# Supplementary material for: Positive regulators of T cell functions as predictors of prognosis and microenvironment characteristics of low-grade gliomas
Source: Front Immunol. 2023 Jan 16;13:1089792. doi: 10.3389/fimmu.2022.1089792 (PMC9885161; doi:10.3389/fimmu.2022.1089792)
Supplement: Supplementary file 1 [file Table_1.xlsx]

## Sheet: Sheet1
Supplementary Table 1 The sequences of the SLC10A7 siRNA
	sense（5'-3'）	antisense（5'-3'）
siRNA#1	GCACCUUUGUGCAAUACAACC	UUGUAUUGCACAAAGGUGCUG
siRNA#2	AUAACGAUGCCCAAAAAACUU	GUUUUUUGGGCAUCGUUAUAA
