# Supplementary material for: Positive regulators of T cell functions as predictors of prognosis and microenvironment characteristics of low-grade gliomas
Source: Front Immunol. 2023 Jan 16;13:1089792. doi: 10.3389/fimmu.2022.1089792 (PMC9885161; doi:10.3389/fimmu.2022.1089792)
Supplement: Supplementary file 3 [file Table_3.xlsx]

## Sheet: Supplementary Table 3
Supplementary Table 3
The genes of positive regulator of T cell proliferation
SYMBOL	GENENAME	ENTREZID
IFNL2	interferon lambda 2	282616
LTBR	lymphotoxin beta receptor	4055
IL1RN	interleukin 1 receptor antagonist	3557
CXCL12	C-X-C motif chemokine ligand 12	6387
IL12B	interleukin 12B	3593
NFYB	nuclear transcription factor Y subunit beta	4801
BATF	basic leucine zipper ATF-like transcription factor	10538
FOSB	FosB proto-oncogene, AP-1 transcription factor subunit	2354
ATF6B	activating transcription factor 6 beta	1388
AHNAK	AHNAK nucleoprotein	79026
SLC10A7	solute carrier family 10 member 7	84068
CALML3	calmodulin like 3	810
CLIC1	chloride intracellular channel 1	1192
RAN	RAN, member RAS oncogene family	5901
CDK2	cyclin dependent kinase 2	1017
MS4A3	membrane spanning 4-domains A3	932
CDK1	cyclin dependent kinase 1	983
DBI	diazepam binding inhibitor, acyl-CoA binding protein	1622
CYP27A1	cytochrome P450 family 27 subfamily A member 1	1593
AKR1C4	aldo-keto reductase family 1 member C4	1109
GPD1	glycerol-3-phosphate dehydrogenase 1	2819
GPN3	GPN-loop GTPase 3	51184
AHCY	adenosylhomocysteinase	191
ADA	adenosine deaminase	100
ITM2A	integral membrane protein 2A	9452
HOMER1	homer scaffold protein 1	9456
MRPL18	mitochondrial ribosomal protein L18	29074
MRPL51	mitochondrial ribosomal protein L51	51258
LIG3	DNA ligase 3	3980
ZNF830	zinc finger protein 830	91603
DCLRE1B	DNA cross-link repair 1B	64858
CD24	CD24 molecule	100133941
BTN2A2	butyrophilin subfamily 2 member A2	10385
LILRB4	leukocyte immunoglobulin like receptor B4	11006
RIPK3	receptor interacting serine/threonine kinase 3	11035
BTN3A1	butyrophilin subfamily 3 member A1	11119
HHLA2	HERV-H LTR-associating 2	11148
CLC	Charcot-Leyden crystal galectin	1178
TMIGD2	transmembrane and immunoglobulin domain containing 2	126259
RC3H1	ring finger and CCCH-type domains 1	149041
IL23R	interleukin 23 receptor	149233
AGER	advanced glycosylation end-product specific receptor	177
EPO	erythropoietin	2056
ICOSLG	inducible T cell costimulator ligand	23308
SCRIB	scribble planar cell polarity protein	23513
CADM1	cell adhesion molecule 1	23705
ABL1	ABL proto-oncogene 1, non-receptor tyrosine kinase	25
FYN	FYN proto-oncogene, Src family tyrosine kinase	2534
LRRC32	leucine rich repeat containing 32	2615
PYCARD	PYD and CARD domain containing	29108
CD274	CD274 molecule	29126
HMGB1	high mobility group box 1	3146
IGF1	insulin like growth factor 1	3479
IGF2	insulin like growth factor 2	3481
IGFBP2	insulin like growth factor binding protein 2	3485
IL2	interleukin 2	3558
IL2RA	interleukin 2 receptor subunit alpha	3559
IL12RB1	interleukin 12 receptor subunit beta 1	3594
IL18	interleukin 18	3606
IDO1	indoleamine 2,3-dioxygenase 1	3620
JAK3	Janus kinase 3	3718
ARG1	arginase 1	383
LGALS9	galectin 9	3965
MIR181C	microRNA 181c	406957
MIR21	microRNA 21	406991
MIR30B	microRNA 30b	407030
FOXP3	forkhead box P3	50943
IL23A	interleukin 23 subunit alpha	51561
PRKAR1A	protein kinase cAMP-dependent type I regulatory subunit alpha	5573
PRNP	prion protein	5621
CRTAM	cytotoxic and regulatory T cell molecule	56253
GPAM	glycerol-3-phosphate acyltransferase, mitochondrial	57678
RPS3	ribosomal protein S3	6188
SLAMF1	signaling lymphocytic activation molecule family member 1	6504
STAT5B	signal transducer and activator of transcription 5B	6777
PDCD1LG2	programmed cell death 1 ligand 2	80380
CASP3	caspase 3	836
TNFSF9	TNF superfamily member 9	8744
FADD	Fas associated via death domain	8772
IL27RA	interleukin 27 receptor subunit alpha	9466
