# Supplementary material for: Positive regulators of T cell functions as predictors of prognosis and microenvironment characteristics of low-grade gliomas
Source: Front Immunol. 2023 Jan 16;13:1089792. doi: 10.3389/fimmu.2022.1089792 (PMC9885161; doi:10.3389/fimmu.2022.1089792)
Supplement: Supplementary file 5 [file Table_5.xlsx]

## Sheet: KEGG
Supplementary Table 6
TRPs signature: Low risk vs High risk
ID	Description	setSize	enrichmentScore	NES	pvalue	p.adjust	qvalues	rank	leading_edge	core_enrichment
hsa05150	Staphylococcus aureus infection	65	0.704839	2.67875	0.00134228	0.00614068	0.00290511	1363	tags=74%, list=12%, signal=65%	HLA-DQA1/HLA-DQA2/HLA-DRA/HLA-DRB1/KRT16/KRT15/FCGR3A/HLA-DRB5/HLA-DOA/HLA-DQB1/HLA-DPB1/HLA-DPA1/C1R/CAMP/FPR1/FPR3/FCGR3B/FPR2/C3/FCGR2A/KRT18/CFI/HLA-DMA/C1QB/KRT23/HLA-DMB/KRT13/IL10/C1QA/C4B/C5AR1/C2/ITGB2/FCAR/C1QC/ITGAL/SELP/C4A/FCGR2B/C3AR1/C1S/HLA-DOB/FGG/ICAM1/CFH/PTAFR/DEFA1B/FCGR1A
hsa04610	Complement and coagulation cascades	67	0.683918	2.61501	0.0013369	0.00614068	0.00290511	2093	tags=76%, list=19%, signal=62%	SERPINA5/SERPINE1/SERPINA1/PLAU/C1R/F2RL2/SERPINB2/PLAUR/PLAT/BDKRB2/CFHR3/C3/TFPI/CFI/CR1L/C6/C1QB/SERPING1/C1QA/C4B/C5AR1/C2/ITGB2/C1QC/CFHR1/C4A/BDKRB1/C3AR1/C1S/F2RL3/FGG/VSIG4/THBD/F3/CFH/F13A1/C4BPB/SERPINF2/CFB/ITGAX/VWF/CFD/C4BPA/F11/ITGAM/PROC/SERPINC1/C7/PROS1/F13B/A2M
hsa04061	Viral protein interaction with cytokine and cytokine receptor	65	0.685562	2.60549	0.00134228	0.00614068	0.00290511	1946	tags=72%, list=18%, signal=60%	IL2RA/CXCL10/CXCR3/CCL23/XCL2/CXCL9/TNFSF14/CCR4/CCR5/CCR2/IL6/CXCL11/XCL1/XCR1/CCL5/CCL27/CCR3/IL18/CCL20/IL2RB/IL10/IL2RG/CCL17/IL18RAP/CCL2/LTBR/CCR1/CCL22/TNFRSF1A/CXCR2/IL37/TNFRSF10C/IL10RA/CXCR4/TNFRSF1B/CCR7/IL22RA1/CCL7/CCR8/CCR6/PPBP/CXCL8/CCL8/TNFRSF14/TNFRSF10D/CSF1R/IL24
hsa04060	Cytokine-cytokine receptor interaction	187	0.582759	2.57564	0.0011919	0.00614068	0.00290511	2515	tags=63%, list=23%, signal=50%	TNFRSF6B/IL2RA/TNFRSF12A/CXCL10/CXCR3/TNFRSF11B/CXCR6/CCL23/XCL2/CXCL9/CD70/GDF15/TNFSF14/IL13RA2/CLCF1/CCR4/CD40LG/CCR5/TGFB2/CCR2/IL17B/IL6/CXCL11/FASLG/XCL1/XCR1/IL1RN/LIF/CCL5/CCL27/IL27/CCR3/IFNLR1/IL18/CCL20/IL2RB/IL10/OSM/OSMR/IFNG/IL2RG/IL31RA/IL7R/CCL17/IL18RAP/GDF5/CCL2/IL1R2/NGFR/CXCL17/TNFRSF9/IL15/IL36G/LTBR/CSF2RB/CCR1/TNFRSF19/TNFSF8/CCL22/GDF3/IL1A/TNFRSF1A/CSF3R/TNFRSF8/CXCR2/IL3…
hsa05140	Leishmaniasis	59	0.676463	2.51053	0.00138122	0.00614068	0.00290511	2086	tags=66%, list=19%, signal=54%	HLA-DQA1/HLA-DQA2/HLA-DRA/HLA-DRB1/FCGR3A/TLR2/HLA-DRB5/HLA-DOA/TGFB2/HLA-DQB1/HLA-DPB1/HLA-DPA1/FCGR3B/C3/FCGR2A/CR1L/HLA-DMA/HLA-DMB/NCF1/IL10/ITGB2/IFNG/FOS/CYBB/CYBA/HLA-DOB/PTPN6/JUN/IL1A/FCGR1A/NCF4/IL4/MYD88/ITGA4/TGFB1/ITGAM/STAT1/IL1B/NCF2
hsa05323	Rheumatoid arthritis	69	0.647697	2.50079	0.0012987	0.00614068	0.00290511	1884	tags=57%, list=17%, signal=47%	CD80/HLA-DQA1/HLA-DQA2/HLA-DRA/HLA-DRB1/TLR2/HLA-DRB5/HLA-DOA/TGFB2/HLA-DQB1/HLA-DPB1/HLA-DPA1/IL6/CCL5/IL18/HLA-DMA/HLA-DMB/CCL20/ITGB2/IFNG/ITGAL/MMP1/CCL2/FOS/CD28/TCIRG1/CD86/HLA-DOB/IL15/ICAM1/MMP3/JUN/IL1A/TNFSF13B/CTLA4/TGFB1/CXCL8/ANGPT1/TNFRSF11A
hsa04640	Hematopoietic cell lineage	78	0.64021	2.49552	0.00131406	0.00614068	0.00290511	2933	tags=78%, list=26%, signal=58%	IL2RA/HLA-DQA1/HLA-DQA2/HLA-DRA/HLA-DRB1/CD2/HLA-DRB5/HLA-DOA/HLA-DQB1/HLA-DPB1/HLA-DPA1/IL6/CD3E/CD3D/GP1BB/CR1L/HLA-DMA/HLA-DMB/ITGB3/CD1E/CD3G/ITGA5/CD7/IL7R/CD19/CD44/CD14/CD37/IL1R2/CD5/HLA-DOB/IL1A/CSF3R/CD33/IL5RA/FCGR1A/IL7/IL4/CD1C/IL1R1/CD4/IL4R/ITGA4/ITGA2/IL9R/ITGAM/CSF1R/IL1B/ITGA3/ITGA1/CD1B/EPO/CD8A/CD1A/ANPEP/CD1D/FLT3LG/TFRC/CSF1/CD36/CSF2
hsa04659	Th17 cell differentiation	83	0.616667	2.43051	0.00132275	0.00614068	0.00290511	1703	tags=49%, list=15%, signal=42%	IL2RA/HLA-DQA1/HLA-DQA2/HLA-DRA/HLA-DRB1/HLA-DRB5/HLA-DOA/HLA-DQB1/HLA-DPB1/HLA-DPA1/IL6/GATA3/CD3E/RUNX1/CD3D/IL27/HLA-DMA/HLA-DMB/LCK/CD3G/IL2RB/IFNG/IL2RG/JAK3/FOS/HLA-DOB/NFATC1/NFATC2/TBX21/JUN/STAT5A/IL4/IL12RB1/IL1R1/ZAP70/CD247/CD4/IL4R/TGFB1/IL1RAP/EBI3
hsa05166	Human T-cell leukemia virus 1 infection	157	0.547843	2.37676	0.00124688	0.00614068	0.00290511	2171	tags=43%, list=20%, signal=35%	MMP7/IL2RA/HLA-DQA1/HLA-DQA2/CDC20/HLA-DRA/HLA-DRB1/CCNB2/FOSL1/HLA-DRB5/HLA-DOA/TGFB2/HLA-DQB1/HLA-DPB1/HLA-DPA1/IL6/CD3E/ESPL1/E2F2/CD3D/PTTG1/BUB1B/HLA-DMA/HLA-DMB/CCNA2/LCK/CD3G/IL2RB/CDKN2C/ZFP36/ITGB2/IL2RG/EGR1/CDK2/ITGAL/JAK3/HLA-G/CHEK2/FOS/SPI1/TSPO/IL1R2/HLA-B/HLA-DOB/IL15/ICAM1/LTBR/NFATC1/NFATC2/JUN/TNFRSF1A/STAT5A/HLA-C/EGR2/IL1R1/HLA-A/CHEK1/HLA-F/CD4/TGFB1/B2M/RELB/CREB5/CD40/TGFB…
hsa05145	Toxoplasmosis	87	0.590253	2.34154	0.00133511	0.00614068	0.00290511	2468	tags=55%, list=22%, signal=43%	HLA-DQA1/HLA-DQA2/HLA-DRA/HLA-DRB1/IRGM/TLR2/HLA-DRB5/HLA-DOA/CD40LG/CCR5/TGFB2/HLA-DQB1/HLA-DPB1/HLA-DPA1/CIITA/HSPA6/HLA-DMA/HLA-DMB/IL10/IFNG/ALOX5/SOCS1/LAMB4/LY96/HLA-DOB/PIK3R5/LAMB1/CASP8/TNFRSF1A/LAMA2/PIK3CG/PIK3R6/LAMC3/LAMB2/IL10RA/LAMC1/MYD88/TGFB1/LAMC2/MAP2K3/CD40/STAT1/HSPA1B/IFNGR2/ITGB1/LAMA4/GNAI3/BIRC3
hsa04145	Phagosome	119	0.553205	2.30104	0.00129534	0.00614068	0.00290511	1689	tags=42%, list=15%, signal=36%	HLA-DQA1/HLA-DQA2/MSR1/HLA-DRA/HLA-DRB1/FCGR3A/TLR2/HLA-DRB5/HLA-DOA/HLA-DQB1/HLA-DPB1/HLA-DPA1/C1R/COMP/FCGR3B/C3/FCGR2A/HLA-DMA/HLA-DMB/NCF1/CLEC7A/MRC2/ITGB3/TUBB6/ITGA5/ITGB2/FCAR/OLR1/TUBA1C/FCGR2B/HLA-G/CD14/CYBB/TCIRG1/CTSS/CYBA/HLA-B/HLA-DOB/COLEC11/THBS1/TUBAL3/FCGR1A/COLEC12/HLA-C/NCF4/SEC61G/HLA-A/HLA-F/ITGA2/TLR6
hsa04658	Th1 and Th2 cell differentiation	75	0.592625	2.29984	0.00131579	0.00614068	0.00290511	1777	tags=48%, list=16%, signal=41%	IL2RA/HLA-DQA1/HLA-DQA2/HLA-DRA/HLA-DRB1/HLA-DRB5/HLA-DOA/HLA-DQB1/HLA-DPB1/HLA-DPA1/GATA3/CD3E/CD3D/HLA-DMA/HLA-DMB/LCK/CD3G/IL2RB/IFNG/IL2RG/JAK3/RUNX3/FOS/HLA-DOB/NFATC1/NFATC2/TBX21/JUN/STAT5A/IL4/IL12RB1/ZAP70/CD247/CD4/IL4R/JAG1
hsa05169	Epstein-Barr virus infection	143	0.532676	2.27693	0.00125628	0.00614068	0.00290511	2607	tags=48%, list=23%, signal=37%	CXCL10/HLA-DQA1/HLA-DQA2/HLA-DRA/HLA-DRB1/VIM/TLR2/HLA-DRB5/HLA-DOA/HLA-DQB1/HLA-DPB1/HLA-DPA1/IL6/CD3E/E2F2/CD3D/CD58/HLA-DMA/HLA-DMB/ISG15/CCNA2/CD3G/GADD45A/CD19/CDK2/ITGAL/OAS2/JAK3/RUNX3/HLA-G/CD44/OAS1/HLA-B/HLA-DOB/IRF7/ICAM1/CASP8/BTK/JUN/GADD45B/HLA-C/SYK/MYD88/HLA-A/HLA-F/CD247/CDK6/B2M/LYN/BLNK/RELB/MAP2K3/CD40/ENTPD8/STAT1/HDAC1/PLCG2/E2F1/HLA-E/OAS3/IKBKE/IFNB1/TAP1/DDB2/TNFAIP3/HES1…
hsa05152	Tuberculosis	129	0.539267	2.27005	0.00126422	0.00614068	0.00290511	2370	tags=49%, list=21%, signal=39%	HLA-DQA1/HLA-DQA2/HLA-DRA/HLA-DRB1/FCGR3A/TLR2/HLA-DRB5/HLA-DOA/TGFB2/HLA-DQB1/HLA-DPB1/HLA-DPA1/IL6/CD74/CIITA/CAMP/VDR/LSP1/FCGR3B/C3/FCGR2A/CR1L/IL18/HLA-DMA/HLA-DMB/CLEC7A/MRC2/IL10/ITGB2/IFNG/FCER1G/FCGR2B/TLR1/CD14/TCIRG1/CTSS/HLA-DOB/CASP8/CLEC4E/CARD9/IL1A/TNFRSF1A/PLK3/IL10RA/FCGR1A/SYK/MYD88/CYP27B1/ITGAX/LBP/TGFB1/TLR6/CEBPB/ITGAM/STAT1/IL1B/SPHK1/IRAK2/IFNB1/IFNGR2/CORO1A/CALML4/PLA2R1
hsa04380	Osteoclast differentiation	103	0.552852	2.25134	0.0012987	0.00614068	0.00290511	2086	tags=50%, list=19%, signal=41%	TNFRSF11B/SOCS3/FOSL1/FCGR3A/TGFB2/SIRPG/FCGR3B/FCGR2A/NCF1/ITGB3/LCK/LILRA6/LILRB3/IFNG/LILRA5/SOCS1/TREM2/FCGR2B/TYROBP/FOS/LILRA2/SPI1/JUNB/CYBA/LILRB4/LILRB1/NFATC1/NFATC2/BTK/JUN/IL1A/OSCAR/TNFRSF1A/FCGR1A/SYK/LILRA1/NCF4/LCP2/IL1R1/TGFB1/BLNK/RELB/CALCR/TNFRSF11A/FOSL2/CSF1R/LILRB2/STAT1/TGFBR2/PLCG2/IL1B/NCF2
hsa04512	ECM-receptor interaction	75	0.566001	2.19653	0.00131579	0.00614068	0.00290511	2946	tags=67%, list=27%, signal=49%	IBSP/COL1A1/COL4A1/COL4A2/NPNT/SPP1/COL1A2/COL6A2/COMP/DMP1/GP1BB/HSPG2/COL6A3/ITGB3/ITGA5/TNC/ITGB4/LAMB4/CD44/FN1/HMMR/SDC4/LAMB1/SDC1/FREM2/THBS1/LAMA2/LAMC3/LAMB2/LAMC1/COL4A6/ITGB7/VWF/COL9A3/ITGA4/ITGA2/LAMC2/TNXB/ITGA3/ITGA1/ITGB1/LAMA4/THBS4/COL6A5/DSPP/COL6A1/ITGA11/ITGA7/CD36/ITGA10
hsa04612	Antigen processing and presentation	58	0.587149	2.17724	0.00138313	0.00614068	0.00290511	2426	tags=62%, list=22%, signal=49%	HLA-DQA1/HLA-DQA2/KIR2DL4/HLA-DRA/HLA-DRB1/IFI30/HLA-DRB5/HLA-DOA/HLA-DQB1/HLA-DPB1/HLA-DPA1/CD74/CIITA/HSPA6/HLA-DMA/HLA-DMB/IFNG/HLA-G/CTSS/HLA-B/HLA-DOB/KIR2DL3/KLRD1/HLA-C/KIR3DL2/HLA-A/HLA-F/CD4/KIR3DL1/B2M/KIR2DL1/HLA-E/HSPA1B/TAP1/CD8A/CTSB
hsa04620	Toll-like receptor signaling pathway	67	0.567749	2.17083	0.0013369	0.00614068	0.00290511	2276	tags=49%, list=20%, signal=39%	CXCL10/CD80/CXCL9/TLR2/SPP1/IL6/CXCL11/TLR8/CCL5/LY96/FOS/TLR1/CD14/CD86/IRF7/CASP8/JUN/TLR3/MYD88/TLR5/TLR7/TICAM2/LBP/IRF5/TLR6/CXCL8/MAP2K3/CD40/STAT1/IL1B/IKBKE/IFNB1/MAP3K8
hsa04064	NF-kappa B signaling pathway	63	0.567376	2.14652	0.00135135	0.00614068	0.00290511	3550	tags=71%, list=32%, signal=49%	TNFSF14/BCL2A1/CD40LG/PLAU/LCK/VCAM1/GADD45A/LY96/CD14/ICAM1/LTBR/BTK/TNFRSF1A/GADD45B/SYK/MYD88/IL1R1/ZAP70/TICAM2/TNFSF13B/LBP/LYN/CXCL8/BLNK/RELB/TNFRSF11A/CD40/PLCG2/IL1B/CARD11/LTB/TNFAIP3/CXCL1/BIRC3/TRAF5/BCL10/PTGS2/NFKB2/IRAK4/TRADD/MAP3K14/RIPK1/TRAF1/IRAK1/NFKB1
hsa05146	Amoebiasis	72	0.549829	2.12997	0.00130378	0.00614068	0.00290511	2985	tags=67%, list=27%, signal=49%	COL1A1/COL3A1/COL4A1/COL4A2/TLR2/TGFB2/IL6/COL1A2/CD1E/IL10/ITGB2/IFNG/LAMB4/HSPB1/CD14/ACTN1/IL1R2/FN1/LAMB1/LAMA2/LAMC3/LAMB2/LAMC1/COL4A6/CD1C/IL1R1/TGFB1/CXCL8/LAMC2/ITGAM/SERPINB4/IL1B/SERPINB3/CD1B/PRDX1/PLCB2/LAMA4/VCL/CXCL1/SERPINB9/CD1A/CD1D/SERPINB6/PIK3CD/PIK3R3/CSF2/C8B/CASP3
hsa04613	Neutrophil extracellular trap formation	77	0.533363	2.07276	0.00131752	0.00614068	0.00290511	2202	tags=48%, list=20%, signal=39%	FCGR3A/TLR2/CAMP/FPR1/TLR8/FPR3/FCGR3B/FPR2/C3/FCGR2A/CR1L/NCF1/SIGLEC9/CLEC7A/ITGB3/CASP4/RAC2/C5AR1/ITGB2/ITGAL/CASP1/SELP/CYBB/CYBA/FGG/GSDMD/FCGR1A/SYK/NCF4/TLR7/VWF/AQP9/ITGAM/HDAC1/PLCG2/NCF2/SELPLG
hsa05133	Pertussis	63	0.54492	2.06157	0.00135135	0.00614068	0.00290511	2516	tags=56%, list=23%, signal=43%	IL6/C1R/C3/C1QB/SERPING1/ITGA5/IL10/C1QA/C4B/C2/ITGB2/C1QC/CASP1/LY96/C4A/FOS/CD14/C1S/PYCARD/JUN/IL1A/C4BPB/IRF1/MYD88/TICAM2/CXCL8/C4BPA/NLRP3/ITGAM/IL1B/CALML4/NOD1/ITGB1/GNAI3/CASP7
hsa05164	Influenza A	116	0.496608	2.05728	0.0012987	0.00614068	0.00290511	3093	tags=53%, list=28%, signal=38%	CXCL10/HLA-DQA1/HLA-DQA2/SOCS3/HLA-DRA/HLA-DRB1/HLA-DRB5/HLA-DOA/HLA-DQB1/HLA-DPB1/HLA-DPA1/IL6/FASLG/CIITA/CCL5/IL18/HLA-DMA/HLA-DMB/MX2/IFNG/CASP1/OAS2/CCL2/OAS1/HLA-DOB/IRF7/ICAM1/CASP8/TMPRSS4/PYCARD/IL1A/TNFRSF1A/TLR3/MYD88/MX1/TLR7/PRSS2/CDK6/CXCL8/NLRP3/IFIH1/RSAD2/KPNA2/STAT1/IL1B/OAS3/IKBKE/IFNB1/IFNGR2/NXF3/PRSS1/BAX/NFKBIB/DNAJB1/TNFRSF10A/PIK3CD/PIK3R3/CASP3/IRAK4/CDK4/TRADD
hsa04110	Cell cycle	85	0.516476	2.03866	0.00133511	0.00614068	0.00290511	3247	tags=51%, list=29%, signal=36%	CDC20/CCNB2/TGFB2/ESPL1/E2F2/SFN/PTTG1/CDC25C/ORC1/BUB1B/TTK/CDC45/BUB1/CCNA2/WEE1/GADD45A/CDKN2C/CDK1/CDK2/SMC1B/CHEK2/CCNB1/PLK1/CDC6/GADD45B/CHEK1/CDK6/TGFB1/PKMYT1/MCM2/HDAC1/E2F1/MAD2L1/PCNA/MCM5/MAD2L2/ORC6/CDK4/CDC25A/MCM3/SKP2/DBF4/CDC7
hsa04630	JAK-STAT signaling pathway	98	0.498924	2.01633	0.00131234	0.00614068	0.00290511	3018	tags=54%, list=27%, signal=40%	IL2RA/SOCS3/IL13RA2/IL6/LIF/CISH/IFNLR1/IL2RB/IL10/OSM/SOCS2/OSMR/IFNG/IL2RG/IL7R/SOCS1/JAK3/AOX1/IL15/CSF2RB/PTPN6/CSF3R/STAT5A/IL13RA1/IL5RA/IL10RA/IL7/IL22RA1/IL4/IL12RB1/PDGFA/CTF1/IL4R/IL9R/IL24/STAT1/PIM1/IL15RA/IFNB1/EGF/IFNGR2/EPO/PDGFB/GH1/LEP/GFAP/IL23R/PIK3CD/PIK3R3/IL10RB/CSF2/IL2/MCL1
hsa04514	Cell adhesion molecules	114	0.480152	1.9823	0.00129366	0.00614068	0.00290511	2471	tags=54%, list=22%, signal=42%	ICOS/CD80/HLA-DQA1/HLA-DQA2/HLA-DRA/HLA-DRB1/CD2/HLA-DRB5/HLA-DOA/CD40LG/PDCD1LG2/HLA-DQB1/HLA-DPB1/HLA-DPA1/PDCD1/CD58/HLA-DMA/HLA-DMB/VCAM1/ITGB2/SPN/ITGAL/SELP/HLA-G/PTPRC/CLDN14/CD28/SIGLEC1/HLA-B/CD86/HLA-DOB/SDC4/SDC1/ICAM1/CD226/CLDN7/HLA-C/HLA-A/ITGB7/ICAM3/HLA-F/CD6/F11R/CTLA4/CD4/ITGA4/CD276/CD274/CLDN23/ITGAM/CLDN19/CD40/CD99/HLA-E/SELPLG/CLDN18/PECAM1/CD8A/ICOSLG/ITGB1/CLDN3
hsa05162	Measles	92	0.496245	1.9801	0.00133333	0.00614068	0.00290511	3550	tags=58%, list=32%, signal=40%	IL2RA/SLAMF1/TLR2/IL6/FASLG/CD3E/HSPA6/CD3D/MSN/CD3G/IL2RB/MX2/IL2RG/CDK2/OAS2/JAK3/FCGR2B/FOS/OAS1/CD28/IRF7/CASP8/JUN/IL1A/STAT5A/MYD88/MX1/TLR7/CDK6/IFIH1/STAT1/IL1B/TP73/OAS3/HSPA1B/IKBKE/IFNB1/TNFAIP3/BAX/NFKBIB/PIK3CD/PIK3R3/CASP3/IL2/IRAK4/CDK4/TRADD/HSPA1A/IRF3/CCNE1/IRAK1/FAS/NFKB1
hsa05171	Coronavirus disease - COVID-19	134	0.466006	1.97148	0.00126582	0.00614068	0.00290511	2214	tags=38%, list=20%, signal=31%	CXCL10/TLR2/IL6/C1R/TLR8/C3/FCGR2A/C6/C1QB/ISG15/C1QA/C4B/C5AR1/MX2/C2/C1QC/CASP1/SELP/OAS2/C4A/MMP1/CCL2/FOS/OAS1/CYBB/C3AR1/C1S/FGG/MMP3/JUN/TNFRSF1A/F13A1/TLR3/SYK/MYD88/MX1/CFB/TLR7/VWF/CFD/CXCL8/NLRP3/IFIH1/C7/STAT1/PLCG2/F13B/IL1B/OAS3/IKBKE/IFNB1
hsa05202	Transcriptional misregulation in cancer	127	0.465307	1.94961	0.00127388	0.00614068	0.00290511	2730	tags=47%, list=25%, signal=36%	HOXA10/HOXA11/HOXA9/HMGA2/PTCRA/PAX3/MMP9/BCL2A1/IL6/PLAU/RUNX1/IGFBP3/PLAT/CCNA2/IL2RB/GADD45A/CDKN2C/GZMB/SPI1/SPINT1/CD14/IL1R2/CD86/NGFR/MMP3/DEFA1B/WT1/CEBPA/RUNX2/ETV7/FCGR1A/GADD45B/ITGB7/PDGFA/WNT16/LYL1/CXCL8/HHEX/PAX8/CEBPB/NR4A3/CEBPE/ITGAM/CSF1R/CD40/TLX3/TGFBR2/HDAC1/NFKBIZ/MET/DDB2/ETV6/LMO2/BIRC3/DUSP6/PBX3/BAX/JUP/PPARG/PROM1
hsa04621	NOD-like receptor signaling pathway	109	0.472884	1.93109	0.00131406	0.00614068	0.00290511	2678	tags=49%, list=24%, signal=37%	MAP1LC3C/GBP5/CASP5/IL6/GBP2/GBP1/CAMP/CARD16/CCL5/IL18/CASP4/GBP3/CASP1/OAS2/CCL2/OAS1/NLRP6/CYBB/CYBA/IRF7/GSDMD/CASP8/PYCARD/NLRC4/CARD9/JUN/DEFA1B/TRIP6/RIPK3/MYD88/ANTXR2/NAMPT/CXCL8/NLRP3/TRPV2/STAT1/IL1B/PRKCD/OAS3/IKBKE/IFNB1/CARD6/TRPM2/NOD1/PLCB2/CTSB/TNFAIP3/IFI16/CXCL1/BIRC3/TRAF5/NFKBIB/GBP4
hsa04933	AGE-RAGE signaling pathway in diabetic complications	75	0.497555	1.9309	0.00131579	0.00614068	0.00290511	3072	tags=55%, list=28%, signal=40%	SERPINE1/COL1A1/COL3A1/COL4A1/COL4A2/TGFB2/IL6/COL1A2/VCAM1/EGR1/NOX4/CCL2/CYBB/FN1/PLCE1/ICAM1/NFATC1/THBD/F3/JUN/IL1A/STAT5A/MMP2/COL4A6/TGFB1/CXCL8/STAT1/TGFBR2/PLCG2/PIM1/IL1B/PRKCD/VEGFA/PLCB2/BAX/PIK3CD/TGFBR1/PIK3R3/CASP3/CDC42/CDK4
hsa04062	Chemokine signaling pathway	136	0.443946	1.87967	0.00126263	0.00614068	0.00290511	2897	tags=46%, list=26%, signal=34%	CXCL10/CXCR3/CXCR6/CCL23/XCL2/CXCL9/VAV3/CCR4/CCR5/CCR2/CXCL11/XCL1/XCR1/ITK/CCL5/CCL27/CCR3/GNG12/GNG5/NCF1/CCL20/RAC2/CCL17/JAK3/CCL2/PIK3R5/GNGT2/CCR1/CCL22/CXCR2/PIK3CG/PIK3R6/CXCR4/DOCK2/CCR7/CCL7/CCR8/CCR6/HCK/VAV1/PPBP/LYN/CXCL8/CCL8/WAS/STAT1/PLCG2/CCL25/PRKCD/FGR/PLCB2/SHC1/CXCL1/GNAI3/CCL26/CXCR1/NFKBIB/CXCL16/PREX1/PIK3CD/PIK3R3/RAP1A
hsa04650	Natural killer cell mediated cytotoxicity	90	0.469044	1.87026	0.0013369	0.00614068	0.00290511	3002	tags=57%, list=27%, signal=42%	VAV3/FCGR3A/FASLG/CD48/FCGR3B/ULBP1/SH2D1A/LCK/RAC2/ITGB2/PRF1/IFNG/FCER1G/GZMB/ITGAL/MICB/TYROBP/HLA-G/ULBP3/HCST/HLA-B/KIR2DL3/ICAM1/NFATC1/NFATC2/PTPN6/NCR1/KLRD1/HLA-C/SYK/LCP2/KIR3DL2/ZAP70/HLA-A/CD247/VAV1/KIR3DL1/KIR2DL1/PLCG2/HLA-E/IFNB1/IFNGR2/SHC1/MICA/TNFRSF10A/PIK3CD/ULBP2/PIK3R3/CSF2/CASP3/CD244
hsa04670	Leukocyte transendothelial migration	88	0.467709	1.86168	0.00133156	0.00614068	0.00290511	2897	tags=53%, list=26%, signal=40%	MMP9/VAV3/ITK/RHOH/NCF1/MSN/VCAM1/RAC2/ITGB2/ITGAL/CLDN14/TXK/ACTN1/CYBB/CYBA/MYL12A/ICAM1/CLDN7/MMP2/CXCR4/SIPA1/NCF4/VASP/F11R/VAV1/ITGA4/CLDN23/ITGAM/CLDN19/CD99/PLCG2/NCF2/CLDN18/RASSF5/MYLPF/PECAM1/ITGB1/VCL/GNAI3/CLDN3/MYL9/CLDN6/CLDN1/CLDN2/PIK3CD/PIK3R3/RAP1A
hsa04657	IL-17 signaling pathway	58	0.500853	1.85724	0.00138313	0.00614068	0.00290511	3093	tags=55%, list=28%, signal=40%	CXCL10/MMP9/FOSL1/IL17B/IL6/S100A9/S100A8/CCL20/IFNG/CCL17/MMP1/CCL2/FOS/LCN2/MMP3/CASP8/JUN/IL4/CCL7/MMP13/CXCL8/CEBPB/IL1B/IKBKE/TNFAIP3/CXCL1/TRAF5/PTGS2/IL17RA/CSF2/CASP3/TRADD
hsa04662	B cell receptor signaling pathway	64	0.483058	1.83576	0.00134589	0.00614068	0.00290511	2883	tags=52%, list=26%, signal=38%	VAV3/LILRA6/LILRB3/RAC2/CD19/LILRA5/DAPP1/FCGR2B/FOS/LILRA2/CD79B/LILRB4/LILRB1/NFATC1/NFATC2/PTPN6/BTK/JUN/INPP5D/SYK/LILRA1/VAV1/LYN/BLNK/LILRB2/PLCG2/CD72/CARD11/PIK3AP1/NFKBIB/BCL10/PIK3CD/PIK3R3
hsa04115	p53 signaling pathway	50	0.506588	1.83369	0.00141443	0.00614068	0.00290511	3072	tags=52%, list=28%, signal=38%	SERPINE1/RRM2/CCNB2/STEAP3/IGFBP3/SFN/GTSE1/GADD45A/CDK1/CDK2/CHEK2/CCNB1/CASP8/THBS1/GADD45B/CHEK1/CDK6/TP53AIP1/TP73/TP53I3/DDB2/BAX/TNFRSF10A/SHISA5/CASP3/CDK4
hsa04668	TNF signaling pathway	86	0.465166	1.82994	0.00135685	0.00614068	0.00290511	3385	tags=57%, list=30%, signal=40%	CXCL10/MMP9/SOCS3/IL6/LIF/CCL5/MMP14/CCL20/VCAM1/CCL2/FOS/JUNB/IL15/ICAM1/MMP3/CASP8/JUN/TNFRSF1A/RIPK3/TNFRSF1B/IRF1/BCL3/MLKL/JAG1/CEBPB/MAP2K3/CREB5/IL1B/IFNB1/MAP3K8/TNFAIP3/CXCL1/BIRC3/CASP7/TRAF5/PIK3CD/PTGS2/PIK3R3/CSF1/CSF2/CASP3/CASP10/TRADD/NOD2/CREB3L2/MAP3K14/EDN1/RIPK1/TRAF1
hsa05235	PD-L1 expression and PD-1 checkpoint pathway in cancer	63	0.47732	1.80582	0.00135135	0.00614068	0.00290511	2883	tags=46%, list=26%, signal=34%	TLR2/PDCD1/CD3E/CD3D/BATF/LCK/CD3G/IFNG/FOS/CD28/BATF3/NFATC1/NFATC2/PTPN6/JUN/MYD88/ZAP70/TICAM2/CD247/CD4/CD274/MAP2K3/STAT1/EGF/IFNGR2/NFKBIB/BATF2/PIK3CD/PIK3R3
hsa04510	Focal adhesion	153	0.41623	1.7943	0.00125313	0.00614068	0.00290511	2946	tags=44%, list=27%, signal=33%	IBSP/COL1A1/COL4A1/COL4A2/VAV3/SPP1/COL1A2/COL6A2/COMP/PDGFD/FLNC/COL6A3/ITGB3/ITGA5/FLNA/HGF/RAC2/CAV1/TNC/ITGB4/PARVG/LAMB4/ACTN1/FN1/MYL12A/LAMB1/THBS1/JUN/LAMA2/LAMC3/LAMB2/LAMC1/COL4A6/ITGB7/PDGFA/VWF/VASP/COL9A3/CAV2/VAV1/ITGA4/ITGA2/LAMC2/ZYX/TNXB/ITGA3/ITGA1/MET/EGF/VEGFA/MYLPF/PDGFB/SHC1/ITGB1/LAMA4/VCL/BIRC3/MYL9/THBS4/COL6A5/COL6A1/ITGA11/PIK3CD/PIK3R3/ITGA7/RAP1A/ITGA10
hsa04660	T cell receptor signaling pathway	77	0.457891	1.77946	0.00131752	0.00614068	0.00290511	3194	tags=51%, list=29%, signal=36%	ICOS/VAV3/CD40LG/PDCD1/CD3E/CD3D/ITK/LCK/CD3G/IL10/IFNG/PTPRC/FOS/CD28/NFATC1/NFATC2/PTPN6/JUN/LCP2/IL4/ZAP70/CD247/CTLA4/VAV1/CD4/CARD11/MAP3K8/CD8A/NFKBIB/BCL10/PIK3CD/PIK3R3/CSF2/IL2/CDC42/CDK4/MAP3K14/NRAS/TEC
hsa04974	Protein digestion and absorption	65	0.473251	1.7986	0.00268456	0.00884912	0.00418645	2591	tags=55%, list=23%, signal=43%	COL8A1/COL1A1/COL3A1/COL4A1/COL4A2/KCNK5/CPA1/COL1A2/COL6A2/COL5A1/COL22A1/COL6A3/COL5A2/COL11A1/COL14A1/COL15A1/SLC1A5/COL8A2/SLC7A7/KCNN4/KCNE3/CPA3/COL27A1/COL12A1/COL4A6/PRSS2/COL9A3/CTRB2/KCNQ1/SLC7A9/DPP4/COL21A1/COL18A1/PGA4/PRSS1/COL6A5
hsa05135	Yersinia infection	102	0.441712	1.79478	0.0026178	0.00884912	0.00418645	3550	tags=50%, list=32%, signal=34%	VAV3/IL6/FCGR2A/IL18/LCK/ITGA5/IL10/RAC2/CASP1/CCL2/FOS/FN1/RPS6KA1/ARPC1B/NFATC1/NFATC2/PYCARD/NLRC4/JUN/SKAP2/LCP2/MYD88/ZAP70/VAV1/CD4/ITGA4/CXCL8/NLRP3/WAS/MAP2K3/IL1B/WIPF3/IFNB1/CD8A/WASF2/ITGB1/ARHGEF1/PIK3CD/ARPC5/PIK3R3/IL2/IRAK4/CDC42/RHOG/IRF3/PXN/PKN2/MEFV/IRAK1/ACTB/NFKB1
hsa05222	Small cell lung cancer	66	0.469055	1.79174	0.0026738	0.00884912	0.00418645	3563	tags=56%, list=32%, signal=38%	COL4A1/COL4A2/E2F2/GADD45A/CDK2/LAMB4/FN1/LAMB1/LAMA2/LAMC3/LAMB2/LAMC1/GADD45B/COL4A6/CKS2/CDK6/ITGA2/LAMC2/E2F1/ITGA3/DDB2/ITGB1/LAMA4/BIRC3/CKS1B/TRAF5/BAX/PIK3CD/PTGS2/PIK3R3/CASP3/CDK4/SKP2/TRAF1/CCNE1/NFKB1/CDKN1A
hsa04625	C-type lectin receptor signaling pathway	76	0.45913	1.78732	0.00261097	0.00884912	0.00418645	3257	tags=57%, list=29%, signal=40%	IL6/LSP1/CLEC7A/IL10/FCER1G/CCL17/CASP1/CLEC1B/CASP8/NFATC1/NFATC2/CLEC4E/PYCARD/CARD9/JUN/CCL22/PLK3/IRF1/EGR2/SYK/BCL3/CLEC6A/NLRP3/RELB/STAT1/PLCG2/IL1B/PRKCD/IKBKE/CALML4/CLEC4D/BCL10/CALML6/RRAS/PIK3CD/PTGS2/PIK3R3/NFKB2/IL2/MAP3K14/NRAS/NFATC4/MAPKAPK2
hsa05203	Viral carcinogenesis	110	0.421625	1.7256	0.00261438	0.00884912	0.00418645	3772	tags=50%, list=34%, signal=33%	CDC20/CCR4/CCR5/SCIN/CCR3/C3/CCNA2/SP100/CDK1/CDK2/JAK3/HLA-G/ACTN1/HLA-B/IRF7/CASP8/LTBR/JUN/STAT5A/HLA-C/EGR2/SYK/HLA-A/CCR8/CHEK1/HLA-F/CDK6/LYN/CREB5/HDAC1/HLA-E/TRAF5/GSN/BAX/PIK3CD/PIK3R3/NFKB2/CASP3/CDC42/CDK4/TRADD/SKP2/CREB3L2/NRAS/MAPKAPK2/IRF3/PXN/TRAF1/HDAC7/CCNE1/NFKB1/CDKN1A/RBL1/STAT3/BAK1
hsa05142	Chagas disease	77	0.443849	1.7249	0.00263505	0.00884912	0.00418645	2467	tags=42%, list=22%, signal=33%	SERPINE1/TLR2/TGFB2/IL6/FASLG/CD3E/CD3D/CCL5/BDKRB2/C3/C1QB/CD3G/IL10/C1QA/C1QC/IFNG/CCL2/FOS/CASP8/JUN/TNFRSF1A/MYD88/CD247/TGFB1/TLR6/CXCL8/TGFBR2/IL1B/IFNB1/IFNGR2/PLCB2/GNAI3
hsa04218	Cellular senescence	110	0.41663	1.70516	0.00261438	0.00884912	0.00418645	3563	tags=48%, list=32%, signal=33%	GATA4/SERPINE1/MYBL2/KIR2DL4/CCNB2/TGFB2/IL6/E2F2/IGFBP3/FOXM1/CCNA2/GADD45A/CDK1/CDK2/HLA-G/CHEK2/HLA-B/CCNB1/NFATC1/NFATC2/IL1A/GADD45B/HLA-C/HLA-A/CHEK1/HLA-F/CDK6/TGFB1/ZFP36L2/CXCL8/MAP2K3/TGFBR2/E2F1/HLA-E/RASSF5/CALML4/TRPV4/CALML6/RRAS/PIK3CD/TGFBR1/PIK3R3/CDK4/CDC25A/NRAS/NFATC4/MAPKAPK2/CCNE1/FOXO1/ZFP36L1/RBBP4/NFKB1/CDKN1A
hsa05167	Kaposi sarcoma-associated herpesvirus infection	143	0.398537	1.70355	0.00251256	0.00884912	0.00418645	3563	tags=50%, list=32%, signal=35%	MAP1LC3C/CCR4/CCR5/IL6/E2F2/CCR3/C3/GNG12/GNG5/ZFP36/MICB/ANGPT2/HLA-G/FOS/HLA-B/CD86/CLEC2B/PIK3R5/IRF7/ICAM1/CASP8/GNGT2/NFATC1/NFATC2/CCR1/JUN/TNFRSF1A/PIK3CG/PIK3R6/TLR3/HLA-C/SYK/HLA-A/CCR8/TCF7/HLA-F/CDK6/HCK/LYN/CXCL8/STAT1/PLCG2/E2F1/HLA-E/IKBKE/CD200R1/IFNB1/VEGFA/CALML4/PDGFB/CXCL1/MICA/BAX/LEF1/PREX1/CALML6/PIK3CD/PTGS2/PIK3R3/CSF2/CASP3/CDK4/TRADD/NRAS/NFATC4/MAPKAPK2/IRF3/RCAN1/FAS/N…
hsa04151	PI3K-Akt signaling pathway	240	0.3758	1.7023	0.00231482	0.00884912	0.00418645	2591	tags=39%, list=23%, signal=30%	IBSP/IL2RA/AREG/COL1A1/COL4A1/COL4A2/TLR2/SPP1/IL6/FASLG/COL1A2/COL6A2/COMP/PDGFD/GNG12/COL6A3/GNG5/ITGB3/ITGA5/IL2RB/OSM/HGF/OSMR/TNC/ITGB4/IL2RG/IL7R/CD19/CDK2/LAMB4/JAK3/ANGPT2/FN1/EPHA2/NGFR/PIK3R5/LAMB1/GNGT2/THBS1/LPAR6/LAMA2/CSF3R/PIK3CG/PIK3R6/LAMC3/EFNA4/LAMB2/LAMC1/IL7/COL4A6/SYK/IL4/IGF2/ITGB7/PDGFA/VWF/CDK6/COL9A3/IL4R/ITGA4/ITGA2/LPAR5/TCL1A/FGF21/LAMC2/ANGPT1/FGF20/CSF1R/CREB5/FGF3/…
hsa05418	Fluid shear stress and atherosclerosis	95	0.415261	1.66783	0.00263158	0.00884912	0.00418645	2458	tags=35%, list=22%, signal=27%	MMP9/PLAT/NCF1/ITGB3/VCAM1/RAC2/CAV1/IFNG/CCL2/FOS/IL1R2/CYBA/SDC4/HMOX1/SDC1/ICAM1/THBD/JUN/IL1A/TNFRSF1A/MMP2/IL1R1/PDGFA/CAV2/MGST2/DUSP1/IL1B/NCF2/VEGFA/CALML4/PECAM1/PDGFB/TRPV4
hsa05161	Hepatitis B	106	0.403133	1.64441	0.00262812	0.00884912	0.00418645	3563	tags=49%, list=32%, signal=34%	MMP9/BIRC5/TLR2/TGFB2/IL6/FASLG/E2F2/HSPG2/CCNA2/CDK2/JAK3/FOS/IRF7/CASP8/NFATC1/NFATC2/JUN/STAT5A/TLR3/EGR2/MYD88/TICAM2/TGFB1/CXCL8/IFIH1/MAP2K3/CREB5/STAT1/TGFBR2/E2F1/IKBKE/IFNB1/DDB2/PCNA/MAP3K1/BAX/PIK3CD/TGFBR1/PIK3R3/CASP3/CASP10/IRAK4/CREB3L2/NRAS/NFATC4/IRF3/STAT6/CCNE1/IRAK1/FAS/NFKB1/CDKN1A
hsa05160	Hepatitis C	97	0.40701	1.6403	0.00263158	0.00884912	0.00418645	4019	tags=55%, list=36%, signal=35%	CXCL10/SOCS3/FASLG/E2F2/MX2/IFNG/CDK2/OAS2/CLDN14/OAS1/IRF7/CASP8/CLDN7/TNFRSF1A/TLR3/MX1/CDK6/CLDN23/CLDN19/RSAD2/STAT1/E2F1/OAS3/IKBKE/IFNB1/CLDN18/EGF/CLDN3/CLDN6/BAX/CLDN1/CLDN2/PIK3CD/PIK3R3/CASP3/CDK4/TRADD/NRAS/CLDN4/IRF3/RIPK1/FAS/NFKB1/CDKN1A/STAT3/BAK1/CFLAR/FADD/IRF9/DDX58/RB1/EIF2AK4/AKT2
hsa05165	Human papillomavirus infection	233	0.345412	1.55849	0.00231482	0.00884912	0.00418645	3182	tags=40%, list=29%, signal=29%	IBSP/COL1A1/COL4A1/COL4A2/SPP1/FASLG/COL1A2/COL6A2/COMP/COL6A3/ISG15/CCNA2/OASL/ITGB3/ITGA5/PTGER4/MX2/TNC/ITGB4/CDK2/LAMB4/HLA-G/TCIRG1/FN1/HLA-B/LAMB1/FZD2/CASP8/THBS1/TNFRSF1A/LAMA2/LAMC3/LAMB2/LAMC1/TLR3/IRF1/MFNG/HLA-C/COL4A6/WNT5A/MX1/HLA-A/ITGB7/TCF7/HLA-F/WNT16/VWF/CDK6/COL9A3/ITGA4/ITGA2/FZD6/WNT3A/JAG1/LAMC2/CREB5/STAT1/HDAC1/E2F1/HLA-E/TNXB/ITGA3/ITGA1/IKBKE/LFNG/IFNB1/EGF/VEGFA/ITGB1/…
hsa04724	Glutamatergic synapse	83	-0.61531	-2.81119	0.00406504	0.00984078	0.0046556	2270	tags=66%, list=20%, signal=53%	PPP3CA/GRIN2D/GNB3/HOMER1/GNB5/GRM8/SLC1A7/TRPC1/DLG4/PRKCA/PLCB4/GRIK4/PPP3CB/GRIA3/GRIN2A/ADCY2/CACNA1D/GNG3/GNG4/GNAI1/ADCY5/GNAO1/GRM3/CACNA1A/GRM7/SLC38A1/PLCB1/DLGAP1/PRKCB/GRM1/PPP3R2/SLC1A1/GRIN2C/GLS2/GRIK2/GRM2/SLC1A2/GRIA4/GRIA2/PRKCG/SHANK1/KCNJ3/GNG8/GRIA1/GRIN2B/GRM5/GRM4/SLC17A7/SHANK2/GNG13/SLC17A8/SLC1A6/GRIN1/GRIN3A/SLC17A6
hsa04721	Synaptic vesicle cycle	60	-0.618036	-2.69681	0.00362319	0.00984078	0.0046556	2190	tags=55%, list=20%, signal=44%	SLC6A13/SLC6A12/NSF/SLC1A7/VAMP2/STX1A/SLC6A2/DNM1/DNM3/SLC6A5/STXBP1/CACNA1A/RAB3A/SLC6A1/SLC1A1/SLC1A2/STX1B/CACNA1B/SYT1/ATP6V1G2/UNC13A/SLC32A1/RIMS1/CPLX1/CPLX3/UNC13C/SNAP25/SLC17A7/SLC6A7/SLC17A8/SLC1A6/CPLX2/SLC17A6
hsa04740	Olfactory transduction	73	-0.577896	-2.55535	0.00420168	0.00984078	0.0046556	1868	tags=53%, list=17%, signal=45%	OR7D2/OR1D2/OR2AJ1/OR4M2/CAMK2G/OR2H2/ARRB1/OR52W1/CALML3/CAMK2B/OR2T4/OR1K1/OR52N4/OR2L5/CNGA4/OR10H1/OR6J1/OR5K2/OR2C1/OR52E2/OR8S1/OR2L2/OR2AG2/PDE1A/OR1F1/CNGB1/SLC24A4/SLC8A3/PDE2A/OR2M4/GNAL/OR2L13/CAMK2A/OR2L3/SLC8A2/PRKG2/GNG13/OR14I1/OR4N4
hsa05032	Morphine addiction	68	-0.585041	-2.54847	0.00414938	0.00984078	0.0046556	1568	tags=54%, list=14%, signal=47%	ADCY2/ARRB1/GNG3/GNG4/PDE8B/GNAI1/ADCY5/GNAO1/PDE11A/GABRG3/CACNA1A/KCNJ6/GABBR2/PRKCB/DRD1/PDE1A/KCNJ9/OPRM1/GABBR1/CACNA1B/GABRB1/PRKCG/KCNJ3/GNG8/GABRA5/SLC32A1/PDE2A/GABRA3/GABRA6/GABRA4/GABRD/GABRB2/GABRB3/GABRG1/GNG13/GABRA1/GABRG2
hsa04727	GABAergic synapse	68	-0.58157	-2.53334	0.00414938	0.00984078	0.0046556	2236	tags=65%, list=20%, signal=52%	GABRQ/GNB3/SLC6A13/SLC6A12/GNB5/NSF/PRKCA/PLCL1/ADCY2/CACNA1D/GNG3/GNG4/GNAI1/ADCY5/GNAO1/GAD1/ABAT/GABRG3/CACNA1A/KCNJ6/GABBR2/SLC12A5/SLC38A1/PRKCB/SLC6A1/GLS2/GABBR1/CACNA1B/GAD2/GABRB1/PRKCG/GNG8/GABRA5/SLC32A1/GABRA3/GABRA6/GABRA4/GABRD/GABRB2/GABRB3/GABRG1/GNG13/GABRA1/GABRG2
hsa04911	Insulin secretion	56	-0.56885	-2.4305	0.0035461	0.00984078	0.0046556	2012	tags=57%, list=18%, signal=47%	VAMP2/PRKCA/PLCB4/ATP1A2/STX1A/CAMK2G/ADCY2/CACNA1D/ADCY5/ADCYAP1R1/CAMK2B/KCNN2/PCLO/FXYD2/KCNN1/KCNMB2/PLCB1/ATP1A3/RAB3A/PRKCB/ATP1A4/RAPGEF4/RYR2/PRKCG/CCK/KCNJ11/CAMK2A/CREB3L3/SNAP25/RIMS2/ABCC8/GLP1R
hsa04726	Serotonergic synapse	75	-0.511735	-2.29283	0.00413223	0.00984078	0.0046556	1533	tags=44%, list=14%, signal=38%	CYP2D6/CACNA1D/GNG3/GNG4/GNAI1/ADCY5/GNAO1/KCNN2/DDC/CACNA1A/CYP4X1/KCNJ6/PLCB1/PRKCB/HTR1B/KCNJ9/CACNA1B/GABRB1/PRKCG/KCNJ3/GNG8/HTR2A/TPH2/HTR3B/GABRB2/HTR2C/GABRB3/GNG13/ALOX12B/HTR1E/HTR5A/HTR6/HTR1A
hsa04728	Dopaminergic synapse	94	-0.480912	-2.27369	0.00411523	0.00984078	0.0046556	2823	tags=59%, list=25%, signal=44%	CACNA1C/PPP2R2B/MAPK11/PPP2R5A/MAPK9/GNG2/CALM3/CREB3L4/MAPK12/AKT3/PPP3CA/GNB3/MAPK8/GNB5/PRKCA/PLCB4/KIF5C/PPP3CB/GRIA3/MAPK10/GRIN2A/CAMK2G/ARRB1/CACNA1D/GNG3/GNG4/GNAI1/ADCY5/CALML3/GNAO1/CAMK2B/DDC/SCN1A/CACNA1A/KCNJ6/PLCB1/KIF5A/PRKCB/DRD1/GRIA4/KCNJ9/GRIA2/CACNA1B/PRKCG/KCNJ3/PPP2R2C/GNG8/DRD5/GNAL/GRIA1/GRIN2B/CALY/CAMK2A/CREB3L3/GNG13
hsa04713	Circadian entrainment	73	-0.509154	-2.25138	0.00420168	0.00984078	0.0046556	2635	tags=62%, list=24%, signal=47%	CACNA1H/GNG2/CALM3/PER2/PER3/GUCY1A2/RYR1/GRIN2D/GNB3/GNB5/PRKCA/PLCB4/GRIA3/GRIN2A/CAMK2G/ADCY2/CACNA1D/GNG3/GNG4/GNAI1/ADCY5/CALML3/GNAO1/ADCYAP1R1/CAMK2B/RPS6KA5/NOS1/KCNJ6/PLCB1/PRKCB/GRIN2C/GRIA4/KCNJ9/GRIA2/RYR2/PRKCG/KCNJ3/GNG8/CACNA1I/GRIA1/GRIN2B/CAMK2A/PRKG2/GNG13/GRIN1
hsa04925	Aldosterone synthesis and secretion	58	-0.518521	-2.24321	0.00358423	0.00984078	0.0046556	1977	tags=47%, list=18%, signal=38%	PRKCA/PLCB4/CAMK1D/ATP1A2/ATP2B2/CAMK2G/ADCY2/CACNA1D/ADCY5/CALML3/CAMK2B/PRKCE/PLCB1/ATP1A3/PRKCB/ATP1A4/PRKCG/CAMK4/NPPA/CACNA1I/PDE2A/CAMK1G/ATP2B3/STAR/CAMK2A/CREB3L3/KCNK3
hsa05031	Amphetamine addiction	51	-0.518289	-2.17862	0.00338983	0.00984078	0.0046556	1725	tags=49%, list=16%, signal=42%	STX1A/PPP3CB/GRIA3/GRIN2A/CAMK2G/CACNA1D/ADCY5/CALML3/PDYN/CAMK2B/DDC/PRKCB/DRD1/PPP3R2/GRIN2C/GRIA4/GRIA2/PRKCG/CAMK4/GRIA1/GRIN2B/CAMK2A/CREB3L3/GRIN1/GRIN3A
hsa04260	Cardiac muscle contraction	58	-0.501457	-2.16938	0.00358423	0.00984078	0.0046556	1838	tags=41%, list=17%, signal=35%	CACNB4/ATP1A2/CACNB1/TRDN/CACNA1D/SLC9A7/CACNG4/CACNG8/FXYD2/MYH6/MYL3/CACNA2D1/ATP1A3/ATP1A4/TNNI3/CACNA2D2/MYH7/RYR2/SLC8A3/CACNA2D3/SLC8A2/TNNT2/CACNG3/CACNG2
hsa04720	Long-term potentiation	54	-0.503717	-2.12834	0.0034965	0.00984078	0.0046556	2603	tags=50%, list=23%, signal=38%	EP300/CALM3/RAPGEF3/PPP3CA/GRIN2D/PRKCA/PLCB4/PPP3CB/GRIN2A/CAMK2G/CALML3/CAMK2B/PLCB1/RPS6KA6/PRKCB/GRM1/PPP3R2/GRIN2C/PPP1R1A/GRIA2/PRKCG/CAMK4/GRIA1/GRIN2B/GRM5/CAMK2A/GRIN1
hsa04261	Adrenergic signaling in cardiomyocytes	102	-0.431605	-2.05348	0.00420168	0.00984078	0.0046556	1977	tags=40%, list=18%, signal=33%	PRKCA/PLCB4/CACNB4/ATP1A2/CACNB1/ATP2B2/CAMK2G/ADCY2/CACNA1D/GNAI1/ADCY5/CALML3/CAMK2B/CACNG4/RPS6KA5/CACNG8/FXYD2/MYH6/MYL3/CACNA2D1/ADRA1A/PLCB1/ADRA1B/ATP1A3/ATP1A4/RAPGEF4/TNNI3/CACNA2D2/PPP1R1A/MYH7/RYR2/PPP2R2C/SLC8A3/CACNA2D3/ATP2B3/CAMK2A/CREB3L3/SLC8A2/TNNT2/CACNG3/CACNG2
hsa05017	Spinocerebellar ataxia	94	-0.426961	-2.01862	0.00411523	0.00984078	0.0046556	2449	tags=34%, list=22%, signal=27%	KCNC3/BEAN1/AKT3/RYR1/GRIN2D/MAPK8/MAP3K5/PIK3R1/PRKCA/PLCB4/RELN/GRIA3/MAPK10/GRIN2A/DAB1/PDYN/CACNA1A/SPTBN2/PLCB1/TRPC3/PRKCB/GRM1/GRIN2C/FGF14/GRIA2/PRKCG/GRIA1/GRIN2B/SLC1A6/GRIN1/GRIN3A/MYOD1
hsa04725	Cholinergic synapse	83	-0.420091	-1.91929	0.00406504	0.00984078	0.0046556	1701	tags=39%, list=15%, signal=33%	SLC5A7/CAMK2G/ADCY2/CACNA1D/GNG3/GNG4/KCNQ2/GNAI1/ADCY5/GNAO1/CAMK2B/KCNJ4/CACNA1A/KCNJ6/PLCB1/PRKCB/CHRM2/CHRNA7/KCNJ12/KCNQ5/CACNA1B/PRKCG/KCNJ3/GNG8/CAMK4/CHRNB2/CHRM4/CAMK2A/CHRNA4/CREB3L3/CHRM1/GNG13
hsa04971	Gastric acid secretion	56	-0.448453	-1.91609	0.0035461	0.00984078	0.0046556	1977	tags=45%, list=18%, signal=37%	PRKCA/PLCB4/MYLK3/ATP1A2/CAMK2G/KCNJ10/ADCY2/GNAI1/ADCY5/CALML3/CAMK2B/SLC9A4/ATP4A/KCNJ16/KCNK10/PLCB1/SST/ATP1A3/PRKCB/ATP1A4/CFTR/PRKCG/SSTR2/CCKBR/CAMK2A
hsa05034	Alcoholism	73	-0.398411	-1.7617	0.00420168	0.00984078	0.0046556	2574	tags=45%, list=23%, signal=35%	GNG2/CALM3/CREB3L4/CAMKK1/SLC29A2/HDAC11/GRIN2D/GNB3/GNB5/NTRK2/GRIN2A/PKIA/GNG3/GNG4/GNAI1/ADCY5/CALML3/GNAO1/PDYN/HDAC4/DDC/SHC3/NPY/DRD1/GRIN2C/GNG8/CAMK4/GRIN2B/CRH/CREB3L3/GNG13/GRIN1/GRIN3A
hsa05417	Lipid and atherosclerosis	146	0.393147	1.68637	0.00377358	0.00984078	0.0046556	3025	tags=45%, list=27%, signal=33%	MMP9/VAV3/TLR2/CD40LG/IL6/FASLG/HSPA6/CCL5/IL18/NCF1/VCAM1/OLR1/CASP1/SELP/LY96/MMP1/CCL2/FOS/CD14/CYBB/CYBA/SOD2/IRF7/ICAM1/MMP3/CASP8/NFATC1/NFATC2/PYCARD/JUN/TNFRSF1A/NCF4/MYD88/TICAM2/LBP/VAV1/TLR6/CASP6/LYN/CXCL8/NLRP3/MAP2K3/CD40/IL1B/NCF2/HSPA1B/IKBKE/IFNB1/CALML4/PLCB2/CXCL1/CASP7/BAX/APOB/PPARG/TNFRSF10A/ARHGEF1/CALML6/PIK3CD/PIK3R3/RAP1A/CD36/CASP3/IRAK4/CDC42
hsa04921	Oxytocin signaling pathway	109	-0.340763	-1.64647	0.00414938	0.00984078	0.0046556	1977	tags=33%, list=18%, signal=27%	PRKCA/PLCB4/CAMK1D/CACNB4/MYLK3/CACNB1/PPP3CB/CAMK2G/ADCY2/CACNA1D/GNAI1/ADCY5/CALML3/GNAO1/CAMK2B/KCNJ4/CACNG4/CACNG8/CACNA2D1/KCNJ6/PLCB1/PRKCB/PPP3R2/KCNJ12/CACNA2D2/KCNJ9/RYR2/PRKCG/KCNJ3/CAMK4/NPPA/CACNA2D3/CAMK1G/CAMK2A/CACNG3/CACNG2
hsa05130	Pathogenic Escherichia coli infection	134	0.383804	1.62372	0.00379747	0.00984078	0.0046556	3093	tags=45%, list=28%, signal=33%	IL6/FASLG/FCGR2A/IL18/HCLS1/TUBB6/CASP4/MYO1G/TUBA1C/CASP1/CLDN14/FOS/ARPC1B/CASP8/MYO1F/PTPN6/CLDN7/PYCARD/NCKAP1L/JUN/TNFRSF1A/TUBAL3/NLRP4/MYD88/IL1R1/TLR5/MYO5B/LPAR5/CXCL8/CYTH4/NLRP3/CLDN23/CLDN19/SEC24D/IL1B/WIPF3/CLDN18/WASF2/ITGB1/LPAR1/CYFIP1/CLDN3/CASP7/MYO1E/F2R/CLDN6/BAX/NFKBIB/CLDN1/TNFRSF10A/MYO5C/ARHGEF1/MYH9/CLDN2/ARPC5/MYO1C/CASP3/IRAK4/CDC42/TRADD
hsa05200	Pathways in cancer	361	0.304441	1.43355	0.00326442	0.00984078	0.0046556	3091	tags=38%, list=28%, signal=29%	IL2RA/MMP9/COL4A1/COL4A2/BIRC5/TGFB2/IL6/FASLG/RUNX1/E2F2/PTGER2/BDKRB2/GNG12/GNG5/CCNA2/IL2RB/GADD45A/HGF/PTGER4/RAC2/IFNG/IL2RG/IL7R/CDK2/LAMB4/JAK3/MMP1/FOS/SPI1/RAD51/BDKRB1/BRCA2/FN1/F2RL3/LAMB1/FZD2/HMOX1/IL15/PTGER1/CASP8/GNGT2/CSF2RB/LPAR6/JUN/LAMA2/CSF3R/STAT5A/CEBPA/LAMC3/MMP2/IL13RA1/IL5RA/LAMB2/LAMC1/CXCR4/AR/IL7/GADD45B/COL4A6/IL4/WNT5A/IL12RB1/IGF2/TCF7/CKS2/PDGFA/WNT16/CDK6/GLI1/IL…
hsa04723	Retrograde endocannabinoid signaling	103	-0.529219	-2.52347	0.00431035	0.00996417	0.00471398	1714	tags=40%, list=15%, signal=34%	GRIA3/MAPK10/ADCY2/CACNA1D/GNG3/GNG4/GNAI1/ADCY5/GNAO1/GABRG3/CACNA1A/KCNJ6/PLCB1/PRKCB/GRM1/GRIA4/KCNJ9/GRIA2/CACNA1B/GABRB1/PRKCG/KCNJ3/GNG8/GABRA5/SLC32A1/RIMS1/GRIA1/GABRA3/GABRA6/GRM5/GABRA4/SLC17A7/GABRD/GABRB2/GABRB3/GABRG1/GNG13/GABRA1/SLC17A8/SLC17A6/GABRG2
hsa04024	cAMP signaling pathway	155	-0.448404	-2.31975	0.0049505	0.0112973	0.00534466	1783	tags=41%, list=16%, signal=35%	ATP1A2/PDE4A/GRIA3/MAPK10/GRIN2A/ATP2B2/CAMK2G/ADCY2/CACNA1D/HCN2/GNAI1/ADCY5/CALML3/ADCYAP1R1/CAMK2B/CNGB3/CNGA4/FXYD2/FSHR/GABBR2/NPY/SST/PTGER3/ATP1A3/CRHR2/CHRM2/DRD1/ATP1A4/RAPGEF4/TNNI3/HTR1B/GRIN2C/VIP/CFTR/GRIA4/AMH/GRIA2/CNGB1/GABBR1/RYR2/CRHR1/CAMK4/VIPR2/DRD5/NPPA/HCN4/TSHR/GRIA1/GRIN2B/SSTR2/ATP2B3/CRH/CAMK2A/CREB3L3/SSTR5/CHRM1/HTR1E/SSTR1/GRIN1/HTR6/GRIN3A/GLP1R/HTR1A
hsa04020	Calcium signaling pathway	158	-0.434532	-2.25005	0.0052356	0.0117967	0.00558092	1977	tags=43%, list=18%, signal=36%	PRKCA/PLCB4/CAMK1D/MST1/ERBB4/MYLK3/NTRK2/PPP3CB/GRIN2A/ATP2B2/CAMK2G/ADCY2/TRDN/CACNA1D/NGF/PDGFRA/P2RX5/FGF17/ITPKA/CALML3/P2RX6/RET/CAMK2B/FGF16/NOS1/AVPR1B/CACNA1A/TACR3/ADRA1A/PLCB1/ADRA1B/CASQ1/TACR1/PTGER3/PRKCB/CHRM2/DRD1/GRM1/PPP3R2/FGF9/PDE1A/GDNF/GRIN2C/CHRNA7/PTGFR/CACNA1B/RYR2/PRKCG/CACNA1E/CAMK4/DRD5/CACNA1I/SLC8A3/CAMK1G/FGF8/GNAL/FGF5/ATP2B3/CCKBR/GRM5/HTR2A/CAMK2A/SLC8A2/CHRM1/HT…
hsa04936	Alcoholic liver disease	90	0.400166	1.59561	0.00534759	0.0118984	0.00562905	3550	tags=49%, list=32%, signal=34%	ADH4/IL6/FASLG/C3/ADH7/C1QB/C1QA/C4B/C5AR1/C2/C1QC/NOX4/LY96/C4A/CD14/C3AR1/CASP8/TNFRSF1A/MYD88/TCF7/LBP/LPIN3/CXCL8/ADH1C/MAP2K3/IL1B/ADH1A/IKBKE/IFNB1/ADH6/CXCL1/LEF1/IL17RA/CASP3/IRAK4/TRADD/MAP3K14/IRF3/RIPK1/IL17RC/FOXO1/IRAK1/FAS/NFKB1
hsa04611	Platelet activation	86	0.399252	1.57063	0.00542741	0.0119269	0.00564253	1734	tags=31%, list=16%, signal=27%	COL1A1/COL3A1/COL1A2/GP1BB/FCGR2A/ITGB3/PTGS1/FCER1G/FERMT3/MYL12A/F2RL3/FGG/PIK3R5/BTK/TBXAS1/VAMP8/APBB1IP/PIK3CG/PIK3R6/PTGIR/SYK/LCP2/PLA2G4A/VWF/VASP/ITGA2/LYN
hsa05205	Proteoglycans in cancer	147	0.360178	1.5467	0.00628141	0.0136352	0.00645074	1731	tags=27%, list=16%, signal=23%	HOXD10/COL1A1/MMP9/VAV3/TLR2/TGFB2/PLAU/FASLG/COL1A2/FLNC/PLAUR/HSPG2/LUM/MSN/HCLS1/ITGB3/ITGA5/FLNA/HGF/CAV1/CD44/IQGAP1/FN1/PLCE1/SDC4/FZD2/SDC1/PTPN6/THBS1/TWIST1/MMP2/WNT5A/IGF2/WNT16/CAV2/VAV1/ITGA2/TGFB1/FZD6/WNT3A
hsa04210	Apoptosis	101	0.386538	1.57153	0.00649351	0.0139258	0.00658821	4105	tags=56%, list=37%, signal=36%	BIRC5/BCL2A1/FASLG/GADD45A/CTSC/CTSW/PRF1/GZMB/TUBA1C/FOS/CTSS/CASP8/CSF2RB/SPTA1/JUN/TNFRSF1A/TUBAL3/GADD45B/CTSZ/CASP6/TP53AIP1/LMNB1/LMNA/CTSH/CTSB/BIRC3/CASP7/BAX/TNFRSF10A/PTPN13/PIK3CD/PIK3R3/CASP3/CASP10/MCL1/TRADD/LMNB2/MAP3K14/NRAS/RIPK1/TRAF1/CTSV/ACTB/FAS/NFKB1/CASP2/BAK1/CFLAR/FADD/CAPN1/DDIT3/CTSK/TUBA1B/AKT2/TUBA1A/CTSD/TNFSF10
hsa04970	Salivary secretion	55	-0.416044	-1.77155	0.00696864	0.0147669	0.00698611	2012	tags=45%, list=18%, signal=37%	VAMP2/PRKCA/PLCB4/ATP1A2/CST5/ATP2B2/ADCY2/TRPV6/ADCY5/CALML3/NOS1/FXYD2/ADRA1A/PLCB1/ADRA1B/MUC5B/ATP1A3/PRKCB/ATP1A4/PRKCG/AMY2A/ATP2B3/PRB2/PRKG2/LPO
hsa04080	Neuroactive ligand-receptor interaction	234	-0.480634	-2.61491	0.00714286	0.014958	0.00707652	1341	tags=47%, list=12%, signal=42%	GRID1/PRSS3/P2RX6/ADCYAP1R1/NMBR/PDYN/UCN3/GRM3/GLRB/KNG1/GALR3/GRID2/AVPR1B/TAC3/GABRG3/F2/CALCRL/FSHR/TACR3/PATE2/GABBR2/GRM7/NPY/ADRA1A/ADRA1B/BRS3/SST/TACR1/PTGER3/PLG/RXFP3/HCRTR1/CRHR2/CHRM2/UTS2R/DRD1/GRM1/GHRHR/GLP2R/HTR1B/GRIN2C/VIP/NTSR2/GPR83/CHRNA7/GRIK2/GRM2/NPBWR2/GRIA4/PTGFR/SSTR4/TAC1/GRIA2/OPRM1/GABBR1/GABRB1/CHRNB3/CRHR1/VIPR2/NPFFR2/DRD5/GABRA5/CCK/TSHR/CHRNB2/HCRTR2/NMUR2/GRIA…
hsa05132	Salmonella infection	172	0.334327	1.46378	0.00727273	0.0150529	0.0071214	3025	tags=34%, list=27%, signal=25%	CASP5/TLR2/IL6/ANXA2/FLNC/IL18/RHOH/TUBB6/CASP4/FLNA/TUBA1C/CASP1/LY96/PTPRC/FOS/CD14/MYL12A/ARPC1B/GSDMD/CASP8/S100A10/PYCARD/NLRC4/NCKAP1L/JUN/TNFRSF1A/TUBAL3/RIPK3/PIK3CG/MYD88/TLR5/TCF7/TLR6/MLKL/CXCL8/CYTH4/NLRP3/FHOD1/MAP2K3/IL1B/MYLPF/NOD1/CYFIP1/BIRC3/CASP7/PFN1/MYL9/BAX/LEF1/RHOJ/TNFRSF10A/RRAS/PIK3CD/DYNLT3/ARPC5/FYCO1/CASP3/IRAK4/CDC42
hsa05170	Human immunodeficiency virus 1 infection	147	0.356569	1.53121	0.00753769	0.0154219	0.00729601	3562	tags=47%, list=32%, signal=32%	CCNB2/TLR2/CCR5/FASLG/CD3E/CD3D/CDC25C/GNG12/GNG5/CD3G/WEE1/RAC2/CDK1/APOBEC3C/APOBEC3H/APOBEC3G/APOBEC3F/BST2/APOBEC3D/HLA-G/FOS/HLA-B/CCNB1/CASP8/GNGT2/NFATC1/NFATC2/JUN/TNFRSF1A/CXCR4/APOBEC3B/TNFRSF1B/HLA-C/MYD88/HLA-A/CHEK1/HLA-F/CD247/CD4/B2M/MAP2K3/TRIM5/PLCG2/HLA-E/IFNB1/AP1S3/TAP1/CALML4/GNAI3/TRAF5/BAX/CALML6/PIK3CD/PIK3R3/CASP3/IRAK4/LIMK2/TRADD/NRAS/NFATC4/PDIA3/IRF3/RIPK1/PXN/PAK4/IR…
hsa04142	Lysosome	87	0.384132	1.52385	0.00801068	0.0162034	0.00766572	4301	tags=53%, list=39%, signal=33%	SLC11A1/CTSC/CTSW/LAMP3/TCIRG1/CTSS/LAPTM5/FUCA2/CD68/CTSZ/DNASE2B/NPC2/MAN2B1/GLA/CD63/NAGA/AP1S3/CTSH/HYAL2/FUCA1/HEXB/CTSB/LITAF/GNS/GUSB/ACP5/ARSA/CD164/CTSA/HYAL4/ATP6V0B/CTSV/GLB1/SUMF1/AP1S2/PLA2G15/AGA/CTSK/LAPTM4A/HEXA/CTSD/SGSH/DNASE2/LAMP1/CTSL/NAGLU
hsa04810	Regulation of actin cytoskeleton	159	0.339304	1.47644	0.00864197	0.017284	0.00817691	2946	tags=39%, list=27%, signal=29%	VAV3/IQGAP2/IQGAP3/SCIN/PDGFD/BDKRB2/GNG12/MSN/ITGB3/ITGA5/RAC2/ITGB2/ITGB4/ITGAL/IQGAP1/BDKRB1/ACTN1/FN1/MYL12A/ARPC1B/NCKAP1L/TMSB4X/CXCR4/ITGB7/ITGAX/PDGFA/VAV1/ITGA4/ITGA2/DIAPH3/LPAR5/FGF21/ITGAM/FGF20/FGF3/ITGAD/FGF19/ITGA3/ITGA1/EGF/MYLPF/PDGFB/WASF2/ITGB1/LPAR1/CYFIP1/VCL/PFN1/MYL9/F2R/GSN/SSH3/ARHGEF1/MYH9/RRAS/ITGA11/SLC9A1/PIK3CD/ARPC5/PIK3R3/ITGA7/ITGA10
hsa04540	Gap junction	57	-0.364054	-1.56064	0.0107914	0.0213429	0.0100972	1977	tags=35%, list=18%, signal=29%	PRKCA/PLCB4/TUBA4A/TUBA8/ADCY2/PDGFRA/GNAI1/ADCY5/TUBA3D/TUBB4A/PLCB1/PRKCB/DRD1/GRM1/PRKCG/GRM5/HTR2A/PRKG2/HTR2C/GJD2
hsa04022	cGMP-PKG signaling pathway	105	-0.293509	-1.40993	0.0124481	0.0243491	0.0115194	1836	tags=37%, list=17%, signal=31%	CALM3/CREB3L4/IRS1/GUCY1A2/AKT3/PPP3CA/SLC8A1/CNGA1/PLCB4/MYLK3/ATP1A2/PPP3CB/ATP2B2/ADCY2/CACNA1D/GNAI1/ADCY5/CALML3/IRS4/KNG1/PRKCE/FXYD2/MYH6/KCNMB2/ADRA1A/PLCB1/ADRA1B/ATP1A3/ATP1A4/PPP3R2/CNGB1/MYH7/NPPA/SLC8A3/PDE2A/ATP2B3/CREB3L3/SLC8A2/PRKG2
hsa05131	Shigellosis	155	0.332475	1.43669	0.01375	0.0266033	0.0125858	3550	tags=39%, list=32%, signal=27%	MAP1LC3C/CCL5/C3/IL18/HCLS1/CASP4/ITGA5/HK2/CASP1/CD44/CD14/ACTN1/PLCE1/MYL12A/ARPC1B/PYCARD/NLRC4/JUN/TNFRSF1A/MYD88/IL1R1/TLR5/HK3/FNBP1L/TIFA/CXCL8/CYTH4/NLRP3/PLCG2/IL1B/PRKCD/IFNB1/MYLPF/NOD1/WASF2/PLCB2/ITGB1/VCL/WIPI1/PFN1/TRAF5/MYL9/BAX/NFKBIB/BCL10/CAST/PIK3CD/ARPC5/PIK3R3/CSF2/CDC42/TRADD/CAPNS1/TLN1/IRF3/RIPK1/PXN/RRAGC/FOXO1/ACTB/NFKB1
hsa04666	Fc gamma R-mediated phagocytosis	73	0.389476	1.50767	0.0183246	0.0350729	0.0165927	3089	tags=42%, list=28%, signal=31%	VAV3/FCGR3A/SCIN/FCGR3B/FCGR2A/NCF1/RAC2/FCGR2B/PTPRC/ARPC1B/INPP5D/FCGR1A/SYK/PLA2G4A/VASP/HCK/VAV1/LYN/ASAP3/WAS/PLCG2/SPHK1/PRKCD/WASF2/GSN/PIK3CD/ARPC5/PIK3R3/CDC42/INPPL1/LIMK2
hsa04934	Cushing syndrome	99	-0.295024	-1.40303	0.0210084	0.0397819	0.0188205	2090	tags=30%, list=19%, signal=25%	WNT3/WNT9B/PLCB4/APC2/KMT2A/CAMK2G/WNT8A/ADCY2/CACNA1D/WNT8B/PDE8B/GNAI1/ADCY5/CAMK2B/WNT9A/PDE11A/WNT7A/PLCB1/CRHR2/WNT10B/KCNA4/CRHR1/CACNA1I/CYP17A1/STAR/CRH/CAMK2A/CREB3L3/WNT7B/KCNK3
hsa05206	MicroRNAs in cancer	123	0.330952	1.38183	0.0257069	0.0481667	0.0227873	3772	tags=46%, list=34%, signal=30%	HOXD10/HMGA2/MMP9/VIM/TGFB2/PLAU/KIF23/ST14/E2F2/CDC25C/ITGB3/ITGA5/TNC/SOCS1/CD44/HMOX1/THBS1/EFNA4/IGF2BP1/PDGFA/CDCA5/CDK6/WNT3A/HDAC1/PLCG2/EZH2/PIM1/BRCA1/BMF/E2F1/TNXB/MET/VEGFA/PDGFB/SHC1/SPRY2/TP63/PIK3CD/PTGS2/PIK3R3/CASP3/MCL1/CDC25A/FSCN1/NRAS/ABCC1/CCNE1/EFNA1/PAK4/ERBB2/NFKB1/CDKN1A/RASSF1/STAT3/NOTCH3/BAK1

## Sheet: GO
Supplementary Table 5
TRPs signature: Low risk vs High risk
ONTOLOGY	ID	Description	setSize	enrichmentScore	NES	pvalue	p.adjust	qvalues	rank	leading_edge	core_enrichment
BP	GO:0007268	chemical synaptic transmission	491	-0.563031	-3.23912	1e-10	5.31667e-10	2.50877e-10	1842	tags=51%, list=17%, signal=45%	SYT12/CACNB4/PLCL1/DCC/ATP1A2/GLRA2/CACNB1/SLC1A4/PRKCZ/FCHSD2/NTRK2/STX1A/PPP3CB/RELN/CALB2/SLC5A7/GRIN2A/USP46/DOC2B/PPP1R9A/CYP46A1/CLSTN2/PTPRD/MAP1A/PRKAR2B/KIT/FGF12/KCNJ10/CRHBP/RIC3/SLC24A2/PRRT1/ADGRB1/SNCA/SLC6A2/NRXN2/DGKI/NGF/SYNGR1/CADPS/NPBWR1/P2RX5/STXBP5/DNM1/ERC2/PTPRN2/NETO1/AMPH/RIMS3/KCNQ2/ITPKA/TMOD2/GRID1/CALB1/CSPG5/P2RX6/CDH8/MAPT/DLG2/LRFN2/PDYN/CAMK2B/GRM3/RASD2/GLRB/OPH…
BP	GO:0098916	anterograde trans-synaptic signaling	491	-0.563031	-3.23912	1e-10	5.31667e-10	2.50877e-10	1842	tags=51%, list=17%, signal=45%	SYT12/CACNB4/PLCL1/DCC/ATP1A2/GLRA2/CACNB1/SLC1A4/PRKCZ/FCHSD2/NTRK2/STX1A/PPP3CB/RELN/CALB2/SLC5A7/GRIN2A/USP46/DOC2B/PPP1R9A/CYP46A1/CLSTN2/PTPRD/MAP1A/PRKAR2B/KIT/FGF12/KCNJ10/CRHBP/RIC3/SLC24A2/PRRT1/ADGRB1/SNCA/SLC6A2/NRXN2/DGKI/NGF/SYNGR1/CADPS/NPBWR1/P2RX5/STXBP5/DNM1/ERC2/PTPRN2/NETO1/AMPH/RIMS3/KCNQ2/ITPKA/TMOD2/GRID1/CALB1/CSPG5/P2RX6/CDH8/MAPT/DLG2/LRFN2/PDYN/CAMK2B/GRM3/RASD2/GLRB/OPH…
BP	GO:0099537	trans-synaptic signaling	498	-0.558725	-3.22858	1e-10	5.31667e-10	2.50877e-10	1842	tags=51%, list=17%, signal=44%	SYT12/CACNB4/PLCL1/DCC/ATP1A2/GLRA2/CACNB1/SLC1A4/PRKCZ/FCHSD2/NTRK2/STX1A/PPP3CB/RELN/CALB2/SLC5A7/GRIN2A/USP46/DOC2B/PPP1R9A/CYP46A1/CLSTN2/PTPRD/MAP1A/PRKAR2B/KIT/FGF12/KCNJ10/CRHBP/RIC3/SLC24A2/PRRT1/ADGRB1/SNCA/SLC6A2/NRXN2/DGKI/NGF/SYNGR1/CADPS/NPBWR1/P2RX5/STXBP5/DNM1/ERC2/PTPRN2/NETO1/AMPH/RIMS3/KCNQ2/ITPKA/TMOD2/GRID1/CALB1/CSPG5/P2RX6/CDH8/MAPT/DLG2/LRFN2/PDYN/CAMK2B/GRM3/RASD2/GLRB/OPH…
CC	GO:0097060	synaptic membrane	274	-0.59296	-3.22376	1e-10	5.31667e-10	2.50877e-10	2018	tags=59%, list=18%, signal=50%	NLGN3/RGS9/ADGRL1/DLG4/IGSF9B/KCNA3/ENO2/CNTN5/GRIK4/ERBB4/ITGA8/CADM3/DCC/GLRA2/STX1A/GRIA3/GRIN2A/CLSTN2/ATP2B2/PTPRD/GPM6A/IGSF21/CNKSR2/PRRT1/SLC6A2/DGKI/KCNK1/DNM1/ERC2/NETO1/RIMS3/GRID1/CSPG5/P2RX6/CDH8/CNTN1/DLG2/LRFN2/GRM3/KCNJ4/GLRB/RIMS4/DNM3/LRRC4/PRRT2/CACNG4/CNTNAP4/GRID2/CACNG8/LRRTM2/LRP4/LHFPL4/SLC6A5/ADAM22/GRID2IP/STXBP1/MAGEE1/GABRG3/CDH10/HIP1R/KCNA1/LRRC4C/GABBR2/GRM7/LRRTM1/…
CC	GO:0045211	postsynaptic membrane	201	-0.606917	-3.18202	1e-10	5.31667e-10	2.50877e-10	1341	tags=50%, list=12%, signal=45%	GRID1/CSPG5/P2RX6/CNTN1/DLG2/LRFN2/GRM3/KCNJ4/GLRB/DNM3/LRRC4/PRRT2/CACNG4/GRID2/CACNG8/LRRTM2/LHFPL4/ADAM22/GRID2IP/MAGEE1/GABRG3/CDH10/KCNA1/LRRC4C/GABBR2/GRM7/LRRTM1/FAIM2/PCDH8/FXYD6/SHISA8/ADRA1A/DGKB/SORCS3/ANK3/CHRM2/TENM2/DRD1/SLC6A1/LRRTM3/GRM1/KCTD16/GRIN2C/KCNB1/SHISA9/CHRNA7/IL1RAPL1/NRGN/GRIK2/GRM2/RGS7BP/GRIA4/KCNC1/LRFN5/GRIA2/OPRM1/GABBR1/SLITRK1/GABRB1/KCNH1/GRIP2/CHRNB3/SHANK1/G…
CC	GO:0098793	presynapse	343	-0.559587	-3.13507	1e-10	5.31667e-10	2.50877e-10	2275	tags=53%, list=20%, signal=44%	SRCIN1/SLC8A1/RAB26/PPFIA3/NLGN2/NLGN1/P2RX7/SLC6A13/SLC22A3/SLC6A12/GNB5/KCNA2/APBA1/SLC1A7/VAMP1/NLGN3/VAMP2/ADGRL1/DLG4/KCNA3/CNTN5/GRIK4/TMEM163/ERBB4/CADM3/SYT12/PPFIA4/NTRK2/STX1A/CALB2/GRIN2A/DOC2B/CYP46A1/ATP2B2/PTPRD/HCN3/SLC2A4/GPM6A/KCNJ10/IGSF21/CRHBP/PRRT1/SNCA/SLC6A2/CTTNBP2/NRXN2/DGKI/NGF/SYNGR1/DNAJC6/CADPS/RAB6B/STXBP5/DNM1/ERC2/LGI3/PTPRN2/AMPH/RIMS3/SCAMP5/LAMP5/CALB1/CDH8/CNTN…
BP	GO:0006836	neurotransmitter transport	150	-0.604156	-3.05597	1e-10	5.31667e-10	2.50877e-10	2711	tags=69%, list=24%, signal=53%	PFN2/CACNB2/PREPL/LIN7A/GPM6B/SNCAIP/NF1/CALM3/PER2/SNPH/STX19/SLC29A2/SYNJ1/SV2A/PPFIA3/GABRQ/NLGN1/P2RX7/SLC6A13/SLC22A3/SLC6A12/APBA1/SLC1A7/VAMP2/SYT12/ATP1A2/STX1A/SLC5A7/DOC2B/KCNJ10/SNCA/SLC6A2/NRXN2/CADPS/STXBP5/ERC2/PTPRN2/RIMS3/CSPG5/RIMS4/NAPB/DDC/PCLO/PRRT2/NOS1/SLC6A5/SYT8/STXBP1/WNT7A/SYT5/SLC38A1/SLC6A15/ADRA1A/SYT9/SLC28A2/RAB3A/SYT7/SYP/ASIC1/PRKCB/DRD1/SLC6A1/HTR1B/SLC1A1/SYNGR3…
CC	GO:0030425	dendrite	418	-0.529068	-3.03869	1e-10	5.31667e-10	2.50877e-10	1928	tags=44%, list=17%, signal=38%	SYNGAP1/NR1D1/CDKL5/LYNX1/ITGA8/LZTS3/ANXA3/CPEB1/KIF5C/ALCAM/ARHGAP32/THY1/ATP1A2/RAB3IP/SLC1A4/NTRK2/RELN/GRIA3/CALB2/SLC5A7/GRIN2A/PPP1R9A/CYP46A1/CLSTN2/ATP2B2/HCN3/BRINP2/RAP1GAP/MAP1A/PRKAR2B/GPM6A/ADCY2/CRHBP/KIF1A/ADGRB1/ANKS1B/CTTNBP2/PSD2/DGKI/KNDC1/NGF/KCNK1/GNG3/VSTM5/LAMP5/ITPKA/CALB1/P2RX6/RET/MAPT/PDYN/MAP2/GRM3/GLRB/OPHN1/KCNN2/DNM3/BRINP3/LRRC4/PRRT2/NOS1/DRP2/GRID2/WASF1/OR10H1/…
CC	GO:0097447	dendritic tree	420	-0.529076	-3.03496	1e-10	5.31667e-10	2.50877e-10	1928	tags=44%, list=17%, signal=38%	SYNGAP1/NR1D1/CDKL5/LYNX1/ITGA8/LZTS3/ANXA3/CPEB1/KIF5C/ALCAM/ARHGAP32/THY1/ATP1A2/RAB3IP/SLC1A4/NTRK2/RELN/GRIA3/CALB2/SLC5A7/GRIN2A/PPP1R9A/CYP46A1/CLSTN2/ATP2B2/HCN3/BRINP2/RAP1GAP/MAP1A/PRKAR2B/GPM6A/ADCY2/CRHBP/KIF1A/ADGRB1/ANKS1B/CTTNBP2/PSD2/DGKI/KNDC1/NGF/KCNK1/GNG3/VSTM5/LAMP5/ITPKA/CALB1/P2RX6/RET/MAPT/PDYN/MAP2/GRM3/GLRB/OPHN1/KCNN2/DNM3/BRINP3/LRRC4/PRRT2/NOS1/DRP2/GRID2/WASF1/OR10H1/…
BP	GO:0099504	synaptic vesicle cycle	135	-0.605081	-3.022	1e-10	5.31667e-10	2.50877e-10	1725	tags=50%, list=16%, signal=42%	STX1A/PPP3CB/DOC2B/SLC2A4/SNCA/DNAJC6/CADPS/STXBP5/DNM1/ERC2/AMPH/RIMS3/CSPG5/OPHN1/RIMS4/DNM3/NAPB/DDC/PCLO/PRRT2/SYT8/STXBP1/WNT7A/SYT5/BRSK2/ADRA1A/SYT9/SH3GL3/RAB3A/SYT7/SYP/PRKCB/DRD1/RAPGEF4/HTR1B/RAB27B/SYN3/CDK5R1/SNCG/DOC2A/BSN/STX1B/SYT2/SYT1/CHRNB3/PRKCG/UNC13A/SLC32A1/RIMS1/CPLX1/SH3GL2/SYN1/SYN2/CPLX3/HTR2A/SNAP91/UNC13C/PACSIN1/SNAP25/SLC17A7/SNCB/RIMS2/SLC17A8/SYT4/CPLX2/GRIN3A/SLC…
BP	GO:0048167	regulation of synaptic plasticity	139	-0.596608	-3.01305	1e-10	5.31667e-10	2.50877e-10	2012	tags=57%, list=18%, signal=47%	VAMP2/DLG4/RASGRF2/SYNGAP1/SYT12/PRKCZ/NTRK2/PPP3CB/RELN/CALB2/GRIN2A/CYP46A1/MAP1A/KIT/KCNJ10/SLC24A2/PRRT1/ADGRB1/SNCA/SYNGR1/ERC2/NETO1/RIMS3/ITPKA/CALB1/MAPT/CAMK2B/PRRT2/GRID2/LRRTM2/GRID2IP/STXBP1/CPEB3/AKAP5/LRRTM1/SHISA8/SORCS3/RAB3A/CRHR2/SYT7/SYP/MME/DRD1/SLC1A1/GRIN2C/KCNB1/SHISA9/CHRNA7/CNTN4/NRGN/GRIK2/NEURL1/RASGRF1/SLC4A10/PRKCG/NEUROD2/DRD5/SLC8A3/SHISA7/JPH4/RIMS1/SHISA6/GRIA1/GR…
CC	GO:0098794	postsynapse	443	-0.525596	-3.00015	1e-10	5.31667e-10	2.50877e-10	2275	tags=52%, list=20%, signal=43%	SRCIN1/PPP3CA/SLC8A1/GABRQ/GRIN2D/NLGN2/NLGN1/P2RX7/ADD3/TRPV1/HOMER1/LRP8/ATAD1/FBXO2/SAMD14/APBA1/NSF/ARHGEF9/PURA/ZC4H2/NLGN3/RGS9/ADGRL1/DLG4/IGSF9B/KCNA3/SYNGAP1/NR1D1/GRIK4/APC2/ERBB4/ITGA8/LZTS3/CPEB1/ARHGAP32/DCC/ATP1A2/GLRA2/ADD2/PRKCZ/NTRK2/STX1A/GRIA3/GRIN2A/PPP1R9A/CYP46A1/CLSTN2/ATP2B2/PRKAR2B/NEFH/GPM6A/IGSF21/CNKSR2/PRRT1/ADGRB1/SNCA/ANKS1B/CTTNBP2/PSD2/KALRN/DGKI/GNG3/SPOCK1/DNAJC…
CC	GO:0098978	glutamatergic synapse	233	-0.562068	-2.98098	1e-10	5.31667e-10	2.50877e-10	2337	tags=57%, list=21%, signal=46%	BCAN/DGKE/KCND2/SV2A/PPP3CA/PPFIA3/GRIN2D/NLGN1/ADGRL3/HOMER1/ABLIM3/APBA1/PURA/NLGN3/RGS9/DLG4/KCNA3/SYNGAP1/CDKL5/ERBB4/PPM1H/PRKAR1B/PRKCZ/STX1A/PPP3CB/GRIN2A/DLG3/CLSTN2/ATP2B2/PTPRD/SLITRK2/PRKAR2B/GPM6A/SPARCL1/CNKSR2/CTTNBP2/PSD2/CADPS/DNM1/ERC2/NETO1/GRID1/CALB1/CSPG5/P2RX6/CDH8/GRM3/OPHN1/DNM3/NAPB/LRRC4/PCLO/PRRT2/NPTXR/CACNG4/IL1RAPL2/WASF3/DRP2/GRID2/LRRTM2/STXBP1/WNT7A/CDH10/SLITRK4/…
CC	GO:0098984	neuron to neuron synapse	250	-0.550766	-2.95437	1e-10	5.31667e-10	2.50877e-10	2325	tags=60%, list=21%, signal=49%	IQSEC1/BAALC/MIB1/PDPK1/CPEB4/TMEM108/DAGLA/DLG5/LIN7A/PRNP/GPHN/TSC1/CRTC1/FLRT3/BCR/MPP2/PKP4/KCND2/PSD3/ABI1/SRCIN1/SLC8A1/GRIN2D/NLGN2/NLGN1/ADD3/HOMER1/LRP8/SAMD14/NSF/ARHGEF9/NLGN3/RGS9/ADGRL1/DLG4/IGSF9B/SYNGAP1/GRIK4/ERBB4/ITGA8/PRKAR1B/LZTS3/CPEB1/SYT12/ARHGAP32/DCC/ADD2/PRKCZ/NTRK2/STX1A/GRIN2A/PPP1R9A/CLSTN2/ATP2B2/PTPRD/NEFH/CNKSR2/PRRT1/ADGRB1/ANKS1B/KALRN/DGKI/GNG3/SPOCK1/DNAJC6/STX…
BP	GO:0099003	vesicle-mediated transport in synapse	144	-0.582478	-2.95074	1e-10	5.31667e-10	2.50877e-10	1725	tags=49%, list=16%, signal=42%	STX1A/PPP3CB/DOC2B/SLC2A4/SNCA/DNAJC6/CADPS/STXBP5/DNM1/ERC2/AMPH/RIMS3/CSPG5/OPHN1/RIMS4/DNM3/NAPB/DDC/PCLO/PRRT2/SYT8/STXBP1/WNT7A/SYT5/BRSK2/ADRA1A/SYT9/SH3GL3/RAB3A/SYT7/SYP/PRKCB/DRD1/RAPGEF4/HTR1B/RAB27B/SYN3/CDK5R1/SNCG/DOC2A/BSN/HPCA/STX1B/SYT2/SYT1/GRIP2/CHRNB3/PRKCG/UNC13A/SLC32A1/RIMS1/CPLX1/SH3GL2/SYN1/SYN2/CALY/CPLX3/HTR2A/SNAP91/UNC13C/PACSIN1/SNAP25/SLC17A7/SNCB/RIMS2/SLC17A8/SYT4/…
BP	GO:0050804	modulation of chemical synaptic transmission	304	-0.532504	-2.95073	1e-10	5.31667e-10	2.50877e-10	2247	tags=54%, list=20%, signal=45%	RAB26/PPFIA3/GRIN2D/NLGN2/NLGN1/PLCL2/HOMER1/LRP8/ATAD1/APBA1/GRM8/PLA2G6/NLGN3/VAMP2/DLG4/RASGRF2/SYNGAP1/GRIK4/PRKAR1B/SYT12/PLCL1/DCC/ATP1A2/PRKCZ/NTRK2/STX1A/PPP3CB/RELN/CALB2/GRIN2A/USP46/PPP1R9A/CYP46A1/CLSTN2/PTPRD/MAP1A/PRKAR2B/KIT/KCNJ10/SLC24A2/PRRT1/ADGRB1/SNCA/DGKI/NGF/SYNGR1/STXBP5/DNM1/ERC2/NETO1/RIMS3/ITPKA/GRID1/CALB1/CSPG5/MAPT/LRFN2/CAMK2B/GRM3/OPHN1/RIMS4/LRRC4/PRKCE/PRRT2/NPTX…
CC	GO:0008021	synaptic vesicle	131	-0.593084	-2.92859	1e-10	5.31667e-10	2.50877e-10	1543	tags=43%, list=14%, signal=37%	PRRT1/SNCA/CTTNBP2/DGKI/NGF/SYNGR1/STXBP5/LGI3/PTPRN2/AMPH/SCAMP5/LAMP5/DDC/PRRT2/RNF112/SYT8/SYT5/SYT9/RAB3A/SYT7/SYP/MME/RAB27B/SYNGR3/SYN3/DOC2A/BSN/STX1B/SLC30A3/SYT2/GABBR1/GAD2/SYT1/SLC6A17/UNC13A/SLC32A1/MAL2/SYN1/GRIA1/SYN2/SYNPR/SV2B/CPLX3/OPRK1/RAB3C/SNAP91/UNC13C/RPH3A/SNAP25/SLC17A7/ABCC8/SLC17A8/SYT4/GRIN1/SLC17A6/SVOP
CC	GO:0070382	exocytic vesicle	144	-0.576084	-2.91835	1e-10	5.31667e-10	2.50877e-10	2074	tags=48%, list=19%, signal=39%	APBA1/VAMP1/VAMP2/DLG4/TMEM163/SYT12/RAB3IP/STX1A/GRIN2A/SYT3/PRRT1/SNCA/CTTNBP2/DGKI/NGF/SYNGR1/STXBP5/LGI3/PTPRN2/AMPH/SCAMP5/LAMP5/DDC/PRRT2/RNF112/SYT8/SYT15/SYT5/SYT9/RAB3A/SYT7/SYP/MME/RAB27B/SYNGR3/SYN3/DOC2A/BSN/STX1B/SLC30A3/SYT2/GABBR1/GAD2/SYT1/SLC6A17/UNC13A/SLC32A1/MAL2/SYN1/GRIA1/SYN2/SYNPR/SV2B/CPLX3/OPRK1/RAB3C/SNAP91/UNC13C/RPH3A/SNAP25/SYT13/SLC17A7/ABCC8/SLC17A8/SYT4/SYT10/GRIN…
BP	GO:0099177	regulation of trans-synaptic signaling	305	-0.527452	-2.91645	1e-10	5.31667e-10	2.50877e-10	2247	tags=54%, list=20%, signal=44%	RAB26/PPFIA3/GRIN2D/NLGN2/NLGN1/PLCL2/HOMER1/LRP8/ATAD1/APBA1/GRM8/PLA2G6/NLGN3/VAMP2/DLG4/RASGRF2/SYNGAP1/GRIK4/PRKAR1B/SYT12/PLCL1/DCC/ATP1A2/PRKCZ/NTRK2/STX1A/PPP3CB/RELN/CALB2/GRIN2A/USP46/PPP1R9A/CYP46A1/CLSTN2/PTPRD/MAP1A/PRKAR2B/KIT/KCNJ10/SLC24A2/PRRT1/ADGRB1/SNCA/DGKI/NGF/SYNGR1/STXBP5/DNM1/ERC2/NETO1/RIMS3/ITPKA/GRID1/CALB1/CSPG5/MAPT/LRFN2/CAMK2B/GRM3/OPHN1/RIMS4/LRRC4/PRKCE/PRRT2/NPTX…
CC	GO:0034703	cation channel complex	162	-0.562884	-2.87436	1e-10	5.31667e-10	2.50877e-10	2015	tags=57%, list=18%, signal=47%	TRPC1/KCNAB2/DLG4/DPP6/KCNA3/GRIK4/KCNF1/CACNB4/CACNB1/GRIA3/GRIN2A/DLG3/TRPV6/CACNA1D/HCN2/KCNK1/KCNG4/KCNA5/MICU3/KCNQ2/LRRC38/AKAP6/KCNJ4/CNGB3/CACNG4/KCNH4/SCN11A/CNGA4/CACNG8/SCN1A/DPP10/KCNN1/CACNA1A/CACNA2D1/KCNJ16/KCNA1/KCNAB1/KCNJ6/SCN2A/SCN3A/KCNMB2/SHISA8/KCNS1/TRPC3/SCN8A/GRIN2C/KCNB1/SHISA9/GRIK2/KCNQ5/CACNA2D2/GRIA4/UNC80/KCNC1/KCNA4/SCN2B/GRIA2/KCNIP3/CNGB1/CACNA1B/VWC2/RYR2/KCNH1/…
BP	GO:0002460	adaptive immune response based on somatic recombination of immune receptors built from immunoglobulin superfamily domains	210	0.6453	2.86444	1e-10	5.31667e-10	2.50877e-10	2505	tags=69%, list=23%, signal=55%	ANXA1/IGLL5/HLA-DQB2/SLC11A1/SLAMF1/CD80/HLA-DQA1/HLA-DQA2/CD70/IL13RA2/HLA-DRA/HLA-DRB1/CLCF1/FCGR3A/HLA-DRB5/HLA-DOA/CD40LG/GAPT/CCR2/HLA-DQB1/HLA-DPB1/HLA-DPA1/IL6/CD74/C1R/GATA3/XCL1/SLAMF6/TLR8/IL27/BATF/C3/CFI/CR1L/IL18/C6/HLA-DMA/C1QB/SERPING1/HLA-DMB/CLEC7A/CD1E/IL10/C1QA/C4B/CTSC/C1RL/C2/EXO1/MYO1G/IL4I1/PRF1/C1QC/FCER1G/SPN/IL7R/CD19/KLHL6/SASH3/C4A/JAK3/TREM2/FCGR2B/FOXJ1/HAVCR2/HLA-G/…
CC	GO:0032279	asymmetric synapse	233	-0.534893	-2.83685	1e-10	5.31667e-10	2.50877e-10	2763	tags=58%, list=25%, signal=45%	IQSEC1/BAALC/MIB1/PDPK1/CPEB4/TMEM108/DAGLA/DLG5/LIN7A/PRNP/GPHN/TSC1/CRTC1/FLRT3/BCR/MPP2/PKP4/KCND2/PSD3/ABI1/SRCIN1/SLC8A1/GRIN2D/NLGN1/ADD3/HOMER1/LRP8/SAMD14/NSF/ARHGEF9/NLGN3/RGS9/ADGRL1/DLG4/IGSF9B/SYNGAP1/ERBB4/ITGA8/LZTS3/CPEB1/ARHGAP32/DCC/ADD2/PRKCZ/NTRK2/STX1A/GRIN2A/PPP1R9A/CLSTN2/ATP2B2/NEFH/CNKSR2/PRRT1/ADGRB1/ANKS1B/KALRN/DGKI/GNG3/SPOCK1/DNAJC6/DMTN/NETO1/GRID1/P2RX6/LRRC7/DLG2/L…
BP	GO:0002250	adaptive immune response	312	0.612466	2.83552	1e-10	5.31667e-10	2.50877e-10	2505	tags=65%, list=23%, signal=52%	TREM1/ANXA1/IGLL5/HLA-DQB2/SLC11A1/ADGRE1/SLAMF1/SIT1/CD80/HLA-DQA1/HLA-DQA2/CD70/IL13RA2/HLA-DRA/HLA-DRB1/CLCF1/TRAT1/FCGR3A/HLA-DRB5/HLA-DOA/CD40LG/GAPT/PDCD1LG2/CCR2/HLA-DQB1/HLA-DPB1/HLA-DPA1/IL6/PDCD1/CD74/C1R/GATA3/CD48/XCL1/SLAMF6/ITK/FCAMR/TLR8/EOMES/IL27/BATF/ZNF683/C3/CFI/CR1L/IL18/C6/HLA-DMA/C1QB/SERPING1/SH2D1A/HLA-DMB/CLEC7A/CD1E/IL10/C1QA/LILRA6/GPR183/LILRB3/C4B/CTSC/C1RL/CD7/C2/EX…
CC	GO:0014069	postsynaptic density	229	-0.531996	-2.81875	1e-10	5.31667e-10	2.50877e-10	2763	tags=58%, list=25%, signal=45%	IQSEC1/BAALC/MIB1/PDPK1/CPEB4/TMEM108/DAGLA/DLG5/LIN7A/PRNP/GPHN/TSC1/CRTC1/FLRT3/BCR/MPP2/PKP4/KCND2/PSD3/ABI1/SRCIN1/SLC8A1/GRIN2D/NLGN1/ADD3/HOMER1/LRP8/SAMD14/NSF/ARHGEF9/RGS9/ADGRL1/DLG4/IGSF9B/SYNGAP1/ERBB4/ITGA8/LZTS3/CPEB1/ARHGAP32/DCC/ADD2/PRKCZ/NTRK2/STX1A/GRIN2A/PPP1R9A/CLSTN2/ATP2B2/NEFH/CNKSR2/PRRT1/ADGRB1/ANKS1B/KALRN/DGKI/GNG3/SPOCK1/DNAJC6/DMTN/NETO1/GRID1/P2RX6/LRRC7/DLG2/LRFN2/G…
CC	GO:0030424	axon	430	-0.487743	-2.81592	1e-10	5.31667e-10	2.50877e-10	2010	tags=45%, list=18%, signal=38%	CD200/KCNAB2/ADGRL1/SYBU/DLG4/INPP5F/MYCBP2/KCNA3/ENO2/CNTN5/CDKL5/STMN4/ANXA3/EPB41L3/KIF5C/ALCAM/DCC/THY1/PRKCZ/NTRK2/STX1A/CALB2/SLC5A7/IRX3/MYO5A/HCN3/RAP1GAP/ATL1/MAP1A/NEFH/GPM6A/NCAM2/CRHBP/KIF1A/SNCA/DGKI/NGF/ROBO1/SPOCK1/MADD/SPTBN4/ERC2/PCDHGB1/VSTM5/KCNQ2/LAMP5/CALB1/CDH8/RET/MAPT/LRRC7/CNTN1/KIF3A/DLG2/PDYN/MAP2/TUBB4A/UCN3/GRM3/OPHN1/DNM3/DDC/PCLO/PRRT2/SCN11A/GAD1/BASP1/CADM2/SCN1A/…
BP	GO:0001505	regulation of neurotransmitter levels	151	-0.557019	-2.80257	1e-10	5.31667e-10	2.50877e-10	2711	tags=64%, list=24%, signal=49%	PFN2/CACNB2/PREPL/DAGLA/LIN7A/GPM6B/SNCAIP/NF1/CALM3/PER2/SNPH/STX19/SLC29A2/SYNJ1/SV2A/PPFIA3/NLGN1/P2RX7/SLC6A13/SLC22A3/SLC6A12/APBA1/SLC1A7/VAMP2/SYT12/ATP1A2/STX1A/SLC5A7/DOC2B/KCNJ10/SNCA/SLC6A2/NRXN2/CADPS/STXBP5/ERC2/PTPRN2/RIMS3/CSPG5/RIMS4/NAPB/PCLO/PRRT2/GAD1/NOS1/ALDH5A1/SLC6A5/SYT8/ABAT/STXBP1/WNT7A/SYT5/SLC38A1/ADRA1A/SYT9/PAH/RAB3A/SYT7/SYP/ASIC1/PRKCB/DRD1/SLC6A1/HTR1B/SYNGR3/SYN3…
CC	GO:0099572	postsynaptic specialization	246	-0.525236	-2.79493	1e-10	5.31667e-10	2.50877e-10	2325	tags=52%, list=21%, signal=42%	KCND2/PSD3/ABI1/SRCIN1/SLC8A1/GRIN2D/NLGN2/NLGN1/ADD3/HOMER1/LRP8/SAMD14/NSF/ARHGEF9/NLGN3/RGS9/ADGRL1/DLG4/IGSF9B/SYNGAP1/ERBB4/ITGA8/LZTS3/CPEB1/ARHGAP32/DCC/ADD2/PRKCZ/NTRK2/STX1A/GRIN2A/PPP1R9A/CLSTN2/ATP2B2/NEFH/CNKSR2/PRRT1/ADGRB1/ANKS1B/KALRN/DGKI/GNG3/SPOCK1/DNAJC6/DMTN/NETO1/GRID1/P2RX6/LRRC7/DLG2/LRFN2/GRM3/DNM3/LRRC4/PCLO/PRRT2/RNF112/CACNG4/NOS1/DRP2/GRID2/CACNG8/LRRTM2/LRP4/ADAM22/CD…
CC	GO:0034702	ion channel complex	222	-0.528137	-2.78093	1e-10	5.31667e-10	2.50877e-10	1506	tags=46%, list=14%, signal=41%	CACNA1D/HCN2/KCNK1/KCNG4/KCNA5/MICU3/STXBP5/KCNQ2/LRRC38/AKAP6/KCNJ4/GLRB/CNGB3/CACNG4/KCNH4/SCN11A/CNGA4/GRID2/CACNG8/SCN1A/BEST3/DPP10/KCNN1/GABRG3/CACNA1A/CACNA2D1/KCNJ16/KCNA1/KCNAB1/KCNJ6/SCN2A/SCN3A/KCNMB2/SHISA8/KCNS1/TRPC3/SCN8A/GRIN2C/KCNB1/SHISA9/CHRNA7/GRIK2/CFTR/KCNQ5/CACNA2D2/GRIA4/UNC80/KCNC1/KCNA4/SCN2B/GRIA2/KCNIP3/CNGB1/CACNA1B/VWC2/RYR2/GABRB1/KCNH1/CHRNB3/KCNJ3/KCNK4/KCNS2/CACN…
MF	GO:0005244	voltage-gated ion channel activity	147	-0.547363	-2.77348	1e-10	5.31667e-10	2.50877e-10	1506	tags=50%, list=14%, signal=44%	CACNA1D/HCN2/KCNK1/KCNG4/KCNK7/KCNA5/KCNQ2/LRRC38/KCNJ4/KCNN2/KCNH3/CACNG4/KCNH4/SCN11A/CACNG8/SCN1A/KCNH8/KCNN1/CACNA1A/CACNA2D1/KCNJ16/KCNA1/KCNAB1/KCNJ6/NALCN/KCNK10/SCN2A/SCN3A/KCNS1/SCN8A/KCNK18/HTR1B/GRIN2C/KCNB1/KCNH5/KCNJ12/KCNQ5/CACNA2D2/KCNJ9/KCNC1/KCNA4/SCN2B/KCNIP3/OPRM1/CACNA1B/KCNH1/KCNJ3/KCNK4/KCNS2/CACNA1E/CACNA1I/CALHM1/HCN4/CACNA2D3/KCNH6/GRIN2B/LRRC26/KCNK12/KCNJ11/HCN1/KCNT1/S…
MF	GO:0022832	voltage-gated channel activity	147	-0.547363	-2.77348	1e-10	5.31667e-10	2.50877e-10	1506	tags=50%, list=14%, signal=44%	CACNA1D/HCN2/KCNK1/KCNG4/KCNK7/KCNA5/KCNQ2/LRRC38/KCNJ4/KCNN2/KCNH3/CACNG4/KCNH4/SCN11A/CACNG8/SCN1A/KCNH8/KCNN1/CACNA1A/CACNA2D1/KCNJ16/KCNA1/KCNAB1/KCNJ6/NALCN/KCNK10/SCN2A/SCN3A/KCNS1/SCN8A/KCNK18/HTR1B/GRIN2C/KCNB1/KCNH5/KCNJ12/KCNQ5/CACNA2D2/KCNJ9/KCNC1/KCNA4/SCN2B/KCNIP3/OPRM1/CACNA1B/KCNH1/KCNJ3/KCNK4/KCNS2/CACNA1E/CACNA1I/CALHM1/HCN4/CACNA2D3/KCNH6/GRIN2B/LRRC26/KCNK12/KCNJ11/HCN1/KCNT1/S…
MF	GO:0022836	gated channel activity	246	-0.521123	-2.77305	1e-10	5.31667e-10	2.50877e-10	1506	tags=48%, list=14%, signal=43%	CACNA1D/HCN2/KCNK1/P2RX5/KCNG4/KCNK7/KCNA5/KCNQ2/LRRC38/GRID1/P2RX6/KCNJ4/GLRB/KCNN2/ANO3/CNGB3/KCNH3/CACNG4/KCNH4/SCN11A/CNGA4/GRID2/CACNG8/PEX5L/SCN1A/KCNH8/KCNN1/GABRG3/CACNA1A/ANO4/CACNA2D1/KCNJ16/KCNA1/KCNAB1/KCNJ6/NALCN/KCNK10/SCN2A/SCN3A/KCNMB2/KCNS1/ASIC1/SCN8A/ANO5/KCNK18/HTR1B/GRIN2C/TMEM63C/KCNB1/CHRNA7/KCNH5/GRIK2/CFTR/KCNJ12/KCNQ5/CACNA2D2/GRIA4/KCNJ9/KCNC1/KCNA4/SCN2B/GRIA2/KCNIP3/C…
CC	GO:1902495	transmembrane transporter complex	265	-0.505514	-2.75	1e-10	5.31667e-10	2.50877e-10	1506	tags=41%, list=14%, signal=36%	CACNA1D/HCN2/KCNK1/KCNG4/KCNA5/MICU3/STXBP5/KCNQ2/LRRC38/AKAP6/KCNJ4/GLRB/CNGB3/ATP12A/CACNG4/KCNH4/SCN11A/CNGA4/GRID2/CACNG8/FXYD2/SCN1A/BEST3/DPP10/KCNN1/GABRG3/CACNA1A/CACNA2D1/KCNJ16/KCNA1/KCNAB1/KCNJ6/SCN2A/SCN3A/KCNMB2/SHISA8/KCNS1/ATP1A3/TRPC3/SCN8A/ATP1A4/GRIN2C/KCNB1/SHISA9/ABCG8/CHRNA7/GRIK2/CFTR/KCNQ5/CACNA2D2/GRIA4/UNC80/KCNC1/KCNA4/SCN2B/GRIA2/KCNIP3/CNGB1/CACNA1B/VWC2/RYR2/GABRB1/KC…
BP	GO:0042110	T cell activation	359	0.586615	2.74558	1e-10	5.31667e-10	2.50877e-10	2881	tags=63%, list=26%, signal=48%	IDO1/IGFBP2/IL2RA/ANXA1/HLA-DQB2/SLC11A1/ICOS/SLAMF1/SIT1/CD80/HLA-DQA1/HLA-DQA2/CD70/TREML2/TNFSF14/LGALS9C/HLA-DRA/HLA-DRB1/CD2/HSH2D/HLA-DRB5/HLA-DOA/CD40LG/PDCD1LG2/CCR2/HLA-DQB1/HLA-DPB1/HLA-DPA1/IL6/CD74/PTPN22/CLECL1/GATA3/CD3E/CD48/RUNX1/SIRPG/XCL1/SLAMF6/CD3D/ITK/VNN1/CCL5/EOMES/IL27/BATF/GPR18/ZNF683/LGALS7B/IL18/RHOH/HLA-DMA/HLA-DMB/MSN/CLEC7A/LCK/CD3G/IL10/VCAM1/GPR183/PTGER4/RAC2/CAV…
BP	GO:1903039	positive regulation of leukocyte cell-cell adhesion	184	0.626262	2.74336	1e-10	5.31667e-10	2.50877e-10	2689	tags=67%, list=24%, signal=52%	IGFBP2/IL2RA/ANXA1/HLA-DQB2/ICOS/SLAMF1/CD80/HLA-DQA1/HLA-DQA2/CD70/TNFSF14/HLA-DRA/HLA-DRB1/HLA-DRB5/HLA-DOA/CD40LG/PDCD1LG2/CCR2/HLA-DQB1/HLA-DPB1/HLA-DPA1/IL6/CD74/PTPN22/CLECL1/GATA3/CD3E/RUNX1/SIRPG/XCL1/VNN1/CCL5/IL18/RHOH/HLA-DMA/HLA-DMB/LCK/VCAM1/CAV1/IL4I1/ITGB2/IFNG/IL7R/HAS2/ALOX5/SELP/SOCS1/SASH3/JAK3/RUNX3/CCL2/HAVCR2/HLA-G/PTPRC/CD44/CD28/DUSP10/CD5/LILRB4/CD86/SKAP1/LILRB1/HLA-DOB/…
CC	GO:1990351	transporter complex	278	-0.502036	-2.73241	1e-10	5.31667e-10	2.50877e-10	1506	tags=40%, list=14%, signal=35%	CACNA1D/HCN2/KCNK1/KCNG4/KCNA5/MICU3/STXBP5/KCNQ2/LRRC38/AKAP6/KCNJ4/GLRB/CNGB3/ATP12A/CACNG4/KCNH4/SCN11A/CNGA4/GRID2/CACNG8/FXYD2/SCN1A/BEST3/DPP10/KCNN1/GABRG3/CACNA1A/CACNA2D1/KCNJ16/KCNA1/KCNAB1/KCNJ6/SCN2A/SCN3A/KCNMB2/SHISA8/KCNS1/ATP1A3/ATP8A1/TRPC3/SCN8A/ATP1A4/GRIN2C/KCNB1/SHISA9/ABCG8/CHRNA7/GRIK2/CFTR/KCNQ5/CACNA2D2/GRIA4/UNC80/KCNC1/KCNA4/SCN2B/GRIA2/KCNIP3/CNGB1/CACNA1B/VWC2/RYR2/GA…
BP	GO:1903037	regulation of leukocyte cell-cell adhesion	243	0.603099	2.72459	1e-10	5.31667e-10	2.50877e-10	2881	tags=67%, list=26%, signal=50%	IDO1/IGFBP2/IL2RA/ANXA1/HLA-DQB2/ICOS/SLAMF1/CD80/HLA-DQA1/HLA-DQA2/CD70/TNFSF14/LGALS9C/HLA-DRA/HLA-DRB1/HLA-DRB5/HLA-DOA/CD40LG/PDCD1LG2/CCR2/HLA-DQB1/HLA-DPB1/HLA-DPA1/IL6/CD74/PTPN22/CLECL1/GATA3/CD3E/RUNX1/SIRPG/XCL1/VNN1/CCL5/LGALS7B/IL18/RHOH/HLA-DMA/HLA-DMB/LCK/IL10/VCAM1/CAV1/FGL2/IL4I1/ITGB2/GPNMB/IFNG/SPN/IL7R/HAS2/ALOX5/SELP/SOCS1/SASH3/JAK3/RUNX3/FCGR2B/FOXJ1/CCL2/HAVCR2/HLA-G/PTPRC/…
BP	GO:0002694	regulation of leukocyte activation	392	0.57488	2.7197	1e-10	5.31667e-10	2.50877e-10	2596	tags=59%, list=23%, signal=47%	IDO1/PLA2G2A/IGFBP2/IL2RA/ANXA1/IGLL5/HLA-DQB2/ICOS/SLAMF1/SIT1/CD80/HLA-DQA1/HLA-DQA2/CD70/STAP1/TNFSF14/HAMP/LGALS9C/IL13RA2/HLA-DRA/HLA-DRB1/CLCF1/CD2/VAV3/FCGR3A/HLA-DRB5/HLA-DOA/CD40LG/PDCD1LG2/CCR2/HLA-DQB1/HLA-DPB1/HLA-DPA1/IL6/CD74/PTPN22/CLECL1/SLAMF8/GATA3/CD3E/RUNX1/SIRPG/XCL1/CST7/ADGRE2/VNN1/CCL5/IL27/ZNF683/LGALS7B/IL18/RHOH/MMP14/HLA-DMA/HLA-DMB/CLEC7A/LCK/IL10/VCAM1/GPR183/RAC2/CT…
BP	GO:0050867	positive regulation of cell activation	265	0.59588	2.71799	1e-10	5.31667e-10	2.50877e-10	2881	tags=65%, list=26%, signal=50%	IGFBP2/IL2RA/ANXA1/IGLL5/HLA-DQB2/ICOS/SLAMF1/CD80/HLA-DQA1/HLA-DQA2/CD70/STAP1/TNFSF14/HAMP/HLA-DRA/HLA-DRB1/CLCF1/CD2/VAV3/FCGR3A/HLA-DRB5/HLA-DOA/CD40LG/PDCD1LG2/CCR2/HLA-DQB1/HLA-DPB1/HLA-DPA1/IL6/CD74/PTPN22/CLECL1/GATA3/CD3E/RUNX1/SIRPG/XCL1/VNN1/CCL5/GP1BB/IL18/RHOH/MMP14/HLA-DMA/HLA-DMB/CLEC7A/LCK/IL10/VCAM1/GPR183/CTSC/CAV1/IL4I1/ITGB2/IFNG/F2RL1/IL7R/LILRA5/SELP/SOCS1/SASH3/JAK3/TREM2/R…
BP	GO:0002449	lymphocyte mediated immunity	217	0.611281	2.71726	1e-10	5.31667e-10	2.50877e-10	2794	tags=69%, list=25%, signal=53%	IGLL5/HLA-DQB2/SLAMF1/HLA-DQA1/HLA-DQA2/CD70/KIR2DL4/IL13RA2/HLA-DRA/HLA-DRB1/CLCF1/FCGR3A/HLA-DRB5/HLA-DOA/CD40LG/GAPT/CCR2/HLA-DQB1/HLA-DPB1/HLA-DPA1/IL6/CD74/C1R/GATA3/XCL1/SLAMF6/TLR8/BATF/ULBP1/C3/CFI/CR1L/IL18/CD96/C6/HLA-DMA/C1QB/SERPING1/SH2D1A/HLA-DMB/CD1E/IL10/C1QA/C4B/CTSC/C1RL/C2/EXO1/MYO1G/IL4I1/PRF1/NKG7/C1QC/FCER1G/IL7R/CD19/GZMB/SLAMF7/SASH3/C4A/TREM2/FCGR2B/FOXJ1/HAVCR2/HLA-G/PTP…
BP	GO:0007159	leukocyte cell-cell adhesion	272	0.591477	2.7118	1e-10	5.31667e-10	2.50877e-10	2479	tags=60%, list=22%, signal=47%	IDO1/IGFBP2/IL2RA/ANXA1/HLA-DQB2/ICOS/SLAMF1/CD80/HLA-DQA1/HLA-DQA2/CD70/TNFSF14/LGALS9C/HLA-DRA/HLA-DRB1/HLA-DRB5/HLA-DOA/CD40LG/PDCD1LG2/CCR2/HLA-DQB1/HLA-DPB1/HLA-DPA1/IL6/CD74/PTPN22/CLECL1/GATA3/CD3E/RUNX1/SIRPG/XCL1/S100A9/VNN1/CCL5/S100A8/LGALS7B/IL18/RHOH/HLA-DMA/HLA-DMB/MSN/LCK/ITGA5/IL10/VCAM1/RAC2/CAV1/FGL2/IL4I1/ITGB2/GPNMB/IFNG/OLR1/SPN/IL7R/HAS2/ITGAL/ALOX5/SELP/SOCS1/SASH3/JAK3/RUN…
BP	GO:0050865	regulation of cell activation	432	0.56851	2.70631	1e-10	5.31667e-10	2.50877e-10	2596	tags=58%, list=23%, signal=46%	IDO1/PLA2G2A/IGFBP2/IL2RA/PDPN/ANXA1/IGLL5/HLA-DQB2/ICOS/SLAMF1/SIT1/CD80/HLA-DQA1/HLA-DQA2/CD70/STAP1/TNFSF14/HAMP/LGALS9C/IL13RA2/HLA-DRA/HLA-DRB1/CLCF1/CD2/VAV3/FCGR3A/HLA-DRB5/HLA-DOA/CD40LG/PDCD1LG2/CCR2/HLA-DQB1/HLA-DPB1/HLA-DPA1/IL6/CD74/PTPN22/CLECL1/SLAMF8/GATA3/CD3E/RUNX1/SIRPG/XCL1/ADAMTS18/CST7/ADGRE2/VNN1/CCL5/IL27/GP1BB/EMILIN2/ZNF683/LGALS7B/IL18/RHOH/MMP14/HLA-DMA/HLA-DMB/CLEC7A/M…
BP	GO:0002252	immune effector process	406	0.570211	2.70611	1e-10	5.31667e-10	2.50877e-10	3014	tags=67%, list=27%, signal=51%	TREM1/ANXA1/IGLL5/HLA-DQB2/SLC11A1/SLAMF1/CD80/HLA-DQA1/HLA-DQA2/CD70/STAP1/KIR2DL4/IL13RA2/HLA-DRA/HLA-DRB1/CLCF1/VAV3/FCGR3A/HLA-DRB5/HLA-DOA/CD40LG/GAPT/TGFB2/CCR2/HLA-DQB1/HLA-DPB1/HLA-DPA1/IL6/CD74/PTPN22/SLAMF8/C1R/GATA3/XCL1/SLAMF6/ADGRE2/CD5L/TLR8/EOMES/IL27/BATF/ZNF683/ULBP1/C3/SCNN1B/CFI/CR1L/IL18/CD96/C6/HLA-DMA/C1QB/SERPING1/SH2D1A/HLA-DMB/NCF1/SCIMP/CLEC7A/CD1E/IL10/C1QA/GPR183/PTX3/…
BP	GO:0022409	positive regulation of cell-cell adhesion	217	0.606997	2.69822	1e-10	5.31667e-10	2.50877e-10	2689	tags=64%, list=24%, signal=50%	IGFBP2/IL2RA/PDPN/ANXA1/HLA-DQB2/ICOS/SLAMF1/CD80/HLA-DQA1/HLA-DQA2/CD70/TNFSF14/HLA-DRA/HLA-DRB1/HLA-DRB5/HLA-DOA/CD40LG/PDCD1LG2/CCR2/HLA-DQB1/HLA-DPB1/HLA-DPA1/IL6/CD74/PTPN22/CLECL1/GATA3/CD3E/RUNX1/SIRPG/XCL1/VNN1/PLAUR/CCL5/EMILIN2/IL18/RHOH/HLA-DMA/FOXA2/HLA-DMB/MMRN1/LCK/IL10/VCAM1/CAV1/IL4I1/ITGB2/IFNG/IL7R/HAS2/ALOX5/SELP/SOCS1/SASH3/JAK3/RUNX3/CCL2/HAVCR2/HLA-G/PTPRC/CD44/CD28/DUSP10/C…
BP	GO:0050870	positive regulation of T cell activation	171	0.61989	2.69482	1e-10	5.31667e-10	2.50877e-10	2689	tags=66%, list=24%, signal=51%	IGFBP2/IL2RA/ANXA1/HLA-DQB2/ICOS/SLAMF1/CD80/HLA-DQA1/HLA-DQA2/CD70/TNFSF14/HLA-DRA/HLA-DRB1/HLA-DRB5/HLA-DOA/CD40LG/PDCD1LG2/CCR2/HLA-DQB1/HLA-DPB1/HLA-DPA1/IL6/CD74/PTPN22/CLECL1/GATA3/CD3E/RUNX1/SIRPG/XCL1/VNN1/CCL5/IL18/RHOH/HLA-DMA/HLA-DMB/LCK/VCAM1/CAV1/IL4I1/IFNG/IL7R/SOCS1/SASH3/JAK3/RUNX3/CCL2/HAVCR2/HLA-G/PTPRC/CD28/DUSP10/CD5/LILRB4/CD86/LILRB1/HLA-DOB/LGALS9/IL15/PTPN6/PYCARD/SPTA1/NC…
BP	GO:0002696	positive regulation of leukocyte activation	256	0.592684	2.69277	1e-10	5.31667e-10	2.50877e-10	2479	tags=59%, list=22%, signal=47%	IGFBP2/IL2RA/ANXA1/IGLL5/HLA-DQB2/ICOS/SLAMF1/CD80/HLA-DQA1/HLA-DQA2/CD70/STAP1/TNFSF14/HAMP/HLA-DRA/HLA-DRB1/CLCF1/CD2/VAV3/FCGR3A/HLA-DRB5/HLA-DOA/CD40LG/PDCD1LG2/CCR2/HLA-DQB1/HLA-DPB1/HLA-DPA1/IL6/CD74/PTPN22/CLECL1/GATA3/CD3E/RUNX1/SIRPG/XCL1/VNN1/CCL5/IL18/RHOH/MMP14/HLA-DMA/HLA-DMB/CLEC7A/LCK/IL10/VCAM1/GPR183/CTSC/CAV1/IL4I1/ITGB2/IFNG/F2RL1/IL7R/SOCS1/SASH3/JAK3/TREM2/RUNX3/TYROBP/CCL2/H…
BP	GO:0050778	positive regulation of immune response	354	0.573938	2.6858	1e-10	5.31667e-10	2.50877e-10	2604	tags=59%, list=23%, signal=46%	IDO1/ANXA1/IGLL5/SLC11A1/SLAMF1/CD80/STAP1/GPR31/KIR2DL4/PYHIN1/HLA-DRA/HLA-DRB1/CLCF1/TRAT1/IRGM/UBASH3A/GBP5/VAV3/TGFB2/CCR2/HLA-DQB1/HLA-DPB1/IL6/CD74/PTPN22/C1R/GATA3/XCL1/GBP1/SLAMF6/ITK/CD5L/FPR1/TLR8/CCL5/ZBP1/FPR3/FPR2/C3/CFI/CR1L/IL18/C6/C1QB/SERPING1/SH2D1A/HLA-DMB/CLEC7A/CD1E/LCK/IL10/C1QA/C4B/C1RL/C5AR1/C2/MYO1G/ITGB2/PLSCR1/C1QC/IFNG/F2RL1/FCER1G/CD19/KLHL6/SASH3/CFHR1/C4A/MICB/TREM2…
BP	GO:0042391	regulation of membrane potential	297	-0.488437	-2.68348	1e-10	5.31667e-10	2.50877e-10	1791	tags=45%, list=16%, signal=39%	STOX1/ATP1A2/GLRA2/PRKCZ/NTRK2/STX1A/RELN/GRIA3/GRIN2A/HCN3/FGF12/KCNJ10/TRDN/SNCA/CACNA1D/HCN2/KCNK1/SLC26A5/P2RX5/KCNK7/KCNA5/EHD3/NETO1/RIMS3/GRID1/P2RX6/AKAP6/MAPT/UCN3/GLRB/KCNN2/RIMS4/KCNH3/KCNH4/SCN11A/GRID2/SCN1A/ABAT/WNT7A/CTNNA3/KCNH8/GABRG3/CACNA2D1/KCNA1/NALCN/KCNK10/SCN2A/SCN3A/KCNMB2/ADRA1A/RGS4/TBX5/ANK3/TACR1/ATP1A3/ASIC1/SCN8A/DRD1/KCNK18/ATP1A4/GRM1/SEZ6/PID1/MAPK8IP2/GRIN2C/KCN…
BP	GO:0050670	regulation of lymphocyte proliferation	171	0.6166	2.68052	1e-10	5.31667e-10	2.50877e-10	2456	tags=64%, list=22%, signal=50%	IDO1/IGFBP2/IL2RA/ANXA1/SLAMF1/CD80/CD70/LGALS9C/HLA-DRB1/CLCF1/VAV3/FCGR3A/CD40LG/PDCD1LG2/CCR2/HLA-DPB1/HLA-DPA1/IL6/CD74/PTPN22/CLECL1/CD3E/XCL1/CCL5/IL27/LGALS7B/IL18/HLA-DMB/IL10/VCAM1/GPR183/RAC2/IL4I1/GPNMB/SPN/SASH3/JAK3/FCGR2B/FOXJ1/TYROBP/HAVCR2/HLA-G/IKZF3/PTPRC/CD300A/CD28/LILRB4/CD86/LILRB1/SDC4/VSIG4/LGALS9/IL15/LGALS9B/CRTAM/NFATC2/PTPN6/BTK/PYCARD/TNFSF8/SPTA1/NCKAP1L/IL1A/RASAL3/…
BP	GO:0002819	regulation of adaptive immune response	130	0.638452	2.68019	1e-10	5.31667e-10	2.50877e-10	2881	tags=74%, list=26%, signal=55%	ANXA1/SLC11A1/SLAMF1/CD80/HLA-DRA/HLA-DRB1/CLCF1/CCR2/IL6/GATA3/CD48/XCL1/IL27/C3/CR1L/IL18/CLEC7A/CD1E/IL10/IL4I1/IL7R/SASH3/JAK3/TREM2/FCGR2B/FOXJ1/HAVCR2/HLA-G/PTPRC/CD28/DUSP10/HLA-B/LILRB4/SKAP1/LILRB1/IRF7/CD226/TBX21/PTPN6/BTK/PYCARD/NCKAP1L/CARD9/SAMSN1/RIPK3/C4BPB/TNFRSF1B/KLRD1/IRF1/HFE/ARID5A/IL4/IL12RB1/CD1C/IL1R1/HLA-A/TNFSF13B/IL1RL1/HLA-F/PLA2G4A/ZC3H12A/LOXL3/CD4/IL4R/TGFB1/B2M/C4…
BP	GO:0046649	lymphocyte activation	498	0.557386	2.67084	1e-10	5.31667e-10	2.50877e-10	2887	tags=59%, list=26%, signal=46%	IDO1/IGFBP2/IL2RA/ANXA1/IGLL5/HLA-DQB2/SLC11A1/ICOS/SLAMF1/SIT1/CD80/HLA-DQA1/HLA-DQA2/CD70/TREML2/TNFSF14/LGALS9C/HLA-DRA/HLA-DRB1/CLCF1/CD2/HSH2D/VAV3/FCGR3A/HLA-DRB5/HLA-DOA/CD40LG/GAPT/PDCD1LG2/CCR2/HLA-DQB1/HLA-DPB1/HLA-DPA1/IL6/CD74/PTPN22/CLECL1/SLAMF8/GATA3/CD3E/CD48/RUNX1/SIRPG/XCL1/SLAMF6/CD3D/ITK/VNN1/CCL5/EOMES/IL27/BATF/GPR18/ZNF683/ULBP1/LGALS7B/IL18/RHOH/MMP14/HLA-DMA/HLA-DMB/MSN/C…
BP	GO:0050863	regulation of T cell activation	251	0.588518	2.66955	1e-10	5.31667e-10	2.50877e-10	2596	tags=61%, list=23%, signal=47%	IDO1/IGFBP2/IL2RA/ANXA1/HLA-DQB2/ICOS/SLAMF1/SIT1/CD80/HLA-DQA1/HLA-DQA2/CD70/TNFSF14/LGALS9C/HLA-DRA/HLA-DRB1/CD2/HLA-DRB5/HLA-DOA/CD40LG/PDCD1LG2/CCR2/HLA-DQB1/HLA-DPB1/HLA-DPA1/IL6/CD74/PTPN22/CLECL1/GATA3/CD3E/RUNX1/SIRPG/XCL1/VNN1/CCL5/IL27/ZNF683/LGALS7B/IL18/RHOH/HLA-DMA/HLA-DMB/LCK/IL10/VCAM1/RAC2/CAV1/FGL2/IL4I1/GPNMB/IFNG/SPN/IL7R/SOCS1/SASH3/JAK3/RUNX3/FCGR2B/FOXJ1/CCL2/HAVCR2/HLA-G/PT…
BP	GO:0070663	regulation of leukocyte proliferation	188	0.607314	2.66805	1e-10	5.31667e-10	2.50877e-10	2456	tags=62%, list=22%, signal=49%	IDO1/IGFBP2/IL2RA/ANXA1/SLAMF1/CD80/CD70/LGALS9C/HLA-DRB1/CLCF1/VAV3/FCGR3A/CD40LG/PDCD1LG2/CCR2/HLA-DPB1/HLA-DPA1/IL6/CD74/PTPN22/CLECL1/CD3E/XCL1/CCL5/IL27/LGALS7B/IL18/HLA-DMB/IL10/VCAM1/GPR183/RAC2/IL4I1/GPNMB/OCSTAMP/SPN/BST2/SASH3/JAK3/FCGR2B/FOXJ1/TYROBP/HAVCR2/HLA-G/IKZF3/PTPRC/CD300A/CD28/LILRB4/CD86/LILRB1/SDC4/VSIG4/LGALS9/IL15/LGALS9B/CRTAM/NFATC2/CSF2RB/PTPN6/BTK/PYCARD/TNFSF8/SPTA1/…
CC	GO:0043025	neuronal cell body	327	-0.475613	-2.6652	1e-10	5.31667e-10	2.50877e-10	2215	tags=47%, list=20%, signal=39%	P2RX7/TTBK1/TRPV1/SLC22A3/HOMER1/LRP8/KCNA2/CIT/WDFY3/PURA/ZC4H2/CD200/CYGB/INPP5F/ENO2/ITGA8/ASTN1/ANXA3/NDN/KIF5C/ALCAM/THY1/ATP1A2/SLC1A4/PRKCZ/SLC5A7/ATP2B2/HCN3/BRINP2/RAP1GAP/MAP1A/PRKAR2B/GPM6A/CRHBP/RIC3/CNKSR2/SNCA/SLC6A2/PSD2/KNDC1/KCNK1/SPTBN4/CALB1/P2RX6/RET/MAPT/SERPINI1/DLG2/PDYN/MAP2/RTN4RL1/TUBB4A/KCNN2/BRINP3/DDC/RNF112/DRP2/SCN1A/LRP4/AVPR1B/PDE11A/KCNN1/CACNA1A/HIP1R/TACR3/SYT5…
BP	GO:0002443	leukocyte mediated immunity	282	0.579295	2.66468	1e-10	5.31667e-10	2.50877e-10	2505	tags=62%, list=23%, signal=49%	TREM1/IGLL5/HLA-DQB2/SLAMF1/HLA-DQA1/HLA-DQA2/CD70/STAP1/KIR2DL4/IL13RA2/HLA-DRA/HLA-DRB1/CLCF1/FCGR3A/HLA-DRB5/HLA-DOA/CD40LG/GAPT/CCR2/HLA-DQB1/HLA-DPB1/HLA-DPA1/IL6/CD74/C1R/GATA3/XCL1/SLAMF6/ADGRE2/TLR8/BATF/ULBP1/C3/SCNN1B/CFI/CR1L/IL18/CD96/C6/HLA-DMA/C1QB/SERPING1/SH2D1A/HLA-DMB/SCIMP/CLEC7A/CD1E/IL10/C1QA/C4B/RAC2/CTSC/C1RL/C2/EXO1/MYO1G/IL4I1/ITGB2/PRF1/NKG7/C1QC/F2RL1/FCER1G/IL7R/CD19/S…
BP	GO:0051249	regulation of lymphocyte activation	328	0.571856	2.66009	1e-10	5.31667e-10	2.50877e-10	2596	tags=58%, list=23%, signal=46%	IDO1/IGFBP2/IL2RA/ANXA1/IGLL5/HLA-DQB2/ICOS/SLAMF1/SIT1/CD80/HLA-DQA1/HLA-DQA2/CD70/TNFSF14/LGALS9C/HLA-DRA/HLA-DRB1/CLCF1/CD2/VAV3/FCGR3A/HLA-DRB5/HLA-DOA/CD40LG/PDCD1LG2/CCR2/HLA-DQB1/HLA-DPB1/HLA-DPA1/IL6/CD74/PTPN22/CLECL1/SLAMF8/GATA3/CD3E/RUNX1/SIRPG/XCL1/VNN1/CCL5/IL27/ZNF683/LGALS7B/IL18/RHOH/MMP14/HLA-DMA/HLA-DMB/CLEC7A/LCK/IL10/VCAM1/GPR183/RAC2/CAV1/FGL2/IL4I1/GPNMB/IFNG/SPN/IL7R/CD19/…
BP	GO:0042129	regulation of T cell proliferation	131	0.631294	2.65401	1e-10	5.31667e-10	2.50877e-10	2881	tags=71%, list=26%, signal=53%	IDO1/IGFBP2/IL2RA/ANXA1/SLAMF1/CD80/CD70/LGALS9C/HLA-DRB1/CD40LG/PDCD1LG2/CCR2/HLA-DPB1/HLA-DPA1/IL6/PTPN22/CLECL1/CD3E/XCL1/CCL5/IL27/LGALS7B/IL18/HLA-DMB/IL10/VCAM1/RAC2/IL4I1/GPNMB/SPN/SASH3/JAK3/FOXJ1/HAVCR2/HLA-G/PTPRC/CD28/LILRB4/CD86/LILRB1/SDC4/VSIG4/LGALS9/IL15/LGALS9B/CRTAM/PTPN6/PYCARD/TNFSF8/SPTA1/NCKAP1L/IL1A/RASAL3/RIPK3/BTN2A2/TNFRSF1B/IRF1/SYK/AIF1/IL4/IL12RB1/ZAP70/HLA-A/IGF2/TNF…
BP	GO:0032944	regulation of mononuclear cell proliferation	174	0.609184	2.64693	1e-10	5.31667e-10	2.50877e-10	2456	tags=63%, list=22%, signal=50%	IDO1/IGFBP2/IL2RA/ANXA1/SLAMF1/CD80/CD70/LGALS9C/HLA-DRB1/CLCF1/VAV3/FCGR3A/CD40LG/PDCD1LG2/CCR2/HLA-DPB1/HLA-DPA1/IL6/CD74/PTPN22/CLECL1/CD3E/XCL1/CCL5/IL27/LGALS7B/IL18/HLA-DMB/IL10/VCAM1/GPR183/RAC2/IL4I1/GPNMB/SPN/SASH3/JAK3/FCGR2B/FOXJ1/TYROBP/HAVCR2/HLA-G/IKZF3/PTPRC/CD300A/CD28/LILRB4/CD86/LILRB1/SDC4/VSIG4/LGALS9/IL15/LGALS9B/CRTAM/NFATC2/PTPN6/BTK/PYCARD/TNFSF8/SPTA1/NCKAP1L/IL1A/RASAL3/…
BP	GO:0042098	T cell proliferation	154	0.613504	2.63109	1e-10	5.31667e-10	2.50877e-10	2881	tags=67%, list=26%, signal=50%	IDO1/IGFBP2/IL2RA/ANXA1/SLC11A1/SLAMF1/CD80/CD70/TNFSF14/LGALS9C/HLA-DRB1/CD40LG/PDCD1LG2/CCR2/HLA-DPB1/HLA-DPA1/IL6/PTPN22/CLECL1/CD3E/XCL1/CCL5/IL27/LGALS7B/IL18/HLA-DMB/MSN/IL10/VCAM1/RAC2/ELF4/IL4I1/GPNMB/SPN/SASH3/JAK3/FOXJ1/HAVCR2/HLA-G/PTPRC/CD28/LILRB4/CD86/LILRB1/SDC4/VSIG4/LGALS9/IL15/LGALS9B/CRTAM/PTPN6/PYCARD/TNFSF8/SPTA1/NCKAP1L/IL1A/RASAL3/RIPK3/PIK3CG/BTN2A2/TNFRSF1B/IRF1/DOCK2/SYK…
MF	GO:0005216	ion channel activity	298	-0.478751	-2.62915	1e-10	5.31667e-10	2.50877e-10	1587	tags=44%, list=14%, signal=39%	GPM6A/KCNJ10/SLC24A2/TRPV6/CACNA1D/HCN2/KCNK1/P2RX5/KCNG4/KCNK7/KCNA5/SLC26A8/KCNQ2/LRRC38/GRID1/P2RX6/SLC24A3/KCNJ4/GLRB/KCNN2/ANO3/CNGB3/KCNH3/CACNG4/KCNH4/SCN11A/CNGA4/GRID2/CACNG8/PEX5L/SCN1A/BEST3/KCNH8/KCNN1/GABRG3/CACNA1A/ANO4/CACNA2D1/KCNJ16/KCNA1/KCNAB1/KCNJ6/NALCN/KCNK10/SCN2A/SCN3A/KCNMB2/SLC12A5/KCNS1/TRPC3/ASIC1/SCN8A/ANO5/KCNK18/HTR1B/SLC1A1/GRIN2C/TMEM63C/KCNB1/CHRNA7/KCNH5/GRIK2/C…
MF	GO:0005261	cation channel activity	225	-0.498088	-2.6287	1e-10	5.31667e-10	2.50877e-10	1587	tags=47%, list=14%, signal=41%	GPM6A/KCNJ10/SLC24A2/TRPV6/CACNA1D/HCN2/KCNK1/P2RX5/KCNG4/KCNK7/KCNA5/KCNQ2/LRRC38/P2RX6/SLC24A3/KCNJ4/KCNN2/CNGB3/KCNH3/CACNG4/KCNH4/SCN11A/CNGA4/CACNG8/PEX5L/SCN1A/KCNH8/KCNN1/CACNA1A/CACNA2D1/KCNJ16/KCNA1/KCNAB1/KCNJ6/NALCN/KCNK10/SCN2A/SCN3A/KCNMB2/SLC12A5/KCNS1/TRPC3/ASIC1/SCN8A/KCNK18/HTR1B/GRIN2C/TMEM63C/KCNB1/CHRNA7/KCNH5/GRIK2/KCNJ12/KCNQ5/CACNA2D2/GRIA4/UNC80/KCNJ9/KCNC1/KCNA4/SCN2B/GRI…
BP	GO:0051251	positive regulation of lymphocyte activation	224	0.587032	2.61814	1e-10	5.31667e-10	2.50877e-10	2479	tags=58%, list=22%, signal=46%	IGFBP2/IL2RA/ANXA1/IGLL5/HLA-DQB2/ICOS/SLAMF1/CD80/HLA-DQA1/HLA-DQA2/CD70/TNFSF14/HLA-DRA/HLA-DRB1/CLCF1/VAV3/FCGR3A/HLA-DRB5/HLA-DOA/CD40LG/PDCD1LG2/CCR2/HLA-DQB1/HLA-DPB1/HLA-DPA1/IL6/CD74/PTPN22/CLECL1/GATA3/CD3E/RUNX1/SIRPG/XCL1/VNN1/CCL5/IL18/RHOH/MMP14/HLA-DMA/HLA-DMB/CLEC7A/LCK/IL10/VCAM1/GPR183/CAV1/IL4I1/IFNG/IL7R/SOCS1/SASH3/JAK3/RUNX3/TYROBP/CCL2/HAVCR2/HLA-G/PTPRC/CD28/DUSP10/CD5/LILR…
BP	GO:0002440	production of molecular mediator of immune response	143	0.615729	2.6158	1e-10	5.31667e-10	2.50877e-10	2284	tags=59%, list=21%, signal=48%	TREM1/HLA-DQB2/SLAMF1/HLA-DQA1/HLA-DQA2/KIR2DL4/IL13RA2/HLA-DRA/HLA-DRB1/CLCF1/HLA-DRB5/HLA-DOA/CD40LG/GAPT/TGFB2/CCR2/HLA-DQB1/HLA-DPB1/HLA-DPA1/IL6/CD74/PTPN22/GATA3/XCL1/BATF/POLQ/IL18/CD96/HLA-DMA/HLA-DMB/SCIMP/CLEC7A/IL10/EXO1/F2RL1/SLAMF9/BST2/SASH3/JAK3/FCGR2B/SPON2/HLA-G/PTPRC/CLNK/CD28/LAPTM5/LILRB4/CD86/LILRB1/HLA-DOB/HMOX1/CD226/TBX21/BTK/TLR3/TNFRSF1B/HFE/ARID5A/IL4/WNT5A/SWAP70/IL1R1…
BP	GO:0046651	lymphocyte proliferation	208	0.589961	2.61198	1e-10	5.31667e-10	2.50877e-10	2881	tags=65%, list=26%, signal=49%	IDO1/IGFBP2/IL2RA/ANXA1/SLC11A1/SLAMF1/CD80/CD70/TNFSF14/LGALS9C/HLA-DRB1/CLCF1/VAV3/FCGR3A/CD40LG/GAPT/PDCD1LG2/CCR2/HLA-DPB1/HLA-DPA1/IL6/CD74/PTPN22/CLECL1/CD3E/XCL1/CCL5/IL27/LGALS7B/IL18/HLA-DMB/MSN/IL10/VCAM1/GPR183/RAC2/ELF4/IL4I1/GPNMB/SPN/IL7R/CD19/CD180/SASH3/JAK3/FCGR2B/FOXJ1/TYROBP/HAVCR2/HLA-G/IKZF3/PTPRC/CD300A/CD28/LILRB4/CD86/LILRB1/SDC4/VSIG4/LGALS9/IL15/LGALS9B/CRTAM/NFATC2/PTPN…
BP	GO:0001819	positive regulation of cytokine production	324	0.559749	2.59732	1e-10	5.31667e-10	2.50877e-10	3007	tags=64%, list=27%, signal=48%	SAA1/IDO1/CHI3L1/CLEC5A/GATA4/ANXA1/SERPINE1/SLC11A1/SLAMF1/CD80/KIR2DL4/PYHIN1/CD2/GBP5/TLR2/CD40LG/CCR2/IL17B/HLA-DPB1/HLA-DPA1/IL6/CD74/PTPN22/CLECL1/GATA3/CD3E/RUNX1/XCL1/SLAMF6/ITK/TLR8/IL27/BATF/LUM/C3/ALOX15B/IL18/CD58/ISG15/SCIMP/CLEC7A/IL10/OSM/HGF/PTGER4/C5AR1/IFNG/F2RL1/FCER1G/SPN/LILRA5/EGR1/CASP1/OAS2/SASH3/LY96/RNF135/TREM2/TYROBP/HAVCR2/SPON2/HLA-G/PTPRC/LILRA2/CLNK/OAS1/TXK/CD28/T…
BP	GO:0001817	regulation of cytokine production	496	0.541215	2.59185	1e-10	5.31667e-10	2.50877e-10	2936	tags=58%, list=26%, signal=45%	SAA1/IDO1/CHI3L1/IGF2BP3/CLEC5A/LTF/GATA4/ANXA1/SERPINE1/SLC11A1/SLAMF1/CD80/KIR2DL4/LGALS9C/IGF2BP2/PYHIN1/HLA-DRB1/CD2/UBASH3A/GBP5/TLR2/CD40LG/TGFB2/PDCD1LG2/CCR2/IL17B/HLA-DPB1/HLA-DPA1/IL6/CD74/PTPN22/CLECL1/GATA3/CD3E/RUNX1/XCL1/GBP1/SLAMF6/CARD16/ITK/TLR8/IL27/BATF/GPR18/S1PR3/LUM/C3/LGALS7B/ALOX15B/IL18/CD96/CD58/ISG15/SCIMP/CLEC7A/IL10/OSM/HGF/PTGER4/ZFP36/C5AR1/GPNMB/IFNG/F2RL1/FCER1G/S…
BP	GO:0070661	leukocyte proliferation	233	0.578395	2.58522	1e-10	5.31667e-10	2.50877e-10	2933	tags=64%, list=26%, signal=48%	IDO1/IGFBP2/IL2RA/ANXA1/SLC11A1/SLAMF1/CD80/CD70/TNFSF14/LGALS9C/HLA-DRB1/CLCF1/VAV3/FCGR3A/CD40LG/GAPT/PDCD1LG2/CCR2/HLA-DPB1/HLA-DPA1/IL6/CD74/PTPN22/CLECL1/CD3E/XCL1/CCL5/IL27/LGALS7B/IL18/HLA-DMB/MSN/IL10/VCAM1/GPR183/RAC2/ELF4/IL4I1/GPNMB/OCSTAMP/F2RL1/SPN/IL7R/CD19/CD180/BST2/SASH3/JAK3/TREM2/FCGR2B/FOXJ1/TYROBP/HAVCR2/HLA-G/IKZF3/PTPRC/CD300A/CD28/TCIRG1/LILRB4/CD86/LILRB1/SDC4/VSIG4/LGALS…
BP	GO:0032943	mononuclear cell proliferation	212	0.581353	2.58057	1e-10	5.31667e-10	2.50877e-10	2881	tags=64%, list=26%, signal=48%	IDO1/IGFBP2/IL2RA/ANXA1/SLC11A1/SLAMF1/CD80/CD70/TNFSF14/LGALS9C/HLA-DRB1/CLCF1/VAV3/FCGR3A/CD40LG/GAPT/PDCD1LG2/CCR2/HLA-DPB1/HLA-DPA1/IL6/CD74/PTPN22/CLECL1/CD3E/XCL1/CCL5/IL27/LGALS7B/IL18/HLA-DMB/MSN/IL10/VCAM1/GPR183/RAC2/ELF4/IL4I1/GPNMB/SPN/IL7R/CD19/CD180/SASH3/JAK3/FCGR2B/FOXJ1/TYROBP/HAVCR2/HLA-G/IKZF3/PTPRC/CD300A/CD28/LILRB4/CD86/LILRB1/SDC4/VSIG4/LGALS9/IL15/LGALS9B/CRTAM/NFATC2/PTPN…
CC	GO:0150034	distal axon	187	-0.499025	-2.57219	1e-10	5.31667e-10	2.50877e-10	1937	tags=55%, list=17%, signal=46%	PRNP/MAPK8IP3/TSC1/CALM3/FLRT3/CRMP1/TBC1D24/INPP5J/SYNJ1/ABI1/LMTK2/STMN3/SLC8A1/APBB1/PCDH9/KCNA2/CCDC120/ADGRL1/KCNA3/ENO2/CDKL5/STMN4/KIF5C/DCC/THY1/NTRK2/CALB2/MYO5A/HCN3/GPM6A/CRHBP/SNCA/ERC2/PCDHGB1/LAMP5/CALB1/CDH8/MAPT/PDYN/MAP2/UCN3/OPHN1/PRRT2/GAD1/BASP1/AVPR1B/NDRG2/KCNA1/OLFM1/NGEF/NPY/BRSK2/LRRTM1/ZNF804A/DSCAM/SLC2A13/RAB3A/CRHR2/SYP/KIF21B/PRKCB/TENM2/GPRIN1/HTR1B/SLC1A1/ELAVL4/CD…
BP	GO:0022407	regulation of cell-cell adhesion	314	0.554154	2.56425	1e-10	5.31667e-10	2.50877e-10	2881	tags=61%, list=26%, signal=46%	IDO1/IGFBP2/IL2RA/PDPN/ANXA1/HLA-DQB2/ICOS/SLAMF1/CD80/HLA-DQA1/HLA-DQA2/CD70/TNFSF14/LGALS9C/HLA-DRA/HLA-DRB1/HLA-DRB5/HLA-DOA/CD40LG/PDCD1LG2/CCR2/HLA-DQB1/HLA-DPB1/HLA-DPA1/IL6/CD74/PTPN22/CLECL1/GATA3/CD3E/RUNX1/SIRPG/XCL1/ADAMTS18/IL1RN/VNN1/PLAUR/CCL5/EMILIN2/LGALS7B/IL18/RHOH/HLA-DMA/FOXA2/HLA-DMB/MMRN1/LCK/IL10/VCAM1/CAV1/FGL2/IL4I1/ITGB2/GPNMB/IFNG/SPN/IL7R/HAS2/ALOX5/SELP/SOCS1/SASH3/JA…
BP	GO:0002683	negative regulation of immune system process	287	0.557199	2.56378	1e-10	5.31667e-10	2.50877e-10	2873	tags=60%, list=26%, signal=46%	HOXA7/IDO1/LTF/IL2RA/ANXA1/SLAMF1/CD80/COL3A1/STAP1/KIR2DL4/LGALS9C/IL13RA2/HLA-DRB1/UBASH3A/HLA-DOA/TGFB2/PDCD1LG2/TNFAIP6/CCR2/PDCD1/CD74/PTPN22/SLAMF8/RUNX1/XCL1/GBP1/CST7/GPR18/LGALS7B/CR1L/CD96/SERPING1/SH2D1A/ISG15/IL10/LILRB3/PTGER4/FGL2/IL4I1/GPNMB/C1QC/IL31RA/SPN/IL7R/BST2/SOCS1/EMILIN1/JAK3/TREM2/RUNX3/FCGR2B/FOXJ1/TYROBP/CCL2/HAVCR2/HLA-G/PTPRC/SPI1/CLNK/OAS1/CD300A/CD300LF/NLRP6/DUSP1…
MF	GO:0022803	passive transmembrane transporter activity	323	-0.456394	-2.54976	1e-10	5.31667e-10	2.50877e-10	1587	tags=42%, list=14%, signal=37%	GPM6A/KCNJ10/SLC24A2/TRPV6/CACNA1D/HCN2/KCNK1/P2RX5/KCNG4/KCNK7/KCNA5/SLC26A8/KCNQ2/LRRC38/GRID1/P2RX6/SLC24A3/KCNJ4/GLRB/KCNN2/ANO3/CNGB3/KCNH3/CACNG4/KCNH4/SCN11A/PANX2/CNGA4/GRID2/CACNG8/PEX5L/SCN1A/BEST3/KCNH8/KCNN1/GABRG3/CACNA1A/ANO4/CACNA2D1/KCNJ16/KCNA1/KCNAB1/AQP7/KCNJ6/NALCN/KCNK10/SCN2A/SCN3A/KCNMB2/SLC12A5/KCNS1/TRPC3/ASIC1/SCN8A/ANO5/KCNK18/HTR1B/SLC5A8/SLC1A1/GRIN2C/TMEM63C/KCNB1/CH…
BP	GO:0002697	regulation of immune effector process	240	0.566528	2.54829	1e-10	5.31667e-10	2.50877e-10	2881	tags=67%, list=26%, signal=50%	ANXA1/SLAMF1/CD80/STAP1/KIR2DL4/IL13RA2/HLA-DRA/HLA-DRB1/CLCF1/CD40LG/TGFB2/CCR2/IL6/CD74/PTPN22/SLAMF8/GATA3/XCL1/SLAMF6/ADGRE2/CD5L/IL27/ZNF683/C3/CR1L/IL18/CD96/SERPING1/SH2D1A/HLA-DMB/NCF1/SCIMP/CLEC7A/CD1E/IL10/RAC2/FGL2/IL4I1/ITGB2/IFNG/F2RL1/IL7R/BST2/SASH3/JAK3/TREM2/FCGR2B/FOXJ1/TYROBP/HAVCR2/SPON2/HLA-G/PTPRC/PRAM1/SPI1/CLNK/CD300A/CD28/DUSP10/HLA-B/LAPTM5/LILRB4/CD86/LILRB1/PLA2G5/HMOX…
MF	GO:0015267	channel activity	322	-0.454829	-2.54764	1e-10	5.31667e-10	2.50877e-10	1587	tags=42%, list=14%, signal=37%	GPM6A/KCNJ10/SLC24A2/TRPV6/CACNA1D/HCN2/KCNK1/P2RX5/KCNG4/KCNK7/KCNA5/SLC26A8/KCNQ2/LRRC38/GRID1/P2RX6/SLC24A3/KCNJ4/GLRB/KCNN2/ANO3/CNGB3/KCNH3/CACNG4/KCNH4/SCN11A/PANX2/CNGA4/GRID2/CACNG8/PEX5L/SCN1A/BEST3/KCNH8/KCNN1/GABRG3/CACNA1A/ANO4/CACNA2D1/KCNJ16/KCNA1/KCNAB1/AQP7/KCNJ6/NALCN/KCNK10/SCN2A/SCN3A/KCNMB2/SLC12A5/KCNS1/TRPC3/ASIC1/SCN8A/ANO5/KCNK18/HTR1B/SLC1A1/GRIN2C/TMEM63C/KCNB1/CHRNA7/KC…
BP	GO:0070665	positive regulation of leukocyte proliferation	120	0.613637	2.54269	1e-10	5.31667e-10	2.50877e-10	2456	tags=62%, list=22%, signal=49%	IGFBP2/IL2RA/ANXA1/SLAMF1/CD80/CD70/CLCF1/VAV3/FCGR3A/CD40LG/PDCD1LG2/CCR2/HLA-DPB1/HLA-DPA1/IL6/CD74/PTPN22/CLECL1/CD3E/XCL1/CCL5/IL18/HLA-DMB/VCAM1/GPR183/OCSTAMP/BST2/SASH3/JAK3/HAVCR2/PTPRC/CD28/CD86/LGALS9/IL15/NFATC2/CSF2RB/PYCARD/SPTA1/NCKAP1L/IL1A/RASAL3/BST1/IL5RA/IL7/SYK/AIF1/IL4/MYD88/IL12RB1/ZAP70/HLA-A/IGF2/TNFRSF4/TNFSF13B/CD6/EBI3/WNT3A/LYN/CD276/CD274/CSF1R/LILRB2/CD40/TGFBR2/IL1B…
CC	GO:0043197	dendritic spine	133	-0.510086	-2.53647	1e-10	5.31667e-10	2.50877e-10	2449	tags=57%, list=22%, signal=45%	KCNC3/BCR/MPP2/KCND2/PPP3CA/SLC8A1/NLGN1/TRPV1/HOMER1/FBXO2/APBA1/DLG4/NR1D1/ITGA8/LZTS3/ARHGAP32/ATP1A2/NTRK2/GRIA3/GRIN2A/PPP1R9A/ATP2B2/PRKAR2B/GPM6A/ADGRB1/ANKS1B/CTTNBP2/DGKI/ITPKA/CALB1/P2RX6/MAPT/GRM3/OPHN1/KCNN2/DNM3/LRRC4/PRRT2/NOS1/GRID2/HIP1R/AKAP5/SHISA8/ZNF804A/PPFIA2/TENM2/DRD1/SEZ6/SLC1A1/CDK5R1/SHISA9/NRGN/RGS7BP/GRIA4/HPCA/NEURL1/KCNA4/GRIA2/ARHGAP44/OPRM1/GABBR1/SHANK1/PSD/SLC8A…
CC	GO:0044309	neuron spine	133	-0.510086	-2.53647	1e-10	5.31667e-10	2.50877e-10	2449	tags=57%, list=22%, signal=45%	KCNC3/BCR/MPP2/KCND2/PPP3CA/SLC8A1/NLGN1/TRPV1/HOMER1/FBXO2/APBA1/DLG4/NR1D1/ITGA8/LZTS3/ARHGAP32/ATP1A2/NTRK2/GRIA3/GRIN2A/PPP1R9A/ATP2B2/PRKAR2B/GPM6A/ADGRB1/ANKS1B/CTTNBP2/DGKI/ITPKA/CALB1/P2RX6/MAPT/GRM3/OPHN1/KCNN2/DNM3/LRRC4/PRRT2/NOS1/GRID2/HIP1R/AKAP5/SHISA8/ZNF804A/PPFIA2/TENM2/DRD1/SEZ6/SLC1A1/CDK5R1/SHISA9/NRGN/RGS7BP/GRIA4/HPCA/NEURL1/KCNA4/GRIA2/ARHGAP44/OPRM1/GABBR1/SHANK1/PSD/SLC8A…
MF	GO:0046873	metal ion transmembrane transporter activity	291	-0.460662	-2.5269	1e-10	5.31667e-10	2.50877e-10	2203	tags=53%, list=20%, signal=43%	RYR1/SLC8A1/GRIN2D/CNNM2/ASIC3/SLC6A13/TRPV1/SLC6A12/SLC9A6/KCNA2/SLC23A2/ABCC9/SLC1A7/SLC5A2/SLC5A5/SLC13A2/TRPC1/KCNAB2/SLC9A3/SHROOM2/KCNA3/SLC6A20/SLC28A3/GRIK4/KCNF1/SLC4A4/SLC4A9/CACNB4/ATP1A2/CACNB1/SLC5A11/SLC5A7/GRIN2A/SLC5A1/ATP2B2/HCN3/ATP2C2/GPM6A/KCNJ10/SLC24A2/TRPV6/SLC6A2/CACNA1D/HCN2/KCNK1/KCNG4/KCNK7/KCNA5/KCNQ2/SLC13A1/LRRC38/SLC24A3/SLC9A7/KCNJ4/KCNN2/CLDN16/ATP12A/KCNH3/SLC9A4…
BP	GO:0071805	potassium ion transmembrane transport	151	-0.501149	-2.52147	1e-10	5.31667e-10	2.50877e-10	2164	tags=56%, list=19%, signal=46%	RNF207/SLC9A6/EDN3/KCNA2/ABCC9/VAMP2/KCNAB2/SLC9A3/DPP6/KCNA3/KCNF1/ATP1A2/WNK2/HCN3/KCNJ10/SLC24A2/CACNA1D/HCN2/KCNK1/KCNG4/KCNK7/KCNA5/NETO1/KCNQ2/LRRC38/SLC24A3/AKAP6/SLC9A7/KCNJ4/KCNN2/ATP12A/KCNH3/SLC9A4/KCNH4/ATP4A/FXYD2/DPP10/KCNH8/KCNN1/KCNJ16/KCNA1/KCNAB1/KCNJ6/NALCN/KCNK10/KCNMB2/SLC12A5/RGS4/ANK3/KCNS1/ATP1A3/KCNK18/ATP1A4/KCNB1/KCNH5/KCNJ12/KCNQ5/KCNJ9/KCNC1/KCNA4/KCNIP3/SLC24A4/RGS7/…
BP	GO:0002521	leukocyte differentiation	379	0.535183	2.51856	1e-10	5.31667e-10	2.50877e-10	2887	tags=57%, list=26%, signal=44%	HOXA7/LTF/IL2RA/ANXA1/SLAMF1/CD80/MMP9/HLA-DRA/HLA-DRB1/CLCF1/CD2/TLR2/HLA-DOA/CD40LG/TNFAIP6/CCR2/IL6/CD74/PTPN22/ANXA2/SLAMF8/GATA3/CD3E/RUNX1/SLAMF6/LIF/CD3D/ITK/VNN1/EOMES/IL27/BATF/GPR18/ZNF683/IL18/RHOH/MMP14/HCLS1/LCK/CD3G/IL10/ROR2/VCAM1/GPR183/LILRB3/PTGER4/FGL2/IL4I1/C1QC/IFNG/OCSTAMP/F2RL1/FCER1G/IL31RA/SPN/IL7R/CD19/EGR1/SOCS1/SASH3/JAK3/TREM2/RUNX3/FCGR2B/FOXJ1/TYROBP/HLA-G/IKZF3/PTP…
BP	GO:0002695	negative regulation of leukocyte activation	134	0.596746	2.51322	1e-10	5.31667e-10	2.50877e-10	2578	tags=64%, list=23%, signal=50%	IDO1/IL2RA/ANXA1/CD80/LGALS9C/IL13RA2/HLA-DRB1/PDCD1LG2/CCR2/CD74/PTPN22/RUNX1/XCL1/CST7/LGALS7B/IL10/FGL2/IL4I1/GPNMB/IL31RA/SPN/SOCS1/JAK3/RUNX3/FCGR2B/FOXJ1/TYROBP/HAVCR2/HLA-G/PTPRC/SPI1/CLNK/CD300A/CD300LF/LAPTM5/LILRB4/CD86/LILRB1/SDC4/HMOX1/VSIG4/LGALS9/LGALS9B/CRTAM/TBX21/PTPN6/BTK/NCKAP1L/SAMSN1/MILR1/INPP5D/GAL/BTN2A2/IRF1/HFE/IL4/TBC1D10C/HLA-F/ZC3H12A/LST1/LOXL3/CTLA4/IL4R/TNFAIP8L2/B…
MF	GO:0022890	inorganic cation transmembrane transporter activity	365	-0.441928	-2.50538	1e-10	5.31667e-10	2.50877e-10	2229	tags=48%, list=20%, signal=40%	GRIN2D/P2RX7/CNNM2/ASIC3/SLC6A13/TRPV1/SLC6A12/CNGA1/SLC9A6/KCNA2/SLC23A2/ABCC9/SLC1A7/SLC5A2/SLC5A5/SLC13A2/TRPC1/KCNAB2/SLC9A3/SHROOM2/KCNA3/SLC6A20/SLC28A3/GRIK4/KCNF1/SLC4A4/SLC4A9/CACNB4/SLC15A2/ATP1A2/CACNB1/SLC5A11/GRIA3/SLC5A7/GRIN2A/SLC5A1/ATP2B2/HCN3/ATP2C2/GPM6A/KCNJ10/SLC24A2/TRPV6/SLC6A2/CACNA1D/HCN2/KCNK1/P2RX5/KCNG4/KCNK7/KCNA5/KCNQ2/SLC13A1/LRRC38/P2RX6/SLC24A3/SLC25A18/SLC9A7/KCN…
BP	GO:0006959	humoral immune response	133	0.595137	2.5037	1e-10	5.31667e-10	2.50877e-10	1758	tags=57%, list=16%, signal=49%	LTF/TREM1/IGLL5/CXCL10/SLC11A1/CXCL9/HLA-DRB1/CCR2/HLA-DQB1/IL6/GNLY/PDCD1/CXCL11/C1R/GATA3/CAMP/REG1A/S100A9/CD5L/C3/CFI/CR1L/RARRES2/C6/C1QB/SERPING1/SH2D1A/PI3/C1QA/ANG/LYZ/GPR183/C4B/C1RL/C2/EXO1/RNASE3/C1QC/IFNG/ALOX5/CFHR1/C4A/TREM2/RNASE6/FCGR2B/FOXJ1/CCL2/SPON2/PTPRC/CD28/C1S/VSIG4/COLEC11/PTPN6/CFH/DEFA1B/BST1/FCN3/C4BPB/IL7/CCR7/S100A12/CFB/HLA-A/PRSS2/CCR6/COLEC10/REG1B/JCHAIN/MFAP4/PP…
BP	GO:0002285	lymphocyte activation involved in immune response	123	0.601107	2.49972	1e-10	5.31667e-10	2.50877e-10	3007	tags=69%, list=27%, signal=51%	ANXA1/SLC11A1/CD80/HLA-DRA/HLA-DRB1/CLCF1/CD40LG/GAPT/IL6/CD74/GATA3/SLAMF6/EOMES/IL27/BATF/ZNF683/IL18/HLA-DMB/IL10/GPR183/PTGER4/FGL2/EXO1/NKG7/IFNG/F2RL1/FCER1G/SPN/CD19/CD180/ITGAL/JAK3/FCGR2B/HAVCR2/PTPRC/SPI1/CD28/CD86/LILRB1/LGALS9/ICAM1/TBX21/LY9/CLEC4E/APBB1IP/NCKAP1L/LCP1/MFNG/LGALS1/IL4/IL12RB1/SWAP70/CD1C/HLA-F/CCR6/ZC3H12A/LOXL3/IL4R/TGFB1/BCL3/NLRP3/RELB/HLX/CD40/LGALS3/PLCG2/RAB27A…
BP	GO:0002253	activation of immune response	214	0.562916	2.49896	1e-10	5.31667e-10	2.50877e-10	2604	tags=59%, list=23%, signal=46%	IGLL5/STAP1/PYHIN1/HLA-DRB1/TRAT1/UBASH3A/VAV3/HLA-DQB1/HLA-DPB1/PTPN22/C1R/GATA3/GBP1/ITK/CD5L/FPR1/ZBP1/FPR3/FPR2/C3/CFI/CR1L/C6/C1QB/SERPING1/SH2D1A/CLEC7A/LCK/C1QA/C4B/C1RL/C5AR1/C2/MYO1G/PLSCR1/C1QC/FCER1G/CD19/KLHL6/CFHR1/C4A/MICB/TREM2/FCGR2B/TYROBP/PTPRC/PRAM1/LILRA2/CD300A/TXK/CD28/CD79B/LAPTM5/LILRB4/SKAP1/C3AR1/C1S/VSIG4/CD226/BTN1A1/COLEC11/THEMIS2/NFATC2/LAT2/PTPN6/BTK/KCNN4/NFAM1/PY…
BP	GO:0050777	negative regulation of immune response	130	0.595279	2.49895	1e-10	5.31667e-10	2.50877e-10	2505	tags=62%, list=23%, signal=48%	ANXA1/SLAMF1/COL3A1/KIR2DL4/IL13RA2/HLA-DRB1/CCR2/PDCD1/SLAMF8/XCL1/CR1L/CD96/SERPING1/ISG15/IL10/FGL2/IL4I1/IL7R/JAK3/TREM2/FCGR2B/FOXJ1/HAVCR2/HLA-G/PTPRC/SPI1/OAS1/CD300A/NLRP6/DUSP10/HLA-B/LILRB4/LILRB1/NMI/HMOX1/VSIG4/LGALS9/TBX21/PTPN6/NCKAP1L/SAMSN1/RHBDF2/INPP5D/C4BPB/MMP12/KLRD1/NLRC5/HFE/SYK/IL4/HLA-A/IL1RL1/HLA-F/ZC3H12A/LOXL3/HCK/CTLA4/IL4R/LYN/CD84/C4BPA/GPX1/TNFRSF14/PARP14/HLX/SERP…
BP	GO:0031347	regulation of defense response	410	0.525152	2.49543	1e-10	5.31667e-10	2.50877e-10	2874	tags=55%, list=26%, signal=42%	SAA1/IDO1/PLA2G2A/IL2RA/ANXA1/SERPINE1/MMP9/STAP1/GPR31/KIR2DL4/SOCS3/HAMP/PYHIN1/HLA-DRB1/ALOX5AP/IRGM/GBP5/CASP5/TLR2/TNFAIP6/CCR2/IL6/PTPN22/SLAMF8/GATA3/XCL1/SLAMF6/CST7/S100A9/TLR8/CCL5/ZBP1/S100A8/IL27/EMILIN2/PBK/FPR2/IFNLR1/C3/IL18/CD96/SERPING1/SH2D1A/ISG15/NCF1/CLEC7A/CASP4/IL10/OSM/HGF/PTGER4/CTSC/FGL2/OSMR/ZFP36/PLSCR1/NKG7/IFNG/F2RL1/APOBEC3G/LILRA5/ALOX5/CASP1/APOBEC3F/SOCS1/EMILIN1…
BP	GO:0071674	mononuclear cell migration	139	0.589594	2.49398	1e-10	5.31667e-10	2.50877e-10	2563	tags=62%, list=23%, signal=48%	SAA1/ANXA1/SERPINE1/CXCL10/SLAMF1/CCL23/XCL2/TNFSF14/CCR5/CCR2/IL6/CXCL11/SLAMF8/GATA3/MSMP/XCL1/PDGFD/CCL5/CCL27/FPR2/RARRES2/MSN/CCL20/GPR183/C5AR1/MYO1G/SPN/ITGAL/CCL17/ALOX5/XG/CCL2/SPI1/C3AR1/CXCL17/CALCA/LGALS9/ICAM1/CRTAM/TBX21/THBS1/CCR1/PYCARD/GPR15/CCL22/DEFA1B/RIPK3/CXCR2/PIK3CG/GCSAM/CXCR4/HSD3B7/CCR7/AIF1/IL4/WNT5A/ZAP70/S100A12/FUT4/ITGB7/CCL7/CCR6/F11R/ITGA4/LYN/CCL8/DOCK8/TNFRSF14…
BP	GO:0006813	potassium ion transport	167	-0.487412	-2.4869	1e-10	5.31667e-10	2.50877e-10	2164	tags=54%, list=19%, signal=44%	RNF207/SLC9A6/EDN3/KCNA2/NSF/ABCC9/VAMP2/KCNAB2/SLC9A3/DPP6/KCNA3/KCNF1/ATP1A2/WNK2/HCN3/KCNJ10/SLC24A2/CACNA1D/HCN2/KCNK1/KCNG4/KCNK7/KCNA5/NETO1/KCNQ2/LRRC38/SLC24A3/AKAP6/SLC9A7/KCNJ4/KCNN2/ATP12A/KCNH3/SLC9A4/KCNH4/NOS1/ATP4A/FXYD2/DPP10/KCNH8/KCNN1/KCNJ16/KCNA1/KCNAB1/KCNJ6/NALCN/KCNK10/KCNMB2/SLC12A5/RGS4/ANK3/KCNS1/ATP1A3/DRD1/KCNK18/ATP1A4/VIP/KCNB1/KCNH5/KCNJ12/KCNQ5/KCNJ9/KCNC1/KCNA4/KC…
BP	GO:0050900	leukocyte migration	275	0.542299	2.48673	1e-10	5.31667e-10	2.50877e-10	2573	tags=57%, list=23%, signal=45%	HOXA7/SAA1/TREM1/ANXA1/SERPINE1/CXCL10/CXCR3/SLAMF1/MMP9/CCL23/XCL2/CXCL9/STAP1/TNFSF14/VAV3/CCR5/TGFB2/TNFAIP6/CCR2/IL6/CD74/CXCL11/SLAMF8/GATA3/MSMP/XCL1/ADGRE2/S100A9/PDGFD/EDN2/CCL5/S100A8/CCL27/GPR18/FPR2/RARRES2/RHOH/MMP14/MSN/CCL20/LCK/IL10/ROR2/VCAM1/GPR183/PTGER4/RAC2/C5AR1/MYO1G/ITGB2/F2RL1/FCER1G/SPN/ITGAL/CCL17/ALOX5/SELP/XG/EMILIN1/TREM2/FOXJ1/CCL2/SPI1/CD300A/BDKRB1/C3AR1/HMOX1/CXCL…
BP	GO:1903131	mononuclear cell differentiation	294	0.539988	2.48618	1e-10	5.31667e-10	2.50877e-10	2999	tags=60%, list=27%, signal=45%	HOXA7/IL2RA/ANXA1/SLAMF1/CD80/HLA-DRA/HLA-DRB1/CLCF1/CD2/HLA-DOA/CD40LG/CCR2/IL6/CD74/PTPN22/SLAMF8/GATA3/CD3E/RUNX1/SLAMF6/CD3D/ITK/VNN1/EOMES/IL27/BATF/GPR18/ZNF683/IL18/RHOH/MMP14/LCK/CD3G/IL10/VCAM1/GPR183/PTGER4/FGL2/IL4I1/IFNG/F2RL1/FCER1G/IL31RA/SPN/IL7R/CD19/EGR1/SOCS1/SASH3/JAK3/TREM2/RUNX3/FCGR2B/FOXJ1/HLA-G/IKZF3/PTPRC/CMTM7/SPI1/UBD/CD28/CD79B/DUSP10/TCIRG1/HLA-B/LILRB4/CD86/LILRB1/BA…
BP	GO:0002366	leukocyte activation involved in immune response	187	0.565643	2.4853	1e-10	5.31667e-10	2.50877e-10	2881	tags=66%, list=26%, signal=50%	ANXA1/SLC11A1/SLAMF1/CD80/IL13RA2/HLA-DRA/HLA-DRB1/CLCF1/CD40LG/GAPT/CCR2/IL6/CD74/GATA3/SLAMF6/ADGRE2/EOMES/IL27/BATF/ZNF683/SCNN1B/IL18/HLA-DMB/CLEC7A/IL10/GPR183/PTGER4/RAC2/FGL2/EXO1/ITGB2/NKG7/IFNG/F2RL1/FCER1G/SPN/CD19/CD180/ITGAL/JAK3/TREM2/FCGR2B/TYROBP/HAVCR2/PTPRC/PRAM1/LILRA2/SPI1/CLNK/CD300A/CD28/CD86/LILRB1/NMI/HMOX1/LGALS9/ICAM1/TBX21/LAT2/PTPN6/BTK/LY9/CLEC4E/VAMP8/PYCARD/APBB1IP/N…
BP	GO:0060326	cell chemotaxis	210	0.559521	2.48368	1e-10	5.31667e-10	2.50877e-10	2631	tags=59%, list=24%, signal=46%	SAA1/TREM1/ANXA1/SERPINE1/CXCL10/CXCR3/SLAMF1/CXCR6/CCL23/XCL2/CXCL9/STAP1/TNFSF14/VAV3/CCR4/CCR5/HOXB9/TGFB2/TNFAIP6/CCR2/IL6/CD74/CXCL11/SLAMF8/MSMP/XCL1/XCR1/ADGRE2/S100A9/PDGFD/EDN2/CCL5/S100A8/CCL27/GPR18/CCR3/FPR2/RARRES2/CCL20/IL10/VCAM1/HGF/GPR183/RAC2/C5AR1/ITGB2/F2RL1/FCER1G/CCL17/ALOX5/LOX/CCL2/SPI1/HSPB1/EPHA2/C3AR1/CXCL17/CALCA/LGALS9/CYP19A1/THBS1/GPSM3/CCR1/NCKAP1L/CCL22/DEFA1B/CSF…
BP	GO:0002263	cell activation involved in immune response	190	0.562284	2.47742	1e-10	5.31667e-10	2.50877e-10	2881	tags=65%, list=26%, signal=49%	ANXA1/SLC11A1/SLAMF1/CD80/IL13RA2/HLA-DRA/HLA-DRB1/CLCF1/CD40LG/GAPT/CCR2/IL6/CD74/GATA3/SLAMF6/ADGRE2/EOMES/IL27/BATF/ZNF683/SCNN1B/IL18/HLA-DMB/CLEC7A/IL10/GPR183/PTGER4/RAC2/FGL2/EXO1/ITGB2/NKG7/IFNG/F2RL1/FCER1G/SPN/CD19/CD180/ITGAL/JAK3/TREM2/FCGR2B/TYROBP/HAVCR2/PTPRC/PRAM1/LILRA2/SPI1/CLNK/CD300A/CD28/CD86/LILRB1/NMI/HMOX1/LGALS9/ICAM1/TBX21/LAT2/PTPN6/BTK/LY9/CLEC4E/VAMP8/PYCARD/APBB1IP/N…
BP	GO:0002703	regulation of leukocyte mediated immunity	168	0.569156	2.47265	1e-10	5.31667e-10	2.50877e-10	2794	tags=65%, list=25%, signal=50%	SLAMF1/STAP1/KIR2DL4/IL13RA2/HLA-DRA/HLA-DRB1/CLCF1/CCR2/IL6/GATA3/XCL1/SLAMF6/ADGRE2/C3/CR1L/IL18/CD96/SH2D1A/SCIMP/CLEC7A/CD1E/IL10/RAC2/IL4I1/ITGB2/F2RL1/IL7R/BST2/SASH3/JAK3/TREM2/FCGR2B/FOXJ1/TYROBP/HAVCR2/HLA-G/PTPRC/PRAM1/SPI1/CLNK/CD300A/CD28/HLA-B/LILRB4/LILRB1/HMOX1/LGALS9/ICAM1/CRTAM/CD226/TBX21/PTPN6/BTK/VAMP8/NCKAP1L/NCR1/PTAFR/RIPK3/PIK3R6/STXBP2/C4BPB/TLR3/TNFRSF1B/KLRD1/HFE/SYK/AR…
BP	GO:0045785	positive regulation of cell adhesion	326	0.531188	2.47051	1e-10	5.31667e-10	2.50877e-10	2794	tags=56%, list=25%, signal=43%	SAA1/IGFBP2/IBSP/IL2RA/PDPN/ANXA1/HLA-DQB2/ICOS/COL8A1/SLAMF1/CD80/HLA-DQA1/HLA-DQA2/CD70/TNFSF14/HLA-DRA/HLA-DRB1/VAV3/HLA-DRB5/HLA-DOA/CD40LG/TGFB2/NPNT/PDCD1LG2/CCR2/HLA-DQB1/HLA-DPB1/HLA-DPA1/IL6/CD74/PTPN22/CLECL1/GATA3/CD3E/RUNX1/SIRPG/XCL1/LIF/VNN1/PLAUR/DMP1/CCL5/EMILIN2/ECM2/IL18/RHOH/HLA-DMA/FOXA2/HLA-DMB/MMRN1/LCK/ITGA5/IL10/VCAM1/FLNA/CAV1/IL4I1/ITGB2/IFNG/IL7R/HAS2/ALOX5/SELP/SOCS1/S…
BP	GO:1903706	regulation of hemopoiesis	246	0.545429	2.46852	1e-10	5.31667e-10	2.50877e-10	2241	tags=48%, list=20%, signal=39%	HOXA5/HOXA7/HOXA9/LTF/IL2RA/ANXA1/HOXB8/CD80/GPR171/HLA-DRA/HLA-DRB1/CD2/HLA-DOA/TNFAIP6/CCR2/CD74/SLAMF8/GATA3/RUNX1/SCIN/LIF/VNN1/IL27/ZNF683/IL18/RHOH/MMP14/ISG15/HCLS1/IL10/ROR2/LILRB3/FGL2/ZFP36/IL4I1/C1QC/IFNG/OCSTAMP/IL7R/LOX/SOCS1/SASH3/JAK3/TREM2/RUNX3/FCGR2B/FOXJ1/TYROBP/HLA-G/IKZF3/PTPRC/FOS/EVI2B/SPI1/CD28/DUSP10/HLA-B/LILRB4/CD86/LILRB1/IRF7/LGALS9/IL15/TMEM176B/CRTAM/CASP8/TBX21/PTP…
BP	GO:0009617	response to bacterium	402	0.520078	2.46822	1e-10	5.31667e-10	2.50877e-10	2145	tags=50%, list=19%, signal=42%	IDO1/PLA2G2A/LTF/TREM1/IGLL5/SERPINE1/CXCL10/SLC11A1/PLAC8/CD80/CXCL9/STAP1/CA3/GPR31/HAMP/HLA-DRB1/IRGM/VIM/GBP5/GZMA/CCR4/TLR2/CCR5/HP/PDCD1LG2/IL6/GNLY/CXCL11/PTPN22/FASLG/SLAMF8/GBP2/CAMP/RGS1/CARD16/S100A9/PTGER2/CCL5/FKBP5/S100A8/IL27/EMILIN2/FPR2/C3/SCNN1B/ADH7/LOXL1/RARRES2/IL18/CD96/AQP1/ISG15/SCIMP/C15orf48/KMO/CCL20/PI3/IL10/FAM20A/ANG/VCAM1/LYZ/PTGER4/C4B/PYGL/CAV1/ZFP36/C5AR1/C2/RNAS…
BP	GO:0030098	lymphocyte differentiation	257	0.542084	2.46478	1e-10	5.31667e-10	2.50877e-10	2214	tags=50%, list=20%, signal=41%	IL2RA/ANXA1/SLAMF1/CD80/HLA-DRA/HLA-DRB1/CLCF1/CD2/HLA-DOA/CD40LG/CCR2/IL6/CD74/PTPN22/SLAMF8/GATA3/CD3E/RUNX1/SLAMF6/CD3D/ITK/VNN1/EOMES/IL27/BATF/GPR18/ZNF683/IL18/RHOH/MMP14/LCK/CD3G/IL10/VCAM1/GPR183/PTGER4/FGL2/IL4I1/IFNG/FCER1G/SPN/IL7R/CD19/EGR1/SOCS1/SASH3/JAK3/RUNX3/FCGR2B/FOXJ1/HLA-G/IKZF3/PTPRC/CMTM7/SPI1/CD28/CD79B/DUSP10/TCIRG1/LILRB4/CD86/LGALS9/IL15/CRTAM/TBX21/PTPN6/BTK/LY9/NFAM1/…
BP	GO:0097529	myeloid leukocyte migration	160	0.570747	2.46466	1e-10	5.31667e-10	2.50877e-10	2573	tags=59%, list=23%, signal=46%	SAA1/TREM1/ANXA1/SERPINE1/CXCL10/SLAMF1/CCL23/XCL2/CXCL9/STAP1/VAV3/TGFB2/TNFAIP6/CCR2/IL6/CD74/CXCL11/SLAMF8/MSMP/XCL1/ADGRE2/S100A9/PDGFD/EDN2/CCL5/S100A8/FPR2/RARRES2/RHOH/MMP14/CCL20/ROR2/PTGER4/RAC2/C5AR1/ITGB2/FCER1G/CCL17/XG/EMILIN1/TREM2/CCL2/SPI1/CD300A/C3AR1/CXCL17/CALCA/MCOLN2/CYP19A1/THBS1/CCR1/NCKAP1L/CCL22/IL1A/CSF3R/CXCR2/PIK3CG/BST1/CCR7/SYK/AIF1/IL4/MYD88/SWAP70/IL1R1/S100A12/FUT…
BP	GO:0030595	leukocyte chemotaxis	164	0.569084	2.46364	1e-10	5.31667e-10	2.50877e-10	2612	tags=61%, list=24%, signal=47%	SAA1/TREM1/ANXA1/SERPINE1/CXCL10/SLAMF1/CCL23/XCL2/CXCL9/STAP1/TNFSF14/VAV3/CCR5/TGFB2/TNFAIP6/CCR2/IL6/CD74/CXCL11/SLAMF8/MSMP/XCL1/ADGRE2/S100A9/EDN2/CCL5/S100A8/CCL27/GPR18/FPR2/RARRES2/CCL20/IL10/GPR183/RAC2/C5AR1/ITGB2/F2RL1/FCER1G/CCL17/ALOX5/CCL2/SPI1/C3AR1/CXCL17/CALCA/LGALS9/CYP19A1/THBS1/GPSM3/CCR1/NCKAP1L/CCL22/DEFA1B/CSF3R/CXCR2/PIK3CG/BST1/CXCR4/HSD3B7/CCR7/SYK/AIF1/IL4/WNT5A/SWAP70/…
BP	GO:0030217	T cell differentiation	188	0.560686	2.4632	1e-10	5.31667e-10	2.50877e-10	2214	tags=53%, list=20%, signal=43%	IL2RA/ANXA1/CD80/HLA-DRA/HLA-DRB1/CD2/HLA-DOA/CCR2/IL6/CD74/PTPN22/GATA3/CD3E/RUNX1/SLAMF6/CD3D/ITK/VNN1/EOMES/IL27/BATF/GPR18/ZNF683/IL18/RHOH/LCK/CD3G/GPR183/PTGER4/FGL2/IL4I1/IFNG/FCER1G/SPN/IL7R/EGR1/SOCS1/SASH3/JAK3/RUNX3/FOXJ1/HLA-G/PTPRC/SPI1/CD28/DUSP10/TCIRG1/LILRB4/CD86/LGALS9/IL15/CRTAM/TBX21/LY9/CLEC4E/TNFSF8/NCKAP1L/IL1A/RIPK3/PIK3R6/RUNX2/BTN2A2/IL7/IRF1/DOCK2/CCR7/SYK/IL4/IL12RB1/Z…
BP	GO:1902105	regulation of leukocyte differentiation	200	0.557559	2.46179	1e-10	5.31667e-10	2.50877e-10	2241	tags=52%, list=20%, signal=42%	HOXA7/LTF/IL2RA/ANXA1/CD80/HLA-DRA/HLA-DRB1/CD2/HLA-DOA/TNFAIP6/CCR2/CD74/SLAMF8/GATA3/RUNX1/LIF/VNN1/IL27/ZNF683/IL18/RHOH/MMP14/HCLS1/IL10/ROR2/LILRB3/FGL2/IL4I1/C1QC/IFNG/OCSTAMP/IL7R/SOCS1/SASH3/JAK3/TREM2/RUNX3/FCGR2B/FOXJ1/TYROBP/HLA-G/IKZF3/PTPRC/FOS/EVI2B/CD28/DUSP10/HLA-B/LILRB4/CD86/LILRB1/IRF7/LGALS9/IL15/TMEM176B/CRTAM/CASP8/TBX21/PTPN6/BTK/NFAM1/CCR1/NCKAP1L/PIK3R6/INPP5D/TLR3/BTN2A2…
BP	GO:0002274	myeloid leukocyte activation	173	0.567702	2.46147	1e-10	5.31667e-10	2.50877e-10	2133	tags=58%, list=19%, signal=48%	PLA2G2A/ANXA1/SLC11A1/SLAMF1/STAP1/HAMP/IL13RA2/CD2/TLR2/CCR2/IL6/CD74/CAMP/CST7/ADGRE2/EDN2/CCL5/BATF/FPR2/CD93/SCNN1B/IL18/RHOH/IL10/C1QA/RAC2/CTSC/C5AR1/ITGB2/PLSCR1/IFNG/F2RL1/FCER1G/IL31RA/TREM2/FCGR2B/TYROBP/HAVCR2/PTPRC/PRAM1/LILRA2/SPI1/CLNK/UBD/CD300A/CD300LF/TLR1/FN1/LILRB4/BATF3/NMI/HMOX1/VSIG4/LGALS9/IL15/CD226/LTBR/LAT2/PTPN6/BTK/THBS1/VAMP8/PYCARD/JUN/PTAFR/MILR1/CXCR2/CEBPA/PIK3CG/…
BP	GO:0050727	regulation of inflammatory response	233	0.548466	2.45144	1e-10	5.31667e-10	2.50877e-10	2874	tags=58%, list=26%, signal=44%	SAA1/IDO1/PLA2G2A/IL2RA/ANXA1/SERPINE1/MMP9/STAP1/GPR31/SOCS3/HAMP/HLA-DRB1/ALOX5AP/CASP5/TLR2/TNFAIP6/CCR2/IL6/SLAMF8/GATA3/XCL1/CST7/S100A9/CCL5/ZBP1/S100A8/PBK/FPR2/C3/IL18/NCF1/CASP4/IL10/OSM/HGF/PTGER4/CTSC/OSMR/ZFP36/NKG7/IFNG/LILRA5/ALOX5/CASP1/SERPINF1/TREM2/FCGR2B/PTPRC/CD28/NLRP6/DUSP10/C2CD4B/NMI/CXCL17/IL15/MMP3/CYP19A1/BTK/GPSM3/SIGLEC10/VAMP8/PYCARD/RHBDF2/TNFRSF1A/C2CD4A/CEBPA/PIK3…
CC	GO:0044297	cell body	373	-0.435039	-2.45083	1e-10	5.31667e-10	2.50877e-10	2215	tags=44%, list=20%, signal=36%	P2RX7/GNB3/TTBK1/TRPV1/SLC22A3/HOMER1/LRP8/KCNA2/CIT/WDFY3/TMEM132E/PURA/ZC4H2/CD200/CYGB/INPP5F/ENO2/ITGA8/ASTN1/ANXA3/NDN/KIF5C/ALCAM/THY1/ATP1A2/SLC1A4/PRKCZ/SLC5A7/ATP2B2/HCN3/BRINP2/RAP1GAP/MAP1A/PRKAR2B/GPM6A/KCNJ10/CRHBP/RIC3/CNKSR2/SNCA/SLC6A2/PSD2/KNDC1/KCNK1/GNG3/SPTBN4/CALB1/P2RX6/RET/MAPT/SERPINI1/DLG2/PDYN/MAP2/RTN4RL1/TUBB4A/KCNN2/BRINP3/DDC/RNF112/CACNG4/DRP2/SCN1A/LRP4/AVPR1B/PDE1…
BP	GO:0050866	negative regulation of cell activation	153	0.571426	2.44856	1e-10	5.31667e-10	2.50877e-10	2578	tags=61%, list=23%, signal=48%	IDO1/IL2RA/ANXA1/CD80/LGALS9C/IL13RA2/HLA-DRB1/PDCD1LG2/CCR2/CD74/PTPN22/RUNX1/XCL1/ADAMTS18/CST7/LGALS7B/IL10/FGL2/IL4I1/GPNMB/IL31RA/SPN/SOCS1/EMILIN1/JAK3/TREM2/RUNX3/FCGR2B/FOXJ1/TYROBP/HAVCR2/HLA-G/PTPRC/SPI1/CLNK/CD300A/CD300LF/LAPTM5/LILRB4/CD86/LILRB1/SDC4/FGG/HMOX1/VSIG4/LGALS9/LGALS9B/CRTAM/THBD/TBX21/PTPN6/BTK/NCKAP1L/SAMSN1/MILR1/INPP5D/GAL/BTN2A2/IRF1/HFE/IL4/TBC1D10C/HLA-F/PDGFA/ZC3…
MF	GO:0015318	inorganic molecular entity transmembrane transporter activity	462	-0.420896	-2.42661	1e-10	5.31667e-10	2.50877e-10	2236	tags=46%, list=20%, signal=38%	GABRQ/GRIN2D/P2RX7/CHRFAM7A/CNNM2/ASIC3/SLC6A13/TRPV1/SLC6A12/CNGA1/SLC9A6/KCNA2/SLC23A2/ABCC9/SLC1A7/LRRC8A/SLC5A2/SLC5A5/SLC13A2/TRPC1/KCNAB2/SLC26A1/CLIC5/SLC9A3/SHROOM2/KCNA3/SLC6A20/SLC28A3/GRIK4/KCNF1/SLC4A4/SLC4A9/CACNB4/SLC15A2/ATP1A2/GLRA2/CACNB1/SLC5A11/SLC1A4/GRIA3/AQP6/SLC5A7/GRIN2A/SLC5A1/ATP2B2/HCN3/ATP2C2/GPM6A/KCNJ10/SLC24A2/TRPV6/SLC6A2/CACNA1D/HCN2/KCNK1/SLC26A5/P2RX5/KCNG4/KCNK…
BP	GO:0002685	regulation of leukocyte migration	156	0.563911	2.42429	1e-10	5.31667e-10	2.50877e-10	2573	tags=59%, list=23%, signal=46%	HOXA7/ANXA1/SERPINE1/CXCL10/CXCR3/SLAMF1/XCL2/STAP1/TNFSF14/TNFAIP6/CCR2/IL6/CD74/SLAMF8/XCL1/PDGFD/EDN2/CCL5/CCL27/GPR18/FPR2/RARRES2/RHOH/MMP14/MSN/CCL20/PTGER4/RAC2/C5AR1/F2RL1/SPN/SELP/XG/EMILIN1/TREM2/CCL2/SPI1/CD300A/BDKRB1/C3AR1/HMOX1/CXCL17/LGALS9/ICAM1/CYP19A1/THBS1/GPSM3/CCR1/PYCARD/NCKAP1L/PTAFR/IL1A/RIPK3/GCSAM/BST1/CCR7/AIF1/IL4/WNT5A/MYD88/SWAP70/IL1R1/FUT4/CCL7/CCR6/LBP/PLVAP/ITGA4…
BP	GO:0002764	immune response-regulating signaling pathway	282	0.525426	2.4169	1e-10	5.31667e-10	2.50877e-10	2612	tags=54%, list=24%, signal=42%	LTF/IGLL5/STAP1/HLA-DRB1/TRAT1/IRGM/UBASH3A/VAV3/FCGR3A/TLR2/HLA-DQB1/HLA-DPB1/PTPN22/GATA3/GBP1/ITK/FPR1/TLR8/FPR3/FPR2/SH2D1A/TREML4/SCIMP/CLEC7A/OASL/LCK/CAV1/C5AR1/MYO1G/PLSCR1/F2RL1/FCER1G/CD19/KLHL6/LY96/MICB/RNF135/TREM2/FCGR2B/TYROBP/HAVCR2/HLA-G/PTPRC/PRAM1/LILRA2/OAS1/CD300A/CD300LF/TXK/CD28/TLR1/UNC93B1/NLRP6/CD14/CD79B/GFI1/CTSS/CYBA/LAPTM5/LILRB4/SKAP1/LILRB1/C3AR1/NMI/IRF7/CD226/BTN…
BP	GO:0019221	cytokine-mediated signaling pathway	319	0.518522	2.40515	1e-10	5.31667e-10	2.50877e-10	3393	tags=64%, list=31%, signal=46%	IL2RA/CXCL10/CXCR3/CXCR6/CCL23/XCL2/CXCL9/CD70/STAP1/IL13RA2/CLCF1/IRGM/CCR4/CCR5/CCR2/IL6/CD74/CXCL11/XCL1/XCR1/IL1RN/CARD16/EDN2/CCL5/ZBP1/CCR3/IFNLR1/KRT18/IL18/ISG15/OASL/CASP4/CCL20/IL2RB/SP100/OSM/LILRA6/LILRB3/PLP2/CAV1/OSMR/IFNG/F2RL1/FCER1G/IL2RG/IL31RA/IL7R/LILRA5/EGR1/CCL17/IL18RAP/CASP1/SOCS1/OAS2/JAK3/TREM2/CCL2/PTPRC/CD44/LILRA2/SPI1/OAS1/CD300LF/TXK/GFI1/IL1R2/LAPTM5/LILRB4/LILRB1/…
BP	GO:0050808	synapse organization	297	-0.43663	-2.39885	1e-10	5.31667e-10	2.50877e-10	1988	tags=43%, list=18%, signal=36%	ADGRL1/SYBU/DLG4/CNTN5/SYNGAP1/CDKL5/ERBB4/LZTS3/PPFIA4/CACNB4/CACNB1/ADD2/NTRK2/RELN/ZNF365/CLSTN2/PTPRD/SLITRK2/SPOCK2/NEFH/GPM6A/IGSF21/SPARCL1/CNKSR2/KIF1A/PRRT1/ADGRB1/SNCA/CTTNBP2/NRXN2/LRRN1/ERC2/VSTM5/ITPKA/CDH8/MAPT/LRFN2/CAMK2B/GLRB/OPHN1/DNM3/LRRC4/PCLO/IL1RAPL2/WASF3/DRP2/GRID2/LRRTM2/WASF1/LRP4/LHFPL4/WNT7A/SLITRK4/LRRC4C/NGEF/EPHB1/SEMA4A/SPTBN2/LRRTM1/PCDH8/NEGR1/ZNF804A/DSCAM/ANK3…
BP	GO:0048705	skeletal system morphogenesis	155	0.558497	2.39693	1e-10	5.31667e-10	2.50877e-10	905	tags=30%, list=8%, signal=28%	HOXA5/HOXA4/HOXA3/HOXA7/HOXC9/HOXA11/HOXA6/HOXA9/OSR2/HOXA2/SHOX2/HOXD9/HOXD10/HOXA1/HOXC8/LTF/HOXC4/HOXB3/IRX5/HOXC11/HOXB4/HOXB8/COL1A1/COL3A1/HOXD8/HOXB2/HOXD3/MGP/HOXD4/HOXB5/HOXB9/CER1/HOXB7/NKX3-2/STC1/COMP/SFRP4/SERPINH1/MMP14/ROR2/COL11A1/LHX1/HAS2/HOXB6/OSR1/TMEM119
MF	GO:0008324	cation transmembrane transporter activity	387	-0.423781	-2.39691	1e-10	5.31667e-10	2.50877e-10	2229	tags=46%, list=20%, signal=38%	GRIN2D/P2RX7/CNNM2/ASIC3/SLC6A13/TRPV1/SLC22A3/SLC6A12/CNGA1/SLC9A6/KCNA2/SLC23A2/ABCC9/SLC1A7/SLC5A2/SLC5A5/SLC13A2/TRPC1/KCNAB2/SLC9A3/SHROOM2/KCNA3/SLC6A20/SLC28A3/GRIK4/KCNF1/SLC4A4/SLC4A9/CACNB4/SLC15A2/ATP1A2/CACNB1/SLC5A11/SLC1A4/GRIA3/SLC5A7/GRIN2A/SLC5A1/ATP2B2/HCN3/ATP2C2/GPM6A/KCNJ10/SLC24A2/TRPV6/SLC6A2/CACNA1D/HCN2/KCNK1/P2RX5/KCNG4/KCNK7/KCNA5/KCNQ2/SLC13A1/LRRC38/P2RX6/SLC24A3/SLC2…
BP	GO:0007611	learning or memory	185	-0.465655	-2.39382	1e-10	5.31667e-10	2.50877e-10	2077	tags=48%, list=19%, signal=39%	FOXO6/PLA2G6/NLGN3/DLG4/SYNGAP1/ITGA8/PRKAR1B/THRA/ATP1A2/HMGCR/PRKCZ/NTRK2/PPP3CB/RELN/POMK/GRIN2A/SLC2A4/MAP1A/PRKAR2B/KIT/CRHBP/SLC24A2/PRRT1/NRXN2/NGF/NDRG4/NETO1/TMOD2/CALB1/MAPT/GALR3/CPEB3/KCNK10/SCN2A/SLC12A5/PLCB1/NRXN3/SORCS3/CSMD1/TACR1/ATP8A1/ASIC1/MME/LRRN4/DRD1/SLC6A1/MAPK8IP2/ADGRB3/SLC1A1/ELAVL4/VIP/CHRNA7/NRGN/NRXN1/RASGRF1/FGF13/PRKCG/SHANK1/KCNK4/NEUROD2/CAMK4/CNTNAP2/DRD5/SLC8…
BP	GO:0002699	positive regulation of immune effector process	168	0.54995	2.38922	1e-10	5.31667e-10	2.50877e-10	2794	tags=64%, list=25%, signal=49%	ANXA1/SLAMF1/CD80/STAP1/KIR2DL4/IL13RA2/HLA-DRA/HLA-DRB1/CLCF1/CCR2/IL6/CD74/PTPN22/GATA3/XCL1/SLAMF6/ADGRE2/C3/IL18/SH2D1A/HLA-DMB/SCIMP/CLEC7A/CD1E/IL10/RAC2/ITGB2/IFNG/F2RL1/SASH3/TREM2/TYROBP/SPON2/HLA-G/PTPRC/SPI1/CLNK/CD300A/CD28/HLA-B/LAPTM5/CD86/LILRB1/PLA2G5/HMOX1/LGALS9/CRTAM/CD226/COLEC11/TBX21/PTPN6/BTK/VAMP8/PTAFR/FCN3/STXBP2/KLRD1/SYK/ARID5A/IL4/WNT5A/IL12RB1/CD1C/IL1R1/HLA-A/TNFRSF…
BP	GO:0045619	regulation of lymphocyte differentiation	130	0.563774	2.36669	1e-10	5.31667e-10	2.50877e-10	2214	tags=54%, list=20%, signal=44%	IL2RA/ANXA1/CD80/HLA-DRA/HLA-DRB1/CD2/HLA-DOA/CCR2/CD74/SLAMF8/GATA3/RUNX1/VNN1/IL27/ZNF683/IL18/RHOH/MMP14/IL10/FGL2/IL4I1/IFNG/IL7R/SOCS1/SASH3/JAK3/RUNX3/FOXJ1/HLA-G/IKZF3/PTPRC/CD28/DUSP10/LILRB4/CD86/LGALS9/IL15/CRTAM/TBX21/PTPN6/BTK/NFAM1/NCKAP1L/PIK3R6/INPP5D/BTN2A2/IL7/IRF1/SYK/IL4/IL12RB1/ZAP70/TCF7/ZC3H12A/LOXL3/CTLA4/IL4R/FANCD2/IL36B/ZFP36L2/NLRP3/HLX/LILRB2/TGFBR2/FANCA/NFKBIZ/CARD11…
BP	GO:0009952	anterior/posterior pattern specification	158	0.549308	2.36314	1e-10	5.31667e-10	2.50877e-10	695	tags=25%, list=6%, signal=24%	HOXC10/HOXA5/HOXA4/HOXA10/HOXA3/HOXA7/HOXC9/HOXA11/HOXA6/HOXA9/EN1/HOXC6/HOXA2/HOXD9/HOXD13/HOXD10/HOXC8/GATA4/HOXC4/HOXC13/HOXB3/HOXC5/HOXC11/HOXB4/HOXB8/FOXB1/HOXD8/HOXB2/HOXD3/HOXD4/FEZF1/HOXB5/HOXB9/CER1/HOXB7/ARC/MEOX2/FOXA2/ROR2/LHX1
BP	GO:0031349	positive regulation of defense response	200	0.533952	2.35755	1e-10	5.31667e-10	2.50877e-10	2874	tags=60%, list=26%, signal=46%	IDO1/PLA2G2A/SERPINE1/STAP1/KIR2DL4/PYHIN1/ALOX5AP/IRGM/GBP5/TLR2/CCR2/IL6/SLAMF6/S100A9/TLR8/CCL5/ZBP1/S100A8/EMILIN2/FPR2/C3/IL18/SH2D1A/CLEC7A/OSM/PTGER4/CTSC/OSMR/PLSCR1/NKG7/IFNG/F2RL1/LILRA5/CASP1/EMILIN1/TREM2/TYROBP/HAVCR2/HLA-G/LILRA2/SPI1/CLNK/TXK/CD28/CYBA/C2CD4B/NMI/IRF7/PLA2G5/IL15/CRTAM/CD226/BTK/PARP9/GPSM3/VAMP8/PYCARD/NLRC4/CARD9/TNFRSF1A/C2CD4A/CEBPA/PIK3CG/TLR3/MMP12/KLRD1/USP2…
BP	GO:0001818	negative regulation of cytokine production	186	0.536442	2.3532	1e-10	5.31667e-10	2.50877e-10	2284	tags=48%, list=21%, signal=39%	IDO1/LTF/ANXA1/SLC11A1/SLAMF1/LGALS9C/HLA-DRB1/TGFB2/PDCD1LG2/IL6/PTPN22/GATA3/XCL1/GBP1/CARD16/TLR8/GPR18/LGALS7B/CD96/IL10/HGF/PTGER4/ZFP36/GPNMB/IFNG/F2RL1/LILRA5/BST2/JAK3/TREM2/FCGR2B/FOXJ1/TYROBP/HAVCR2/PTPRC/TSPO/OAS1/NLRP6/IL1R2/FN1/SLC2A10/LAPTM5/EPHA2/LILRB4/LILRB1/NMI/HMOX1/VSIG4/LGALS9/LGALS9B/SERPINB1/TBX21/PTPN6/BTK/THBS1/PYCARD/NCKAP1L/TWIST1/CD33/IL37/INPP5D/TMSB4X/BTN2A2/CCR7/HFE…
BP	GO:0002706	regulation of lymphocyte mediated immunity	125	0.562703	2.34882	1e-10	5.31667e-10	2.50877e-10	2794	tags=65%, list=25%, signal=49%	SLAMF1/KIR2DL4/HLA-DRA/HLA-DRB1/CLCF1/CCR2/IL6/GATA3/XCL1/SLAMF6/C3/CR1L/IL18/CD96/SH2D1A/CD1E/IL10/IL4I1/IL7R/SASH3/TREM2/FCGR2B/FOXJ1/HAVCR2/HLA-G/PTPRC/CLNK/CD28/HLA-B/LILRB4/LILRB1/LGALS9/CRTAM/CD226/TBX21/PTPN6/BTK/NCKAP1L/NCR1/RIPK3/PIK3R6/C4BPB/TNFRSF1B/KLRD1/HFE/ARID5A/IL4/IL12RB1/CD1C/IL1R1/HLA-A/HLA-F/VAV1/TGFB1/B2M/C4BPA/MR1/NLRP3/WAS/RSAD2/CD40/SERPINB4/IL1B/HLA-E/CD1B/LAG3/IFNB1/TNFS…
BP	GO:0032103	positive regulation of response to external stimulus	306	0.506687	2.34683	1e-10	5.31667e-10	2.50877e-10	2618	tags=53%, list=24%, signal=42%	IDO1/PLA2G2A/SERPINE1/CXCL10/SLAMF1/XCL2/STAP1/TNFSF14/KIR2DL4/PYHIN1/ALOX5AP/IRGM/GBP5/CCR4/TLR2/CCR2/IL6/CD74/XCL1/SLAMF6/S100A9/PDGFD/TLR8/EDN2/CCL5/ZBP1/S100A8/CCL27/EMILIN2/FPR2/C3/RARRES2/IL18/SH2D1A/SCIMP/CLEC7A/OASL/OSM/FLNA/PTGER4/RAC2/CTSC/OSMR/C5AR1/PLSCR1/NKG7/IFNG/F2RL1/CD180/LILRA5/CASP1/LY96/EMILIN1/TREM2/TYROBP/HAVCR2/HLA-G/LILRA2/SPI1/CLNK/TXK/CD28/HSPB1/CYBA/C2CD4B/C3AR1/NMI/IRF…
BP	GO:0006909	phagocytosis	166	0.540686	2.34542	1e-10	5.31667e-10	2.50877e-10	2358	tags=54%, list=21%, signal=43%	ANXA1/IGLL5/SLC11A1/SLAMF1/STAP1/MSR1/VAV3/TLR2/CCR2/SIRPG/FPR2/CD93/C3/RHOH/RAB34/CLEC7A/ITGB3/IL2RB/PTX3/C4B/RAC2/C2/MYO1G/ITGB2/PLSCR1/IFNG/F2RL1/FCER1G/IL2RG/ITGAL/CD302/C4A/XKR8/TREM2/FCGR2B/TYROBP/CCL2/SPON2/PTPRC/CD300A/CD300LF/CD14/CEACAM4/CYBA/P2RY6/PLA2G5/TULP1/IL15/COLEC11/THBS1/PYCARD/NCKAP1L/FCN3/C4BPB/FCGR1A/COLEC12/DOCK2/SYK/AIF1/NCF4/PLD4/MYD88/TICAM2/ICAM3/ARHGAP25/LBP/COLEC10/HC…
BP	GO:0045088	regulation of innate immune response	169	0.539607	2.34529	1e-10	5.31667e-10	2.50877e-10	2740	tags=56%, list=25%, signal=43%	KIR2DL4/PYHIN1/IRGM/GBP5/PTPN22/SLAMF8/SLAMF6/TLR8/CCL5/ZBP1/FPR2/CD96/SERPING1/SH2D1A/ISG15/NCF1/CLEC7A/PLSCR1/SOCS1/RNF135/TREM2/FCGR2B/TYROBP/HAVCR2/HLA-G/LILRA2/SPI1/CLNK/OAS1/TXK/DUSP10/HLA-B/LILRB1/NMI/IRF7/PLA2G5/VSIG4/LGALS9/CRTAM/CD226/CASP8/PTPN6/PARP9/PYCARD/NLRC4/CARD9/CFH/NCR1/PIK3R6/MMP12/KLRD1/USP29/IRF1/NLRC5/SYK/WNT5A/HLA-A/HLA-F/LBP/TRIM6/HCK/VAV1/CASP6/LYN/CLEC6A/HMGB2/PARP14/S…
BP	GO:0006814	sodium ion transport	162	-0.456397	-2.33059	1e-10	5.31667e-10	2.50877e-10	2255	tags=54%, list=20%, signal=43%	SLC8A1/P2RX7/ASIC3/SLC6A13/SLC6A12/SLC9A6/PKP2/SLC23A2/FGF11/SLC5A2/SLC5A5/SLC13A2/NKAIN3/SLC9A3/SHROOM2/PCSK9/SLC6A20/SLC28A3/SLC4A4/SLC4A9/NKAIN2/ATP1A2/SLC5A11/SLC5A7/WNK2/SLC5A1/HECW2/HCN3/FGF12/SLC24A2/NKAIN4/SLC6A2/HCN2/KCNK1/SPTBN4/SLC38A8/NETO1/SLC13A1/SLC24A3/CNTN1/SLC9A7/ATP12A/PRKCE/SLC9A4/SCN11A/NOS1/ATP4A/FXYD7/FXYD2/SCN1A/SLC6A5/PON3/NKAIN1/NALCN/SCN2A/SCN3A/FXYD6/SLC38A1/SLC6A15/AN…
BP	GO:0002237	response to molecule of bacterial origin	240	0.516876	2.32495	1e-10	5.31667e-10	2.50877e-10	2936	tags=59%, list=26%, signal=44%	IDO1/LTF/SERPINE1/CXCL10/SLC11A1/CD80/CXCL9/STAP1/GPR31/HAMP/IRGM/VIM/TLR2/CCR5/PDCD1LG2/IL6/CXCL11/PTPN22/FASLG/CAMP/CARD16/S100A9/PTGER2/CCL5/S100A8/LOXL1/IL18/CD96/SCIMP/KMO/IL10/VCAM1/PTGER4/C4B/ZFP36/C5AR1/C2/ADM/CD180/CASP1/SELP/LY96/TREM2/FCGR2B/CCL2/HAVCR2/SPON2/FOS/LILRA2/SPI1/TSPO/TLR1/BDKRB1/CD14/DUSP10/GFI1/SOD2/CD86/LILRB1/LGALS9/IL36G/PTGER1/CD68/CASP8/CSF2RB/THBD/CITED1/PYCARD/CARD…
BP	GO:0002831	regulation of response to biotic stimulus	248	0.511279	2.31637	1e-10	5.31667e-10	2.50877e-10	2794	tags=53%, list=25%, signal=40%	LTF/KIR2DL4/PYHIN1/HLA-DRB1/IRGM/GBP5/PTPN22/SLAMF8/SLAMF6/CARD16/TLR8/CCL5/ZBP1/IL27/EMILIN2/FPR2/IFNLR1/CD96/SERPING1/SH2D1A/ISG15/NCF1/SCIMP/CLEC7A/OASL/FGL2/IL4I1/PLSCR1/F2RL1/APOBEC3G/CD180/APOBEC3F/SOCS1/LY96/EMILIN1/MICB/RNF135/TREM2/FCGR2B/HERC5/TYROBP/HAVCR2/HLA-G/LILRA2/SPI1/CLNK/OAS1/TXK/DUSP10/CYBA/HLA-B/LILRB1/NMI/IRF7/PLA2G5/VSIG4/LGALS9/IL15/CRTAM/CD226/CASP8/PTPN6/PARP9/PYCARD/NLR…
BP	GO:0050890	cognition	213	-0.441083	-2.3072	1e-10	5.31667e-10	2.50877e-10	1978	tags=46%, list=18%, signal=38%	FOXO6/PLA2G6/NLGN3/DLG4/SOBP/SYNGAP1/ITGA8/PRKAR1B/THRA/MGAT3/ATP1A2/SLC1A4/HMGCR/PRKCZ/NTRK2/GPR155/PPP3CB/RELN/POMK/GRIN2A/SLC2A4/MAP1A/PRKAR2B/KIT/CRHBP/SLC24A2/PRRT1/NRXN2/NGF/NDRG4/NETO1/TMOD2/CALB1/MAPT/JAKMIP1/GALR3/CPEB3/KCNK10/SCN2A/SLC12A5/PLCB1/NRXN3/SORCS3/CSMD1/TACR1/ATP8A1/ASIC1/MME/LRRN4/DRD1/SLC6A1/MAPK8IP2/ADGRB3/LCE1D/SLC1A1/ELAVL4/VIP/CHRNA7/NRGN/NRXN1/RASGRF1/FGF13/PRKCG/SHANK…
BP	GO:0009615	response to virus	246	0.5091	2.3041	1e-10	5.31667e-10	2.50877e-10	2658	tags=47%, list=24%, signal=37%	HMGA2/CXCL10/CXCL9/RNASE2/IRGM/FOSL1/TLR2/IL6/PTPN22/GATA3/XCL1/GBP1/TLR8/CCL5/ZBP1/IL27/IFNLR1/ISG15/OASL/GBP3/ISG20/IFI6/FGL2/MX2/PRF1/PLSCR1/IFNG/APOBEC3C/F2RL1/APOBEC3H/APOBEC3G/APOBEC3F/BST2/OAS2/MICB/RNF135/RNASE6/APOBEC3D/HERC5/SPON2/IFI44/PTPRC/OAS1/UNC93B1/HSPB1/LILRB1/IFI44L/BATF3/NMI/IRF7/LGALS9/IL15/IFITM3/TBX21/PARP9/VAMP8/PYCARD/CARD9/CCL22/DEFA1B/RIPK3/WDFY4/FCN3/TRIM38/CXCR4/APOBE…
BP	GO:0042113	B cell activation	169	0.52878	2.29823	1e-10	5.31667e-10	2.50877e-10	2999	tags=60%, list=27%, signal=45%	IGLL5/CD70/CLCF1/VAV3/CD40LG/GAPT/IL6/CD74/SLAMF8/BATF/MMP14/IL10/VCAM1/GPR183/EXO1/IL4I1/IL7R/CD19/CD180/BST2/SASH3/JAK3/FCGR2B/FOXJ1/TYROBP/IKZF3/PTPRC/CMTM7/SPI1/CD300A/CD28/CD79B/TCIRG1/LAPTM5/CD86/CASP8/THEMIS2/NFATC2/TBX21/LAT2/PTPN6/BTK/NFAM1/NCKAP1L/SAMSN1/BST1/INPP5D/SKAP2/IL7/MFNG/LGALS1/SYK/IL4/SWAP70/ZAP70/TNFRSF4/TNFSF13B/TBC1D10C/CCR6/CTLA4/ITGA4/TGFB1/ZFP36L2/BANK1/BCL3/WNT3A/LYN/L…
CC	GO:0009897	external side of plasma membrane	274	0.501228	2.29632	1e-10	5.31667e-10	2.50877e-10	2426	tags=55%, list=22%, signal=44%	SERPINA5/TRPM8/IL2RA/ANXA1/IGLL5/CXCL10/CXCR3/ADGRE1/SLAMF1/CD80/CXCR6/CXCL9/CD163/CD69/IL13RA2/MSR1/HLA-DRB1/CD2/CCR4/FCGR3A/CD40LG/CCR5/PDCD1LG2/CCR2/PDCD1/CD74/FASLG/CD3E/CD48/XCR1/SLAMF6/CD3D/TLR8/CD248/CCR3/ULBP1/SCNN1B/CLEC17A/CLEC7A/CD1E/CD3G/ITGA5/IL2RB/VCAM1/OSMR/ITGB2/FOLR3/FCER1G/IL2RG/IL31RA/SPN/IL7R/CD19/ENPEP/SLAMF9/ITGAL/SLAMF7/PRND/SELP/CD302/LY6G6D/MICB/FCGR2B/HLA-G/PTPRC/ULBP3/C…
BP	GO:0001906	cell killing	127	0.546405	2.28412	1e-10	5.31667e-10	2.50877e-10	2689	tags=65%, list=24%, signal=50%	LTF/TREM1/STAP1/KIR2DL4/HAMP/HLA-DRA/HLA-DRB1/FCGR3A/GNLY/XCL1/SLAMF6/CD5L/ULBP1/C3/SCNN1B/CR1L/IL18/SH2D1A/CLEC7A/CD1E/LYZ/CTSC/PRF1/NKG7/IFNG/F2RL1/IL7R/GZMB/SLAMF7/FCGR2B/TYROBP/HAVCR2/HLA-G/PTPRC/SPI1/ULBP3/NLRP6/HLA-B/LILRB1/LGALS9/ICAM1/CRTAM/CD226/PTPN6/NCKAP1L/CFH/NCR1/DEFA1B/RIPK3/PIK3R6/STXBP2/FCGR1A/KLRD1/SYK/IL4/MYD88/IL12RB1/CD1C/S100A12/HLA-A/HLA-F/VAV1/KIR3DL1/B2M/MR1/ITGAM/SERPINB…
BP	GO:0002768	immune response-regulating cell surface receptor signaling pathway	178	0.525041	2.28335	1e-10	5.31667e-10	2.50877e-10	2604	tags=57%, list=23%, signal=44%	IGLL5/STAP1/HLA-DRB1/TRAT1/UBASH3A/VAV3/FCGR3A/HLA-DQB1/HLA-DPB1/PTPN22/GATA3/GBP1/ITK/FPR1/FPR3/FPR2/SH2D1A/CLEC7A/LCK/C5AR1/MYO1G/PLSCR1/FCER1G/CD19/KLHL6/MICB/FCGR2B/TYROBP/HLA-G/PTPRC/PRAM1/LILRA2/CD300A/TXK/CD28/CD79B/LAPTM5/LILRB4/SKAP1/LILRB1/C3AR1/CD226/BTN1A1/THEMIS2/NFATC2/LAT2/PTPN6/BTK/KCNN4/NFAM1/CLEC4E/NCKAP1L/GCSAM/INPP5D/BTN2A2/KLRD1/CCR7/SYK/LCP2/ZAP70/HLA-A/PIGR/CD247/ZC3H12A/HC…
BP	GO:0051607	defense response to virus	185	0.520256	2.28335	1e-10	5.31667e-10	2.50877e-10	2551	tags=48%, list=23%, signal=38%	CXCL10/CXCL9/RNASE2/TLR2/IL6/PTPN22/GBP1/TLR8/ZBP1/IL27/IFNLR1/ISG15/OASL/GBP3/ISG20/IFI6/FGL2/MX2/PRF1/PLSCR1/IFNG/APOBEC3C/F2RL1/APOBEC3H/APOBEC3G/APOBEC3F/BST2/OAS2/MICB/RNF135/RNASE6/APOBEC3D/HERC5/SPON2/PTPRC/OAS1/UNC93B1/LILRB1/IFI44L/IRF7/IL15/IFITM3/PARP9/VAMP8/PYCARD/CARD9/DEFA1B/RIPK3/FCN3/TRIM38/APOBEC3B/TLR3/MMP12/USP29/IRF1/NLRC5/IL4/MYD88/IL12RB1/MX1/TLR7/DDX60L/ITGAX/IRF5/ZC3H12A/T…
BP	GO:0140546	defense response to symbiont	185	0.520256	2.28335	1e-10	5.31667e-10	2.50877e-10	2551	tags=48%, list=23%, signal=38%	CXCL10/CXCL9/RNASE2/TLR2/IL6/PTPN22/GBP1/TLR8/ZBP1/IL27/IFNLR1/ISG15/OASL/GBP3/ISG20/IFI6/FGL2/MX2/PRF1/PLSCR1/IFNG/APOBEC3C/F2RL1/APOBEC3H/APOBEC3G/APOBEC3F/BST2/OAS2/MICB/RNF135/RNASE6/APOBEC3D/HERC5/SPON2/PTPRC/OAS1/UNC93B1/LILRB1/IFI44L/IRF7/IL15/IFITM3/PARP9/VAMP8/PYCARD/CARD9/DEFA1B/RIPK3/FCN3/TRIM38/APOBEC3B/TLR3/MMP12/USP29/IRF1/NLRC5/IL4/MYD88/IL12RB1/MX1/TLR7/DDX60L/ITGAX/IRF5/ZC3H12A/T…
BP	GO:0071219	cellular response to molecule of bacterial origin	154	0.528676	2.2673	1e-10	5.31667e-10	2.50877e-10	2933	tags=58%, list=26%, signal=44%	LTF/SERPINE1/CXCL10/CD80/CXCL9/STAP1/HAMP/IRGM/VIM/TLR2/CCR5/PDCD1LG2/IL6/CXCL11/PTPN22/CAMP/CARD16/CCL5/IL18/SCIMP/KMO/IL10/ZFP36/CD180/CASP1/LY96/TREM2/FCGR2B/CCL2/HAVCR2/SPON2/LILRA2/SPI1/TSPO/TLR1/CD14/GFI1/CD86/LILRB1/IL36G/CD68/PYCARD/PTAFR/DEFA1B/IL1A/IL37/TNFRSF1B/ARID5A/WNT5A/MYD88/TICAM2/LY86/LBP/ZC3H12A/CD6/HCK/TGFB1/TLR6/IL36B/PPBP/LYN/CXCL8/CEBPB/NLRP3/CEBPE/CD274/HMGB2/MAP2K3/LILRB2…
BP	GO:0032496	response to lipopolysaccharide	227	0.507039	2.26292	1e-10	5.31667e-10	2.50877e-10	2936	tags=58%, list=26%, signal=43%	IDO1/LTF/SERPINE1/CXCL10/SLC11A1/CD80/CXCL9/STAP1/HAMP/IRGM/VIM/TLR2/CCR5/PDCD1LG2/IL6/CXCL11/PTPN22/FASLG/CAMP/CARD16/S100A9/PTGER2/CCL5/S100A8/LOXL1/IL18/CD96/SCIMP/KMO/IL10/VCAM1/PTGER4/ZFP36/C2/ADM/CD180/CASP1/SELP/LY96/TREM2/CCL2/HAVCR2/SPON2/FOS/LILRA2/SPI1/TSPO/BDKRB1/CD14/DUSP10/GFI1/SOD2/CD86/LILRB1/LGALS9/IL36G/PTGER1/CD68/CASP8/CSF2RB/THBD/CITED1/PYCARD/MAOB/PTAFR/DEFA1B/IL1A/IL37/IL10…
BP	GO:0002429	immune response-activating cell surface receptor signaling pathway	159	0.523934	2.25591	1e-10	5.31667e-10	2.50877e-10	2604	tags=56%, list=23%, signal=43%	IGLL5/STAP1/HLA-DRB1/TRAT1/UBASH3A/VAV3/HLA-DQB1/HLA-DPB1/PTPN22/GATA3/GBP1/ITK/FPR1/FPR3/FPR2/SH2D1A/CLEC7A/LCK/C5AR1/MYO1G/PLSCR1/FCER1G/CD19/KLHL6/MICB/FCGR2B/TYROBP/PTPRC/PRAM1/LILRA2/CD300A/TXK/CD28/CD79B/LAPTM5/LILRB4/SKAP1/C3AR1/CD226/BTN1A1/THEMIS2/NFATC2/LAT2/PTPN6/BTK/KCNN4/NFAM1/NCKAP1L/GCSAM/INPP5D/BTN2A2/KLRD1/CCR7/SYK/LCP2/ZAP70/HLA-A/CD247/ZC3H12A/HCK/CTLA4/VAV1/BANK1/LYN/CLEC6A/NR…
BP	GO:0002757	immune response-activating signal transduction	159	0.523934	2.25591	1e-10	5.31667e-10	2.50877e-10	2604	tags=56%, list=23%, signal=43%	IGLL5/STAP1/HLA-DRB1/TRAT1/UBASH3A/VAV3/HLA-DQB1/HLA-DPB1/PTPN22/GATA3/GBP1/ITK/FPR1/FPR3/FPR2/SH2D1A/CLEC7A/LCK/C5AR1/MYO1G/PLSCR1/FCER1G/CD19/KLHL6/MICB/FCGR2B/TYROBP/PTPRC/PRAM1/LILRA2/CD300A/TXK/CD28/CD79B/LAPTM5/LILRB4/SKAP1/C3AR1/CD226/BTN1A1/THEMIS2/NFATC2/LAT2/PTPN6/BTK/KCNN4/NFAM1/NCKAP1L/GCSAM/INPP5D/BTN2A2/KLRD1/CCR7/SYK/LCP2/ZAP70/HLA-A/CD247/ZC3H12A/HCK/CTLA4/VAV1/BANK1/LYN/CLEC6A/NR…
BP	GO:0002573	myeloid leukocyte differentiation	149	0.526284	2.24176	1e-10	5.31667e-10	2.50877e-10	2933	tags=58%, list=26%, signal=43%	HOXA7/LTF/MMP9/HLA-DRB1/TLR2/TNFAIP6/CD74/ANXA2/GATA3/RUNX1/LIF/BATF/HCLS1/ROR2/GPR183/LILRB3/C1QC/IFNG/OCSTAMP/F2RL1/IL31RA/TREM2/TYROBP/FOS/EVI2B/SPI1/UBD/TCIRG1/JUNB/EPHA2/LILRB4/LILRB1/BATF3/IRF7/IL15/CASP8/LTBR/CCR1/JUN/OSCAR/CEBPA/INPP5D/TLR3/CCR7/IL4/FAM20C/FES/CDK6/CD109/CD4/DCSTAMP/TGFB1/LYN/GPR55/GAB3/CEBPB/CEBPE/RELB/TNFRSF11A/POU4F2/CSF1R/GPC3/TGFBR2/TSPAN2/PLA2G3/CLDN18/POU4F1/VEGFA/…
BP	GO:0001501	skeletal system development	360	0.476806	2.23345	1e-10	5.31667e-10	2.50877e-10	1014	tags=24%, list=9%, signal=23%	HOXC10/HOXA5/HOXA4/HOXA10/HOXA3/HOXA7/HOXC9/HOXA11/HOXA6/HOXA9/HAND2/EN1/HOXC6/CHI3L1/OSR2/HOXA2/SHOX2/HOXD9/HOXD13/HOXD10/HMGA2/HOXA1/HOXC8/LTF/HOXA13/TIMP1/HOXC4/HOXB3/IRX5/HOXC5/HOXC11/HOXB4/HOXB8/COL1A1/TNFRSF11B/MMP9/COL3A1/HOXD8/HOXB2/HOXD3/MGP/HOXD4/HOXB5/HOXB9/TGFB2/CER1/PITX1/HOXB7/HOXD12/ANXA2/RUNX1/SCIN/COL1A2/NKX3-2/STC1/COMP/VDR/SFRP4/PITX2/SERPINH1/TEAD4/MMP14/LOXL2/COL5A2/ROR2/COL1…
BP	GO:0071216	cellular response to biotic stimulus	170	0.512631	2.22793	1e-10	5.31667e-10	2.50877e-10	2114	tags=46%, list=19%, signal=38%	LTF/SERPINE1/CXCL10/CD80/CXCL9/STAP1/HAMP/IRGM/VIM/TLR2/CCR5/PDCD1LG2/IL6/CXCL11/PTPN22/CAMP/CARD16/CCL5/IL18/SCIMP/CLEC7A/KMO/IL10/ZFP36/CD180/CASP1/LY96/TREM2/FCGR2B/CCL2/HAVCR2/SPON2/LILRA2/SPI1/TSPO/TLR1/CD14/GFI1/CD86/LILRB1/IL36G/CD68/BTK/PYCARD/PTAFR/DEFA1B/IL1A/IL37/TNFRSF1B/SYK/ARID5A/WNT5A/MYD88/TICAM2/LY86/LBP/ZC3H12A/CD6/HCK/TGFB1/TLR6/IL36B/PPBP/LYN/CXCL8/CEBPB/NLRP3/CEBPE/EME1/CD274…
MF	GO:0005126	cytokine receptor binding	164	0.51409	2.22556	1e-10	5.31667e-10	2.50877e-10	3093	tags=57%, list=28%, signal=42%	CXCL10/CCL23/XCL2/LEFTY2/CXCL9/CD70/STAP1/TNFSF14/CLCF1/CD40LG/TGFB2/CCR2/IL6/CXCL11/FASLG/GATA3/MSMP/XCL1/IL1RN/LIF/CCL5/CCL27/IL27/IL18/ITGB3/CCL20/ITGA5/IL10/OSM/SOCS2/OSMR/IFNG/CCL17/JAK3/CCL2/CD300LF/IL15/IL36G/CASP8/PYCARD/TNFSF8/CCL22/LRG1/IL1A/TRIP6/IL37/IL13RA1/IL7/SYK/IL4/MYD88/IL12RB1/TLR5/TNFSF13B/CCL7/CCRL2/CTF1/TGFB1/IL36B/PPBP/IL1RAP/EBI3/CXCL8/CCL8/TMBIM1/ENG/STAT1/NTF4/TGFBR2/CCL…
BP	GO:0031348	negative regulation of defense response	162	0.512888	2.21999	1e-10	5.31667e-10	2.50877e-10	2505	tags=47%, list=23%, signal=37%	SAA1/IL2RA/GPR31/KIR2DL4/SOCS3/HAMP/HLA-DRB1/TNFAIP6/SLAMF8/GATA3/CST7/PBK/FPR2/CD96/SERPING1/ISG15/IL10/HGF/PTGER4/FGL2/ZFP36/ALOX5/SERPINF1/MICB/TREM2/FCGR2B/HAVCR2/HLA-G/PTPRC/OAS1/NLRP6/DUSP10/HLA-B/LILRB1/NMI/CXCL17/VSIG4/LGALS9/CYP19A1/SIGLEC10/RHBDF2/TNFRSF1A/TRIM38/MMP12/TNFRSF1B/KLRD1/NLRC5/SYK/IL4/HLA-A/HLA-F/HCK/TNFAIP8L2/LYN/GPX1/NLRP3/ISL1/CNR2/PROC/PARP14/SERPINB4/IRAK3/A2M/HLA-E/PR…
BP	GO:0071222	cellular response to lipopolysaccharide	148	0.520966	2.21963	1e-10	5.31667e-10	2.50877e-10	2114	tags=47%, list=19%, signal=39%	LTF/SERPINE1/CXCL10/CD80/CXCL9/STAP1/HAMP/IRGM/VIM/TLR2/CCR5/PDCD1LG2/IL6/CXCL11/PTPN22/CAMP/CARD16/CCL5/IL18/SCIMP/KMO/IL10/ZFP36/CD180/CASP1/LY96/CCL2/HAVCR2/SPON2/LILRA2/SPI1/TSPO/CD14/GFI1/CD86/LILRB1/IL36G/CD68/PYCARD/PTAFR/DEFA1B/IL1A/IL37/TNFRSF1B/ARID5A/WNT5A/MYD88/TICAM2/LY86/LBP/ZC3H12A/CD6/HCK/TGFB1/IL36B/PPBP/LYN/CXCL8/CEBPB/NLRP3/CEBPE/CD274/HMGB2/MAP2K3/LILRB2/IL24/TRIM5/PLCG2/IL1B/…
CC	GO:0062023	collagen-containing extracellular matrix	296	0.479834	2.21297	1e-10	5.31667e-10	2.50877e-10	2497	tags=52%, list=22%, signal=42%	SERPINA5/POSTN/SERPINA3/TIMP1/ANXA1/SERPINE1/COL8A1/COL1A1/EMILIN3/MMP9/COL3A1/COL4A1/LEFTY2/SRPX2/GDF15/SERPINA1/COL4A2/MFAP2/FMOD/S100A4/MGP/TGFB2/NPNT/ADAMDEC1/ANXA2/AEBP1/COL1A2/COL6A2/S100A9/COMP/LRRC15/COL5A1/S100A8/EMILIN2/HSPG2/LUM/SERPINH1/LOXL1/ECM2/RARRES2/COL6A3/C1QB/LAD1/SERPING1/LOXL2/ITIH1/MMRN1/LOXL4/COL5A2/C1QA/ANG/COL11A1/CTSC/COL14A1/FGL2/COL15A1/PLSCR1/BGN/TNC/C1QC/ITGB4/CTHRC…
BP	GO:0042742	defense response to bacterium	150	0.514407	2.19653	1e-10	5.31667e-10	2.50877e-10	1906	tags=51%, list=17%, signal=43%	PLA2G2A/LTF/TREM1/IGLL5/SERPINE1/SLC11A1/PLAC8/HAMP/IRGM/TLR2/HP/IL6/GNLY/SLAMF8/GBP2/CAMP/S100A9/S100A8/EMILIN2/FPR2/SCNN1B/RARRES2/AQP1/ISG15/CCL20/PI3/IL10/ANG/LYZ/C5AR1/RNASE3/F2RL1/FCER1G/SPN/IL7R/SELP/OAS2/EMILIN1/TREM2/RNASE6/HAVCR2/SPON2/OAS1/GSDMA/NLRP6/CYBA/EPHA2/LCN2/GSDMD/CLEC4E/PYCARD/NLRC4/TNFSF8/CARD9/DEFA1B/TNFRSF1A/TLR3/COLEC12/IL22RA1/SYK/MYD88/TLR5/S100A12/HLA-A/LBP/JCHAIN/CD4/…
BP	GO:0001525	angiogenesis	353	0.467528	2.18887	1e-10	5.31667e-10	2.50877e-10	2883	tags=49%, list=26%, signal=37%	HOXA5/HOXA3/HOXA7/HAND2/CHI3L1/HMGA2/GATA4/ANXA1/TNFRSF12A/SERPINE1/HOXB3/CXCL10/CXCR3/COL8A1/COL4A1/SRPX2/TYMP/HOXB13/MMP19/COL4A2/CELA1/VAV3/TGFB2/ESM1/CCR2/IL6/E2F7/ANXA2/FASLG/RUNX1/CAMP/E2F2/ADAM12/EDN2/E2F8/MEOX2/EMILIN2/CCR3/HSPG2/SH2D2A/C3/COL22A1/IL18/MMP14/AQP1/LOXL2/ITGB3/ITGA5/SP100/IL10/ANG/FLNA/HSPB6/GADD45A/HGF/CAV1/C5AR1/COL15A1/GPNMB/ADM/ENPEP/HK2/ALOX5/COL8A2/EMILIN1/SERPINF1/AN…
CC	GO:0060205	cytoplasmic vesicle lumen	231	0.488609	2.18399	1e-10	5.31667e-10	2.50877e-10	2619	tags=47%, list=24%, signal=37%	CHI3L1/LTF/SERPINA3/TIMP1/RETN/SERPINE1/PLAC8/LEFTY2/RNASE2/SERPINA1/TTR/TGFB2/HP/ANXA2/S100A11/FASLG/HSPA6/CAMP/FABP5/S100A9/S100A8/C3/RARRES2/SERPING1/TCN1/MMRN1/LYZ/HGF/PTX3/PYGL/CTSC/CTSW/RNASE3/FOLR3/ALOX5/ACTN1/FN1/FERMT3/LCN2/FGG/GSDMD/FUCA2/SERPINB1/PTPN6/AOC1/THBS1/PYCARD/LRG1/DEFA1B/OSCAR/ARHGAP9/RNASET2/F13A1/PRSS57/TMSB4X/SERPINF2/TOR4A/GMFG/CTSZ/DOCK2/SRGN/S100A12/IGF2/PRSS2/HK3/PDGF…
CC	GO:0031983	vesicle lumen	232	0.488907	2.18369	1e-10	5.31667e-10	2.50877e-10	2665	tags=48%, list=24%, signal=37%	CHI3L1/LTF/SERPINA3/TIMP1/RETN/SERPINE1/PLAC8/LEFTY2/RNASE2/SERPINA1/TTR/TGFB2/HP/ANXA2/S100A11/FASLG/HSPA6/CAMP/FABP5/S100A9/S100A8/C3/RARRES2/SERPING1/TCN1/MMRN1/LYZ/HGF/PTX3/PYGL/CTSC/CTSW/RNASE3/FOLR3/ALOX5/ACTN1/FN1/FERMT3/LCN2/FGG/GSDMD/FUCA2/SERPINB1/PTPN6/AOC1/THBS1/PYCARD/LRG1/DEFA1B/OSCAR/ARHGAP9/RNASET2/F13A1/PRSS57/TMSB4X/SERPINF2/TOR4A/GMFG/CTSZ/DOCK2/SRGN/S100A12/IGF2/PRSS2/HK3/PDGF…
BP	GO:0019058	viral life cycle	198	0.493992	2.18003	1e-10	5.31667e-10	2.50877e-10	2692	tags=44%, list=24%, signal=34%	HMGA2/CLEC5A/LTF/SLAMF1/CD80/CXCR6/HLA-DRB1/TOP2A/CCR5/CD74/CIITA/LRRC15/CCL5/ISG15/OASL/ITGB3/ITGA5/PTX3/ISG20/CAV1/CDK1/PLSCR1/APOBEC3C/APOBEC3H/APOBEC3G/SLC1A5/APOBEC3F/BST2/OAS2/LAMP3/APOBEC3D/CCL2/OAS1/CD28/SIGLEC1/NR5A2/EPHA2/CD86/LGALS9/ICAM1/IFITM3/TMPRSS4/VAMP8/GPR15/FCN3/TRIM38/CXCR4/APOBEC3B/LGALS1/FAM111A/MX1/ITGB7/TNFRSF4/ZC3H12A/TRIM6/F11R/CAV2/CD4/ITGA2/TRIM22/CXCL8/CCL8/IFITM2/TNF…
BP	GO:0007162	negative regulation of cell adhesion	196	0.490878	2.16895	1e-10	5.31667e-10	2.50877e-10	2331	tags=46%, list=21%, signal=37%	HOXA7/IDO1/IL2RA/ANXA1/SERPINE1/COL1A1/CD80/LGALS9C/HLA-DRB1/ADAMDEC1/PDCD1LG2/CD74/PTPN22/RUNX1/XCL1/GBP1/ADAMTS18/IL1RN/LGALS7B/MMP14/IL10/FGL2/IL4I1/GPNMB/SPN/SOCS1/JAK3/RUNX3/FCGR2B/TACSTD2/FOXJ1/ANGPT2/HAVCR2/HLA-G/PTPRC/SPI1/CD300A/TGFBI/LAPTM5/LILRB4/MUC1/CD86/LILRB1/SDC4/FGG/VSIG4/LGALS9/LGALS9B/CRTAM/TBX21/PTPN6/THBS1/NCKAP1L/ARHGDIB/FXYD5/MMP2/SPRY4/BTN2A2/MMP12/SIPA1/IRF1/HFE/IL4/SWAP7…
CC	GO:0034774	secretory granule lumen	230	0.485765	2.16806	1e-10	5.31667e-10	2.50877e-10	2619	tags=47%, list=24%, signal=37%	CHI3L1/LTF/SERPINA3/TIMP1/RETN/SERPINE1/PLAC8/LEFTY2/RNASE2/SERPINA1/TTR/TGFB2/HP/ANXA2/S100A11/HSPA6/CAMP/FABP5/S100A9/S100A8/C3/RARRES2/SERPING1/TCN1/MMRN1/LYZ/HGF/PTX3/PYGL/CTSC/CTSW/RNASE3/FOLR3/ALOX5/ACTN1/FN1/FERMT3/LCN2/FGG/GSDMD/FUCA2/SERPINB1/PTPN6/AOC1/THBS1/PYCARD/LRG1/DEFA1B/OSCAR/ARHGAP9/RNASET2/F13A1/PRSS57/TMSB4X/SERPINF2/TOR4A/GMFG/CTSZ/DOCK2/SRGN/S100A12/IGF2/PRSS2/HK3/PDGFA/VWF/…
BP	GO:0007059	chromosome segregation	205	0.487153	2.15243	1e-10	5.31667e-10	2.50877e-10	2362	tags=36%, list=21%, signal=29%	DLGAP5/CDC20/UBE2C/AURKB/KIF2C/NDC80/TOP2A/CDCA2/CDCA8/NCAPG/KIF23/BANF2/CENPF/ESPL1/HJURP/KIF4A/PTTG1/KIF14/KIF18A/SKA1/HORMAD2/NUSAP1/BUB1B/CENPE/TTK/NEK2/SPC24/BUB1/TACC3/MKI67/KIFC1/CENPK/GEM/BRIP1/PLSCR1/NCAPH/HORMAD1/FAM83D/OIP5/PSRC1/SKA3/NUF2/SMC1B/ESCO2/CCNB1/ANKRD53/SMC4/PLK1/CDC6/ECT2/PRC1/CDCA5/NDE1/DMC1/SYCE1L/FANCD2/TRIP13/KIF18B/CENPW/EME1/CENPH/RMI2/NEK6/CDT1/MEIKIN/DUSP1/KNTC1/BR…
BP	GO:0023061	signal release	313	-0.38281	-2.14147	1e-10	5.31667e-10	2.50877e-10	1565	tags=34%, list=14%, signal=30%	CRHBP/TRPV6/SNCA/ACVR2B/NRXN2/CADPS/KCNA5/STXBP5/GLUD1/ERC2/PTPRN2/NR1H4/RIMS3/ADCY5/CSPG5/UCN3/RIMS4/NAPB/GPLD1/PRKCE/PCLO/PRRT2/RBP4/CPE/SYT8/ABAT/STXBP1/WNT7A/SYT15/SYT5/BRSK2/ADRA1A/SYT9/CRY2/TACR1/RAB3A/SYT7/SYP/PLA2G10/ASIC1/PRKCB/DRD1/GHRHR/RAPGEF4/HTR1B/SYN3/GDNF/VIP/KCNB1/ACVR1C/SNCG/DOC2A/GRM2/HNF4A/CFTR/NRXN1/SMPD3/STX1B/OPRM1/SYT2/GABBR1/SYT1/CHRNB3/PRKCG/CRHR1/UNC13A/PTPRN/SLC32A1/CA…
CC	GO:0098552	side of membrane	421	0.448175	2.13225	1e-10	5.31667e-10	2.50877e-10	1902	tags=40%, list=17%, signal=35%	SERPINA5/TRPM8/IL2RA/ANXA1/IGLL5/HLA-DQB2/CXCL10/CXCR3/ADGRE1/SLAMF1/CD80/CXCR6/PLEKHA4/HLA-DQA1/HLA-DQA2/CXCL9/CD163/PTPN7/CD69/IL13RA2/MSR1/HLA-DRA/HLA-DRB1/CD2/CCR4/FCGR3A/HLA-DRB5/CD40LG/CCR5/PDCD1LG2/CCR2/HLA-DQB1/HLA-DPB1/HLA-DPA1/PDCD1/CD74/PTPN22/FASLG/CD3E/CD48/XCR1/SLAMF6/RGS1/CD3D/STAC/TLR8/CD248/CCR3/ULBP1/SCNN1B/GNG12/MYZAP/GNG5/CLEC17A/CLEC7A/CD1E/LCK/CD3G/ITGA5/IL2RB/VCAM1/GEM/OSMR…
BP	GO:0140014	mitotic nuclear division	200	0.482902	2.13215	1e-10	5.31667e-10	2.50877e-10	2389	tags=38%, list=21%, signal=30%	HOXA13/DLGAP5/MYBL2/CDC20/UBE2C/AURKB/KIF2C/NDC80/CDCA2/CDCA8/NCAPG/KIF23/CENPF/ESPL1/KIF4A/PTTG1/KIF14/KIF18A/CDC25C/NUSAP1/BUB1B/CENPE/TTK/NEK2/TPX2/BUB1/TACC3/MKI67/KIFC1/FLNA/CENPK/NCAPH/PSRC1/NUF2/SMC1B/CHEK2/CCDC8/CD28/DMRT1/CCNB1/ANKRD53/AURKA/SMC4/PLK1/CDC6/IL1A/TOM1L1/REEP4/IGF2/PRC1/CHEK1/CDCA5/NDE1/KIF15/CAV2/PKMYT1/TRIP13/KIF18B/NEK6/CDT1/KIF11/DUSP1/KNTC1/IL1B/SPHK1/ZWINT/HSPA1B/RCC1…
BP	GO:0048568	embryonic organ development	312	0.460465	2.1318	1e-10	5.31667e-10	2.50877e-10	2631	tags=41%, list=24%, signal=32%	HOXA5/HOXA4/HOXA3/HOXA7/HOXC9/HOXA11/HOXA6/HOXA9/HAND2/EN1/OSR2/HOXA2/SHOX2/HOXD9/HOXD10/HOXA1/NKX2-5/GATA4/HOXC4/CHRNA9/HOXB3/IRX5/HOXC11/HOXB4/HOXB8/SOCS3/HOXB2/MFAP2/HOXD3/HOXD4/HOXB5/HOXB9/TGFB2/HOXB7/E2F7/GATA3/ST14/PHLDA2/LIF/NKX3-2/EOMES/LBX1/E2F8/PITX2/TEAD4/RARRES2/MMP14/EN2/IL10/ROR2/COL11A1/PIFO/ALDH1A3/LHX1/ADM/CTHRC1/HOXB6/OSR1/ASCL2/STRA6/SPINT1/JUNB/SNAI1/EPHA2/FZD2/TEAD2/CASP8/STI…
BP	GO:0048514	blood vessel morphogenesis	424	0.447245	2.12702	1e-10	5.31667e-10	2.50877e-10	2897	tags=47%, list=26%, signal=36%	HOXA5/HOXA3/HOXA7/HAND2/CHI3L1/HMGA2/HOXA1/HOXA13/NKX2-5/GATA4/ANXA1/TNFRSF12A/SERPINE1/HOXB3/CXCL10/CXCR3/COL8A1/COL3A1/COL4A1/SRPX2/TYMP/HOXB13/MMP19/COL4A2/CELA1/VAV3/TGFB2/ESM1/CCR2/IL6/E2F7/ANXA2/FASLG/RUNX1/CAMP/E2F2/ADAM12/COMP/EDN2/E2F8/MEOX2/EMILIN2/CCR3/HSPG2/SH2D2A/C3/COL22A1/IL18/MMP14/AQP1/LOXL2/ITGB3/ITGA5/SP100/IL10/ANG/TFAP2B/FLNA/HSPB6/GADD45A/HGF/CAV1/C5AR1/COL15A1/GPNMB/GJC1/ET…
CC	GO:0030312	external encapsulating structure	394	0.445829	2.11206	1e-10	5.31667e-10	2.50877e-10	2497	tags=49%, list=22%, signal=40%	CHI3L1/SERPINA5/C6orf15/MMP7/POSTN/SERPINA3/TIMP1/FCGBP/ANXA1/SERPINE1/COL8A1/COL1A1/TNFRSF11B/EMILIN3/MMP9/COL3A1/COL4A1/LEFTY2/SRPX2/GDF15/MMP19/MMP10/SERPINA1/COL4A2/MFAP2/FMOD/S100A4/MGP/TGFB2/NPNT/ADAMDEC1/ANXA2/ADAMTS18/AEBP1/COL1A2/COL6A2/VASN/S100A9/COMP/DMP1/LRRC15/COL5A1/S100A8/EMILIN2/CD248/HSPG2/LUM/SERPINH1/COL22A1/LOXL1/ECM2/RARRES2/COL6A3/MMP14/C1QB/LAD1/SERPING1/LOXL2/ITIH1/MMRN1/…
CC	GO:0031012	extracellular matrix	393	0.445089	2.10765	1e-10	5.31667e-10	2.50877e-10	2497	tags=49%, list=22%, signal=40%	CHI3L1/SERPINA5/C6orf15/MMP7/POSTN/SERPINA3/TIMP1/FCGBP/ANXA1/SERPINE1/COL8A1/COL1A1/TNFRSF11B/EMILIN3/MMP9/COL3A1/COL4A1/LEFTY2/SRPX2/GDF15/MMP19/MMP10/SERPINA1/COL4A2/MFAP2/FMOD/S100A4/MGP/TGFB2/NPNT/ADAMDEC1/ANXA2/ADAMTS18/AEBP1/COL1A2/COL6A2/VASN/S100A9/COMP/DMP1/LRRC15/COL5A1/S100A8/EMILIN2/CD248/HSPG2/LUM/SERPINH1/COL22A1/LOXL1/ECM2/RARRES2/COL6A3/MMP14/C1QB/LAD1/SERPING1/LOXL2/ITIH1/MMRN1/…
BP	GO:0030099	myeloid cell differentiation	258	0.462941	2.10367	1e-10	5.31667e-10	2.50877e-10	3223	tags=50%, list=29%, signal=36%	HOXA5/HOXA7/HOXA9/CLEC5A/LTF/HOXB8/MMP9/GPR171/HLA-DRB1/TLR2/TNFAIP6/HOXB7/CD74/ANXA2/GATA3/RUNX1/SCIN/LIF/BATF/ISG15/HCLS1/ROR2/GPR183/LILRB3/ZFP36/C1QC/IFNG/OCSTAMP/F2RL1/ETV2/IL31RA/LOX/JAK3/TREM2/TYROBP/FOS/EVI2B/SPI1/UBD/ACTN1/TCIRG1/JUNB/EPHA2/LILRB4/LILRB1/BATF3/IRF7/IL15/CLEC1B/CASP8/LTBR/PTPN6/CCR1/ALAS2/NCKAP1L/JUN/OSCAR/CSF3R/CEBPA/INPP5D/TLR3/IKZF1/CCR7/IL4/FAM20C/FES/CDK6/CD109/CD4/D…
BP	GO:0048598	embryonic morphogenesis	403	0.443291	2.10346	1e-10	5.31667e-10	2.50877e-10	2885	tags=43%, list=26%, signal=33%	HOXC10/HOXA5/HOXA4/HOXA10/HOXA3/HOXA7/HOXC9/HOXA11/HOXA6/HOXA9/HAND2/EN1/OSR2/HOXA2/SHOX2/HOXD9/HOXD13/HOXD10/HMGA2/HOXA1/HOXA13/NKX2-5/GATA4/HOXC4/CHRNA9/HOXB3/IRX5/HOXC11/COL8A1/HOXB4/HOXB8/MMP9/SOCS3/COL4A2/HOXB2/MFAP2/HOXD3/CELSR1/HOXD4/HOXB5/HOXB9/TGFB2/CER1/PITX1/HOXB7/HOXD12/GATA3/ST14/IL1RN/NKX3-2/COL5A1/EOMES/LBX1/MMP14/FOXA2/ITGB3/ITGA5/COL5A2/IL10/ROR2/COL11A1/ALDH1A3/LHX1/ITGB2/ETV2/D…
BP	GO:0001568	blood vessel development	482	0.438366	2.09833	1e-10	5.31667e-10	2.50877e-10	2897	tags=46%, list=26%, signal=35%	HOXA5/HOXA3/HOXA7/HAND2/CHI3L1/HMGA2/HOXA1/HOXA13/NKX2-5/GATA4/ANXA1/TNFRSF12A/SERPINE1/HOXB3/CXCL10/CXCR3/COL8A1/COL1A1/COL3A1/COL4A1/SRPX2/TYMP/HOXB13/SOCS3/MMP19/COL4A2/FOSL1/CELA1/VAV3/TGFB2/ESM1/CCR2/IL6/E2F7/ANXA2/FASLG/RUNX1/COL1A2/CAMP/E2F2/ADAM12/COMP/PDGFD/COL5A1/EDN2/E2F8/MEOX2/EMILIN2/CCR3/HSPG2/SH2D2A/C3/COL22A1/LOXL1/IL18/MMP14/AQP1/LOXL2/ITGB3/ITGA5/SP100/IL10/ANG/TFAP2B/FLNA/HSPB6…
BP	GO:0030335	positive regulation of cell migration	372	0.443668	2.08461	1e-10	5.31667e-10	2.50877e-10	2708	tags=45%, list=24%, signal=35%	MMP7/PDPN/ANXA1/SERPINE1/CXCL10/SLAMF1/COL1A1/MMP9/XCL2/SRPX2/TNFSF14/TGFB2/TNFAIP6/CCR2/IL6/CD74/PLAU/S100A11/GATA3/XCL1/PDGFD/LRRC15/EDN2/CCL5/LGR6/CCL27/FPR2/RARRES2/MMP14/CLEC7A/ITGB3/CCL20/ITGA5/ROR2/HGF/RAC2/WDR62/CAV1/C5AR1/GPNMB/IFNG/F2RL1/SPN/HAS2/SELP/XG/TREM2/VIL1/PTPRC/SPI1/BDKRB1/HSPB1/FN1/TCAF2/SNAI1/SOD2/FERMT3/EPHA2/P2RY6/C3AR1/LAMB1/HMOX1/CXCL17/LGALS9/ICAM1/RHOD/IGFBP5/CEACAM6/T…
BP	GO:0007610	behavior	405	-0.365107	-2.07949	1e-10	5.31667e-10	2.50877e-10	1787	tags=40%, list=16%, signal=35%	FOXO6/APBA1/PLA2G6/NCOA2/NLGN3/GRP/DLG4/SOBP/INPP5F/SYNGAP1/NR1D1/ITGA8/PRKAR1B/ASTN1/THRA/TAS2R5/PREX2/NR1D2/ATP1A2/PTGDS/HMGCR/PRKCZ/NTRK2/PPP3CB/RELN/POMK/GRIN2A/USP46/THRB/SLC2A4/MAP1A/PRKAR2B/KIT/FGF12/KCNJ10/CRHBP/SLC24A2/PRRT1/SNCA/NRXN2/NGF/CEND1/NDRG4/DAB1/SPTBN4/NETO1/TMOD2/GRID1/CALB1/ADCY5/MAPT/CNTN1/CNTFR/RASD2/GLRB/PRKCE/CNTNAP4/GAD1/GALR3/SCN1A/ABAT/CPEB3/TACR3/NPY/SPTBN2/KCNK10/LR…
BP	GO:2000147	positive regulation of cell motility	383	0.430889	2.03023	1e-10	5.31667e-10	2.50877e-10	2708	tags=44%, list=24%, signal=34%	MMP7/PDPN/ANXA1/SERPINE1/CXCL10/SLAMF1/COL1A1/MMP9/XCL2/SRPX2/TNFSF14/TGFB2/TNFAIP6/CCR2/IL6/CD74/PLAU/S100A11/GATA3/XCL1/PDGFD/LRRC15/EDN2/CCL5/LGR6/CCL27/FPR2/RARRES2/MMP14/CLEC7A/ITGB3/CCL20/ITGA5/ROR2/HGF/RAC2/WDR62/CAV1/C5AR1/GPNMB/IFNG/F2RL1/SPN/HAS2/SELP/XG/TREM2/VIL1/PTPRC/SPI1/BDKRB1/HSPB1/FN1/TCAF2/SNAI1/SOD2/FERMT3/EPHA2/P2RY6/C3AR1/LAMB1/HMOX1/CXCL17/LGALS9/ICAM1/RHOD/IGFBP5/CEACAM6/T…
BP	GO:0040017	positive regulation of locomotion	395	0.424205	2.01058	1e-10	5.31667e-10	2.50877e-10	2708	tags=44%, list=24%, signal=34%	MMP7/PDPN/ANXA1/SERPINE1/CXCL10/SLAMF1/COL1A1/MMP9/XCL2/SRPX2/TNFSF14/CCR4/TGFB2/TNFAIP6/CCR2/IL6/CD74/PLAU/S100A11/GATA3/XCL1/PDGFD/LRRC15/EDN2/CCL5/LGR6/CCL27/FPR2/RARRES2/MMP14/CLEC7A/ITGB3/CCL20/ITGA5/ROR2/HGF/RAC2/WDR62/CAV1/C5AR1/GPNMB/IFNG/F2RL1/SPN/HAS2/SELP/XG/TREM2/VIL1/PTPRC/SPI1/BDKRB1/HSPB1/FN1/TCAF2/SNAI1/SOD2/FERMT3/EPHA2/P2RY6/C3AR1/LAMB1/HMOX1/CXCL17/LGALS9/ICAM1/RHOD/IGFBP5/CEAC…
BP	GO:0043009	chordate embryonic development	435	0.421204	2.00389	1e-10	5.31667e-10	2.50877e-10	1838	tags=26%, list=17%, signal=23%	HOXA5/HOXA4/HOXA3/HOXA7/HOXC9/HOXA11/HOXA6/HOXA9/HAND2/EN1/HOXC6/OSR2/HOXA2/FOXD3/SHOX2/HOXD9/HOXD10/HOXA1/NKX2-5/HOXC4/HOXB3/IRX5/HOXC5/HOXC11/HOXB4/HOXB8/COL1A1/COL3A1/SLC34A2/FOXB1/SOCS3/HOXB2/RRM2/HOXD3/CELSR1/CCNB2/FOSL1/HOXD4/HOXB5/HOXB9/TGFB2/HOXB7/E2F7/ASF1B/GATA3/ST14/RIPPLY3/PHLDA2/LIF/NKX3-2/EOMES/RBM46/E2F8/MEOX2/CENPU/TEAD4/MMP14/NEK2/C6/IL10/ROR2/COL11A1/LHX1/HORMAD1/ETV2/ADM/CTHRC1…
BP	GO:0006935	chemotaxis	413	0.418079	1.98663	1e-10	5.31667e-10	2.50877e-10	2631	tags=46%, list=24%, signal=36%	SAA1/HOXA2/ISL2/TREM1/ANXA1/SERPINE1/CXCL10/CXCR3/SLAMF1/CXCR6/CCL23/XCL2/CXCL9/TYMP/STAP1/TNFSF14/RNASE2/FOSL1/VAV3/CCR4/FEZF1/CCR5/HOXB9/TGFB2/TNFAIP6/CCR2/IL6/CD74/CXCL11/PLAU/SLAMF8/GATA3/MSMP/XCL1/XCR1/ADGRE2/S100A9/PDGFD/PLAUR/FPR1/EDN2/CCL5/LGR6/S100A8/CCL27/LSP1/FOXD1/FPR3/GPR18/CCR3/FPR2/RARRES2/RHOH/ITGB3/CCL20/IL10/VCAM1/HGF/GPR183/RAC2/PLP2/C5AR1/LHX1/RNASE3/ITGB2/GPNMB/F2RL1/FCER1G/L…
BP	GO:0051272	positive regulation of cellular component movement	390	0.420744	1.98663	1e-10	5.31667e-10	2.50877e-10	2708	tags=43%, list=24%, signal=34%	MMP7/PDPN/ANXA1/SERPINE1/CXCL10/SLAMF1/COL1A1/MMP9/XCL2/SRPX2/TNFSF14/TGFB2/TNFAIP6/CCR2/IL6/CD74/PLAU/S100A11/GATA3/XCL1/PDGFD/LRRC15/EDN2/CCL5/LGR6/CCL27/FPR2/RARRES2/MMP14/CLEC7A/ITGB3/CCL20/ITGA5/ROR2/HGF/RAC2/WDR62/CAV1/C5AR1/GPNMB/IFNG/F2RL1/SPN/HAS2/SELP/XG/TREM2/VIL1/PTPRC/SPI1/BDKRB1/HSPB1/FN1/TCAF2/SNAI1/SOD2/FERMT3/EPHA2/P2RY6/C3AR1/LAMB1/HMOX1/CXCL17/LGALS9/ICAM1/RHOD/IGFBP5/CEACAM6/T…
BP	GO:0048812	neuron projection morphogenesis	425	-0.344494	-1.98482	1e-10	5.31667e-10	2.50877e-10	1978	tags=35%, list=18%, signal=30%	DLG4/MYCBP2/SEMA3G/CNTN5/SYNGAP1/CDKL5/BCL11B/LZTS3/DPYSL4/EPB41L3/NDN/KIF5C/ALCAM/DCC/PREX2/THY1/SEMA4G/CYFIP2/PRKCZ/NTRK2/PPP3CB/RELN/TMEFF1/NCAM1/B4GALT6/ZNF365/HECW2/PTPRD/ATL1/SLITRK2/MAP1A/NEFH/SYT3/GPM6A/EPHA8/KIF1A/ADGRB1/KALRN/KNDC1/NGF/ROBO1/DAB1/RND2/SPTBN4/RAP2A/ITPKA/RET/MAPT/CNTN1/MAP2/CAMK2B/OPHN1/DNM3/FOXG1/VAX2/RPS6KA5/FSTL4/ISLR2/PHACTR1/WASF1/VSTM2L/LRP4/STXBP1/WNT7A/SLITRK4/UG…
BP	GO:0042330	taxis	416	0.414328	1.96898	1e-10	5.31667e-10	2.50877e-10	2631	tags=45%, list=24%, signal=36%	SAA1/HOXA2/ISL2/TREM1/ANXA1/SERPINE1/CXCL10/CXCR3/SLAMF1/CXCR6/CCL23/XCL2/CXCL9/TYMP/STAP1/TNFSF14/RNASE2/FOSL1/VAV3/CCR4/FEZF1/CCR5/HOXB9/TGFB2/TNFAIP6/CCR2/IL6/CD74/CXCL11/PLAU/SLAMF8/GATA3/MSMP/XCL1/XCR1/ADGRE2/S100A9/PDGFD/PLAUR/FPR1/EDN2/CCL5/LGR6/S100A8/CCL27/LSP1/FOXD1/FPR3/GPR18/CCR3/FPR2/RARRES2/RHOH/ITGB3/CCL20/IL10/VCAM1/HGF/GPR183/RAC2/PLP2/C5AR1/LHX1/RNASE3/ITGB2/GPNMB/F2RL1/FCER1G/L…
BP	GO:0043269	regulation of ion transport	447	-0.343636	-1.96438	1e-10	5.31667e-10	2.50877e-10	1597	tags=34%, list=14%, signal=30%	ATP2C2/SYT3/FGF12/KCNJ10/CRHBP/TRDN/PRRT1/NKAIN4/SNCA/CACNA1D/STC2/SLC26A5/P2RX5/KCNG4/KCNK7/SPTBN4/KCNA5/EHD3/NETO1/KCNQ2/LRRC38/AKAP6/ADCYAP1R1/CNTN1/CAMK2B/KCNJ4/KCNN2/KCNH3/PRKCE/CACNG4/KCNH4/SCN11A/NOS1/CACNG8/FXYD7/FXYD2/SCN1A/AVPR1B/BEST3/DPP10/SYT8/ABAT/STXBP1/KCNH8/F2/CACNA1A/CACNA2D1/NKAIN1/KCNJ16/SYT15/SYT5/KCNA1/KCNAB1/KCNJ6/NALCN/GRM7/KCNK10/SCN2A/SCN3A/FXYD6/SHISA8/SYT9/RGS4/CRY2/CA…
BP	GO:0009792	embryo development ending in birth or egg hatching	449	0.410472	1.95309	1e-10	5.31667e-10	2.50877e-10	1838	tags=26%, list=17%, signal=22%	HOXA5/HOXA4/HOXA3/HOXA7/HOXC9/HOXA11/HOXA6/HOXA9/HAND2/EN1/HOXC6/OSR2/HOXA2/FOXD3/SHOX2/HOXD9/HOXD10/HOXA1/NKX2-5/HOXC4/HOXB3/IRX5/HOXC5/HOXC11/HOXB4/HOXB8/COL1A1/COL3A1/SLC34A2/FOXB1/SOCS3/HOXB2/RRM2/HOXD3/CELSR1/CCNB2/FOSL1/HOXD4/HOXB5/HOXB9/TGFB2/HOXB7/E2F7/ASF1B/GATA3/ST14/RIPPLY3/PHLDA2/LIF/NKX3-2/EOMES/RBM46/E2F8/MEOX2/CENPU/TEAD4/MMP14/NEK2/C6/IL10/ROR2/COL11A1/LHX1/HORMAD1/ETV2/ADM/CTHRC1…
BP	GO:0098662	inorganic cation transmembrane transport	483	-0.33735	-1.944	1e-10	5.31667e-10	2.50877e-10	2215	tags=39%, list=20%, signal=33%	P2RX7/CNNM2/ASIC3/SLC6A13/TRPV1/SLC6A12/RNF207/GNB5/SLC9A6/EDN3/KCNA2/PLA2G6/FGF11/ABCC9/SLC5A2/PLP1/TRPC1/VAMP2/KCNAB2/SLC9A3/DPP6/SHROOM2/KCNA3/PCSK9/SLC6A20/SLC28A3/TMEM163/KCNF1/SLC4A4/SLC4A9/CACNB4/SLC15A2/THY1/ATP1A2/CACNB1/GRIN2A/WNK2/SLC5A1/HECW2/ATP2B2/HCN3/ATP2C2/GPM6A/FGF12/KCNJ10/SLC24A2/TRDN/TRPV6/SNCA/SLC6A2/CACNA1D/HCN2/KCNK1/KCNG4/KCNK7/KCNA5/MICU3/EHD3/NETO1/KCNQ2/LRRC38/SLC24A3/…
BP	GO:0034330	cell junction organization	477	-0.330838	-1.91883	1e-10	5.31667e-10	2.50877e-10	1988	tags=34%, list=18%, signal=29%	ADGRL1/SYBU/DLG4/PRKCA/CNTN5/SYNGAP1/CDKL5/ERBB4/LZTS3/CLASP2/EPB41L3/PPFIA4/CACNB4/SFRP1/THY1/CACNB1/ADD2/GRHL1/NTRK2/RELN/HRG/ZNF365/CLSTN2/IRX3/PTPRD/SLITRK2/SPOCK2/TJP3/NEFH/GPM6A/IGSF21/SPARCL1/TJP2/CNKSR2/KIF1A/PRRT1/ADGRB1/SNCA/CTTNBP2/NRXN2/CDH20/DMTN/LRRN1/ERC2/VSTM5/NR1H4/ITPKA/CDH8/MAPT/LIMS2/CLDN9/LRFN2/CAMK2B/GLRB/OPHN1/DNM3/CLDN16/LRRC4/PCLO/IL1RAPL2/WASF3/DRP2/GRID2/LRRTM2/WASF1/DS…
BP	GO:0120039	plasma membrane bounded cell projection morphogenesis	438	-0.329997	-1.90934	1e-10	5.31667e-10	2.50877e-10	1978	tags=34%, list=18%, signal=29%	DLG4/MYCBP2/SEMA3G/CNTN5/SYNGAP1/CDKL5/BCL11B/LZTS3/DPYSL4/EPB41L3/NDN/KIF5C/ALCAM/DCC/PREX2/THY1/SEMA4G/CYFIP2/PRKCZ/NTRK2/PPP3CB/RELN/TMEFF1/NCAM1/B4GALT6/ZNF365/HECW2/PTPRD/ATL1/SLITRK2/MAP1A/NEFH/SYT3/GPM6A/EPHA8/KIF1A/ADGRB1/KALRN/KNDC1/NGF/ROBO1/DAB1/RND2/SPTBN4/RAP2A/ITPKA/RET/MAPT/CNTN1/MAP2/CAMK2B/OPHN1/DNM3/FOXG1/VAX2/RPS6KA5/FSTL4/ISLR2/PHACTR1/WASF1/VSTM2L/LRP4/STXBP1/WNT7A/SLITRK4/UG…
BP	GO:0048858	cell projection morphogenesis	442	-0.329018	-1.88401	1e-10	5.31667e-10	2.50877e-10	1978	tags=34%, list=18%, signal=29%	DLG4/MYCBP2/SEMA3G/CNTN5/SYNGAP1/CDKL5/BCL11B/LZTS3/DPYSL4/EPB41L3/NDN/KIF5C/ALCAM/DCC/PREX2/THY1/SEMA4G/CYFIP2/PRKCZ/NTRK2/PPP3CB/RELN/TMEFF1/NCAM1/B4GALT6/ZNF365/HECW2/PTPRD/ATL1/SLITRK2/MAP1A/NEFH/SYT3/GPM6A/EPHA8/KIF1A/ADGRB1/KALRN/KNDC1/NGF/ROBO1/DAB1/RND2/SPTBN4/RAP2A/ITPKA/CSPG5/RET/MAPT/CNTN1/MAP2/CAMK2B/OPHN1/DNM3/FOXG1/VAX2/RPS6KA5/FSTL4/ISLR2/PHACTR1/WASF1/VSTM2L/LRP4/STXBP1/WNT7A/SLIT…
BP	GO:0032990	cell part morphogenesis	450	-0.32731	-1.87464	1e-10	5.31667e-10	2.50877e-10	1978	tags=33%, list=18%, signal=29%	DLG4/MYCBP2/SEMA3G/CNTN5/SYNGAP1/CDKL5/BCL11B/LZTS3/DPYSL4/EPB41L3/NDN/KIF5C/ALCAM/DCC/PREX2/THY1/SEMA4G/CYFIP2/PRKCZ/NTRK2/PPP3CB/RELN/TMEFF1/NCAM1/B4GALT6/ZNF365/HECW2/PTPRD/ATL1/SLITRK2/MAP1A/NEFH/SYT3/GPM6A/EPHA8/KIF1A/ADGRB1/KALRN/KNDC1/NGF/ROBO1/DAB1/RND2/SPTBN4/RAP2A/ITPKA/CSPG5/RET/MAPT/CNTN1/MAP2/CAMK2B/OPHN1/DNM3/FOXG1/VAX2/RPS6KA5/FSTL4/ISLR2/PHACTR1/WASF1/VSTM2L/LRP4/STXBP1/WNT7A/SLIT…
BP	GO:0032989	cellular component morphogenesis	499	-0.312934	-1.80614	1e-10	5.31667e-10	2.50877e-10	1978	tags=32%, list=18%, signal=28%	DLG4/MYCBP2/SEMA3G/CNTN5/SYNGAP1/CDKL5/BCL11B/LZTS3/DPYSL4/CLASP2/EPB41L3/NDN/KIF5C/MYLK3/ALCAM/DCC/PREX2/THY1/SEMA4G/CYFIP2/PRKCZ/NTRK2/PPP3CB/RELN/TMEFF1/NCAM1/B4GALT6/ZNF365/HECW2/PTPRD/ATL1/SLITRK2/MAP1A/NEFH/SYT3/GPM6A/EPHA8/KIF1A/ADGRB1/KALRN/KNDC1/NGF/ROBO1/PDGFRA/DAB1/RND2/SPTBN4/NEBL/RAP2A/ITPKA/TMOD2/CSPG5/RET/MAPT/CNTN1/TTN/MAP2/CAMK2B/TPPP/OPHN1/DNM3/FOXG1/VAX2/RPS6KA5/FSTL4/ISLR2/PHA…
BP	GO:0048562	embryonic organ morphogenesis	199	0.484079	2.13345	1.14022e-10	6.02868e-10	2.84475e-10	1785	tags=33%, list=16%, signal=28%	HOXA5/HOXA4/HOXA3/HOXA7/HOXC9/HOXA11/HOXA6/HOXA9/HAND2/OSR2/HOXA2/SHOX2/HOXD9/HOXD10/HOXA1/NKX2-5/GATA4/HOXC4/CHRNA9/HOXB3/IRX5/HOXC11/HOXB4/HOXB8/HOXB2/MFAP2/HOXD3/HOXD4/HOXB5/HOXB9/HOXB7/GATA3/NKX3-2/LBX1/MMP14/ROR2/COL11A1/ALDH1A3/LHX1/CTHRC1/HOXB6/OSR1/STRA6/EPHA2/FZD2/TEAD2/STIL/SLC44A4/TWIST1/HMX2/RUNX2/TIFAB/SIX2/WNT5A/CRB2/WNT16/FOLR1/RDH10/GLI1/TBX20/FZD6/WNT3A/GRHL2/PAX8/GSC
BP	GO:0007600	sensory perception	371	-0.340575	-1.91178	1.19501e-10	6.28363e-10	2.96505e-10	1703	tags=35%, list=15%, signal=31%	POMK/PRPH2/GRIN2A/TAS2R31/PRCD/OR2AJ1/THRB/OR4M2/ATP2B2/IMPG1/REEP6/KIT/CRYGN/KCNJ10/NCAM2/PDZD7/SLC24A2/OR2H2/TAS2R13/CACNA1D/EYS/SLC26A5/SPX/SPTBN4/RS1/OR52W1/PDC/PDYN/GLRB/PRDM12/CNGB3/OR2T4/OR1K1/SCN11A/VAX2/OR52N4/RBP4/OR2L5/CNGA4/TAS2R4/SCN1A/OR10H1/PDE6C/ALOXE3/OR6J1/LHFPL4/CRYBA2/HSF4/OR5K2/OTOGL/GFY/OR2C1/KCNA1/EPHB1/GRM7/NPY/GUCA1C/TACR1/RAB3A/OR52E2/ASIC1/MME/OR8S1/GRM1/OR2L2/TAS2R43/O…
BP	GO:0000819	sister chromatid segregation	134	0.534419	2.25072	1.24006e-10	6.48489e-10	3.06002e-10	2362	tags=38%, list=21%, signal=30%	DLGAP5/CDC20/UBE2C/AURKB/KIF2C/NDC80/TOP2A/CDCA8/NCAPG/KIF23/CENPF/ESPL1/KIF4A/PTTG1/KIF14/KIF18A/HORMAD2/NUSAP1/BUB1B/CENPE/TTK/NEK2/BUB1/TACC3/KIFC1/CENPK/NCAPH/HORMAD1/PSRC1/NUF2/SMC1B/ESCO2/CCNB1/ANKRD53/SMC4/PLK1/CDC6/PRC1/CDCA5/TRIP13/KIF18B/RMI2/NEK6/CDT1/MEIKIN/DUSP1/KNTC1/ZWINT/DSN1/ZWILCH/MAD2L1
BP	GO:0007416	synapse assembly	120	-0.499569	-2.47118	1.28835e-10	6.70083e-10	3.16192e-10	1771	tags=46%, list=16%, signal=39%	ADD2/NTRK2/CLSTN2/PTPRD/SLITRK2/SPOCK2/GPM6A/ADGRB1/SNCA/NRXN2/LRRN1/VSTM5/DNM3/LRRC4/PCLO/IL1RAPL2/GRID2/LRRTM2/LRP4/LHFPL4/WNT7A/SLITRK4/EPHB1/SEMA4A/SPTBN2/LRRTM1/NEGR1/DSCAM/NPTX1/LINGO2/NTNG2/DRD1/LRRTM3/ADGRB3/IL1RAPL1/NRXN1/SLITRK5/BSN/LRFN5/FGF13/SLITRK1/SLIT1/CHRNB2/ST8SIA2/CBLN2/LRTM2/ASIC2/GABRB2/GABRB3/SHANK2/IGFN1/GABRA1/CBLN1/CUX2/GABRG2
BP	GO:0022408	negative regulation of cell-cell adhesion	128	0.537707	2.24913	1.45519e-10	7.52765e-10	3.55207e-10	2866	tags=60%, list=26%, signal=45%	IDO1/IL2RA/ANXA1/CD80/LGALS9C/HLA-DRB1/PDCD1LG2/CD74/PTPN22/RUNX1/XCL1/ADAMTS18/IL1RN/LGALS7B/IL10/FGL2/IL4I1/GPNMB/SPN/SOCS1/JAK3/RUNX3/FCGR2B/FOXJ1/HAVCR2/HLA-G/SPI1/CD300A/LAPTM5/LILRB4/CD86/LILRB1/SDC4/FGG/VSIG4/LGALS9/LGALS9B/CRTAM/TBX21/PTPN6/NCKAP1L/FXYD5/BTN2A2/IRF1/HFE/IL4/SWAP70/ZC3H12A/LOXL3/CTLA4/IL4R/TNFAIP8L2/TGFB1/JAG1/CEBPB/TNFRSF14/CD274/HLX/LILRB2/LGALS3/CCL25/PRKCD/PLA2G2D/LAG3…
CC	GO:0000323	lytic vacuole	476	0.384444	1.83649	1.60301e-10	8.20365e-10	3.87105e-10	2950	tags=37%, list=27%, signal=28%	SERPINA3/RETN/HLA-DQB2/SLC11A1/PLAC8/HLA-DQA1/HLA-DQA2/RNASE2/TTR/HLA-DRA/HLA-DRB1/FMOD/AKR1B10/IFI30/HLA-DRB5/HLA-DOA/HLA-DQB1/HLA-DPB1/HLA-DPA1/GNLY/CD74/ANXA2/FASLG/CST7/VASN/FABP5/VNN1/FPR1/TLR8/CP/ABCA13/HSPG2/LUM/GZMH/C3/PLBD1/HLA-DMA/HLA-DMB/NCF1/CD1E/LYZ/CTSC/CTSW/RNASE3/IL4I1/PRF1/BGN/NKG7/RAB38/ENPP1/ENPEP/GZMB/BST2/LAMP3/RNASE6/CLNK/OCIAD2/UNC93B1/TRAF3IP3/TCIRG1/CTSS/LAPTM5/C3AR1/HLA-…
CC	GO:0005764	lysosome	476	0.384444	1.83649	1.60301e-10	8.20365e-10	3.87105e-10	2950	tags=37%, list=27%, signal=28%	SERPINA3/RETN/HLA-DQB2/SLC11A1/PLAC8/HLA-DQA1/HLA-DQA2/RNASE2/TTR/HLA-DRA/HLA-DRB1/FMOD/AKR1B10/IFI30/HLA-DRB5/HLA-DOA/HLA-DQB1/HLA-DPB1/HLA-DPA1/GNLY/CD74/ANXA2/FASLG/CST7/VASN/FABP5/VNN1/FPR1/TLR8/CP/ABCA13/HSPG2/LUM/GZMH/C3/PLBD1/HLA-DMA/HLA-DMB/NCF1/CD1E/LYZ/CTSC/CTSW/RNASE3/IL4I1/PRF1/BGN/NKG7/RAB38/ENPP1/ENPEP/GZMB/BST2/LAMP3/RNASE6/CLNK/OCIAD2/UNC93B1/TRAF3IP3/TCIRG1/CTSS/LAPTM5/C3AR1/HLA-…
BP	GO:0016032	viral process	265	0.439351	2.00401	2.00387e-10	1.02005e-09	4.81332e-10	2692	tags=38%, list=24%, signal=30%	HMGA2/CLEC5A/LTF/SLAMF1/CD80/CXCR6/HLA-DRB1/TOP2A/CCR5/CD74/CIITA/LRRC15/CCL5/ISG15/OASL/ITGB3/ITGA5/PTX3/ISG20/CAV1/CDK1/ZFP36/PLSCR1/APOBEC3C/APOBEC3H/APOBEC3G/SLC1A5/APOBEC3F/BST2/OAS2/LAMP3/APOBEC3D/CCL2/OAS1/CD28/SIGLEC1/GFI1/NR5A2/EPHA2/CD86/IRF7/LGALS9/ICAM1/IFITM3/TMPRSS4/PARP9/VAMP8/GPR15/JUN/FCN3/TRIM38/CXCR4/APOBEC3B/LGALS1/FAM111A/REST/MX1/ITGB7/TNFRSF4/ZC3H12A/TRIM6/F11R/CAV2/CD4/ITG…
BP	GO:0007389	pattern specification process	317	0.429124	1.99175	2.13188e-10	1.07947e-09	5.09371e-10	1828	tags=29%, list=16%, signal=25%	HOXC10/HOXA5/HOXA4/HOXA10/HOXA3/HOXA7/HOXC9/HOXA11/HOXA6/HOXA9/HOXD11/HAND2/EN1/HOXC6/HOXA2/HOXD9/HOXD13/HOXD10/HOXC8/NKX2-5/GATA4/HOXC4/HOXC13/HOXB3/HOXC5/HOXC11/HOXB4/HOXB8/FOXB1/HOXD8/HOXB2/HOXD3/CFAP45/DMRTA2/HOXD4/FEZF1/HOXB5/HOXB9/CER1/HOXB7/HOXD12/RIPPLY3/NKX3-2/STC1/ARC/EOMES/LBX1/MEOX2/FOXD1/PITX2/C3/FOXA2/C1QA/ROR2/GSX2/PIFO/LHX1/DNAH11/HOXB6/SPRY1/OSR1/FOXJ1/SNAI1/MEOX1/AURKA/STIL/OTX2…
BP	GO:0071706	tumor necrosis factor superfamily cytokine production	130	0.532883	2.23701	3.30607e-10	1.6565e-09	7.81649e-10	2936	tags=60%, list=26%, signal=45%	LTF/SLAMF1/CD2/TLR2/CCR2/IL6/PTPN22/GPR18/CLEC7A/IL10/ZFP36/GPNMB/IFNG/SPN/LILRA5/OAS2/SASH3/LY96/TREM2/TYROBP/HAVCR2/SPON2/PTPRC/LILRA2/TSPO/OAS1/TLR1/HSPB1/CD14/CYBB/CYBA/LILRB4/CD86/LILRB1/LGALS9/PTPN6/THBS1/PYCARD/CARD9/TWIST1/PTAFR/IL1A/TNFRSF8/CD33/IL37/TLR3/SYK/ARID5A/IL4/WNT5A/MYD88/LBP/ZC3H12A/BCL3/CD84/ISL1/ANGPT1/IFIH1/CD274/ORM1/TMEM106A/PLCG2/IRAK3/HLA-E/OAS3/EPHB2/NOD1/TNFAIP3/C5AR2…
BP	GO:1903555	regulation of tumor necrosis factor superfamily cytokine production	130	0.532883	2.23701	3.30607e-10	1.6565e-09	7.81649e-10	2936	tags=60%, list=26%, signal=45%	LTF/SLAMF1/CD2/TLR2/CCR2/IL6/PTPN22/GPR18/CLEC7A/IL10/ZFP36/GPNMB/IFNG/SPN/LILRA5/OAS2/SASH3/LY96/TREM2/TYROBP/HAVCR2/SPON2/PTPRC/LILRA2/TSPO/OAS1/TLR1/HSPB1/CD14/CYBB/CYBA/LILRB4/CD86/LILRB1/LGALS9/PTPN6/THBS1/PYCARD/CARD9/TWIST1/PTAFR/IL1A/TNFRSF8/CD33/IL37/TLR3/SYK/ARID5A/IL4/WNT5A/MYD88/LBP/ZC3H12A/BCL3/CD84/ISL1/ANGPT1/IFIH1/CD274/ORM1/TMEM106A/PLCG2/IRAK3/HLA-E/OAS3/EPHB2/NOD1/TNFAIP3/C5AR2…
BP	GO:0032640	tumor necrosis factor production	126	0.531553	2.22025	3.70985e-10	1.83955e-09	8.68027e-10	2145	tags=50%, list=19%, signal=41%	LTF/SLAMF1/CD2/TLR2/CCR2/IL6/PTPN22/GPR18/CLEC7A/IL10/ZFP36/GPNMB/IFNG/SPN/LILRA5/OAS2/SASH3/LY96/TREM2/TYROBP/HAVCR2/SPON2/PTPRC/LILRA2/TSPO/OAS1/TLR1/HSPB1/CD14/CYBB/CYBA/LILRB4/LILRB1/LGALS9/PTPN6/THBS1/PYCARD/CARD9/TWIST1/PTAFR/IL1A/TNFRSF8/CD33/IL37/TLR3/SYK/ARID5A/IL4/WNT5A/MYD88/LBP/ZC3H12A/BCL3/CD84/ISL1/ANGPT1/IFIH1/ORM1/TMEM106A/PLCG2/IRAK3/HLA-E/OAS3
BP	GO:0032680	regulation of tumor necrosis factor production	126	0.531553	2.22025	3.70985e-10	1.83955e-09	8.68027e-10	2145	tags=50%, list=19%, signal=41%	LTF/SLAMF1/CD2/TLR2/CCR2/IL6/PTPN22/GPR18/CLEC7A/IL10/ZFP36/GPNMB/IFNG/SPN/LILRA5/OAS2/SASH3/LY96/TREM2/TYROBP/HAVCR2/SPON2/PTPRC/LILRA2/TSPO/OAS1/TLR1/HSPB1/CD14/CYBB/CYBA/LILRB4/LILRB1/LGALS9/PTPN6/THBS1/PYCARD/CARD9/TWIST1/PTAFR/IL1A/TNFRSF8/CD33/IL37/TLR3/SYK/ARID5A/IL4/WNT5A/MYD88/LBP/ZC3H12A/BCL3/CD84/ISL1/ANGPT1/IFIH1/ORM1/TMEM106A/PLCG2/IRAK3/HLA-E/OAS3
BP	GO:0042060	wound healing	297	0.425962	1.96467	4.304e-10	2.12316e-09	1.00185e-09	2581	tags=44%, list=23%, signal=35%	SAA1/PDPN/TIMP1/GATA4/ANXA1/TNFRSF12A/SERPINE1/SLC11A1/COL1A1/COL3A1/SERPINA1/VAV3/CD40LG/TGFB2/IL6/PLAU/F2RL2/CLIC1/ADAMTS18/SERPINB2/COMP/PLAUR/COL5A1/S100A8/PLAT/GP1BB/EMILIN2/TFPI/SERPING1/FOXA2/CLEC7A/ITGB3/MMRN1/LCK/ITGA5/FLNA/CAV1/PLSCR1/F2RL1/FCER1G/ALOX5/LOX/SELP/VIL1/CD44/TXK/NLRP6/HSPB1/MYOF/FN1/FERMT3/MYL12A/SDC4/F2RL3/FGG/HMOX1/TFPI2/SDC1/THBD/PTPN6/THBS1/F3/PLEK/INSL3/IL1A/FAP/PIK3C…
BP	GO:0003002	regionalization	251	0.451722	2.04903	4.47338e-10	2.1954e-09	1.03594e-09	868	tags=22%, list=8%, signal=20%	HOXC10/HOXA5/HOXA4/HOXA10/HOXA3/HOXA7/HOXC9/HOXA11/HOXA6/HOXA9/HOXD11/EN1/HOXC6/HOXA2/HOXD9/HOXD13/HOXD10/HOXC8/NKX2-5/GATA4/HOXC4/HOXC13/HOXB3/HOXC5/HOXC11/HOXB4/HOXB8/FOXB1/HOXD8/HOXB2/HOXD3/DMRTA2/HOXD4/FEZF1/HOXB5/HOXB9/CER1/HOXB7/ARC/EOMES/MEOX2/FOXD1/PITX2/C3/FOXA2/C1QA/ROR2/GSX2/PIFO/LHX1/HOXB6/SPRY1/OSR1/FOXJ1
BP	GO:0000280	nuclear division	284	0.434168	1.99724	5.2137e-10	2.54567e-09	1.20122e-09	2389	tags=36%, list=21%, signal=29%	HOXA13/DLGAP5/ASPM/MYBL2/CDC20/UBE2C/AURKB/KIF2C/NDC80/CCNB2/TOP2A/CDCA2/CDCA8/NCAPG/KIF23/CENPF/ESPL1/LIF/KIF4A/PTTG1/KIF14/KIF18A/CDC25C/HORMAD2/NUSAP1/BUB1B/CENPE/TTK/NEK2/TPX2/BUB1/RAD54L/TACC3/MKI67/KIFC1/FLNA/CENPK/BRIP1/NCAPH/HORMAD1/MND1/PSRC1/NUF2/SMC1B/CHEK2/CCDC8/RAD51/CD28/BRCA2/DMRT1/CCNB1/ANKRD53/AURKA/SMC4/PLK1/RAD54B/CDC6/IL1A/GPR3/TOM1L1/REEP4/RAD51AP1/DNMT3L/WNT5A/IGF2/PRC1/CHEK…
BP	GO:0050803	regulation of synapse structure or activity	154	-0.446701	-2.25369	5.27297e-10	2.56154e-09	1.20871e-09	1736	tags=42%, list=16%, signal=36%	NTRK2/RELN/CLSTN2/PTPRD/SLITRK2/GPM6A/KIF1A/ADGRB1/SNCA/CTTNBP2/LRRN1/VSTM5/ITPKA/CDH8/LRFN2/CAMK2B/DNM3/IL1RAPL2/GRID2/LRRTM2/LRP4/LHFPL4/WNT7A/SLITRK4/NGEF/EPHB1/SEMA4A/LRRTM1/PCDH8/NEGR1/ZNF804A/PPFIA2/NPTX1/LINGO2/NTNG2/LRRTM3/ADGRB3/CDK5R1/IL1RAPL1/NRXN1/SLITRK5/NEURL1/STX1B/LRFN5/ARHGAP44/PAK3/SLITRK1/CAMKV/NEUROD2/SLIT1/C1QL3/CHRNB2/ST8SIA2/GRIN2B/CBLN2/FRMPD4/LRTM2/ASIC2/SLC17A7/SHANK2/SL…
BP	GO:0009611	response to wounding	385	0.402883	1.89882	5.51054e-10	2.66343e-09	1.25679e-09	2474	tags=41%, list=22%, signal=33%	SAA1/PDPN/TIMP1/GATA4/ANXA1/TNFRSF12A/SERPINE1/SLC11A1/COL1A1/COL3A1/HOXB13/SERPINA1/VAV3/CD40LG/TGFB2/SPP1/CCR2/IL6/PLAU/F2RL2/CLIC1/ADAMTS18/SERPINB2/COMP/PLAUR/COL5A1/S100A8/PLAT/GP1BB/EMILIN2/TFPI/SERPING1/FOXA2/CLEC7A/ITGB3/MMRN1/LCK/ITGA5/IL10/FLNA/CAV1/CDK1/ZFP36/PLSCR1/TNC/F2RL1/FCER1G/ITGB4/ADM/ALOX5/LOX/SELP/TREM2/TYROBP/VIL1/CD44/TSPO/TXK/NLRP6/HSPB1/MYOF/FN1/SOD2/FERMT3/MYL12A/SDC4/F2…
MF	GO:0004930	G protein-coupled receptor activity	321	-0.348174	-1.94585	6.97685e-10	3.3552e-09	1.58322e-09	1292	tags=34%, list=12%, signal=31%	ADCYAP1R1/NMBR/GRM3/OXGR1/OR2T4/OR1K1/OR52N4/OR2L5/GALR3/TAS2R4/OR10H1/OR6J1/AVPR1B/OR5K2/CALCRL/FSHR/ADGRA1/TACR3/OR2C1/GABBR2/GRM7/NPY/GPR12/ADRA1A/ADRA1B/BRS3/SORCS3/TACR1/PTGER3/RXFP3/HCRTR1/CRHR2/GPR61/OR52E2/CHRM2/OR8S1/UTS2R/DRD1/GRM1/GHRHR/OR2L2/TAS2R43/GLP2R/GPR21/HTR1B/ADGRB3/OR2AG2/GPR158/NTSR2/GPR83/LGR5/GRM2/OR1F1/NPBWR2/PTGFR/SSTR4/OPN4/CELSR3/ADGRV1/OPRM1/GABBR1/CRHR1/GPR78/GPR45/G…
BP	GO:0098813	nuclear chromosome segregation	172	0.479796	2.0815	1.23921e-09	5.92961e-09	2.798e-09	2052	tags=33%, list=18%, signal=27%	DLGAP5/CDC20/UBE2C/AURKB/KIF2C/NDC80/TOP2A/CDCA8/NCAPG/KIF23/CENPF/ESPL1/KIF4A/PTTG1/KIF14/KIF18A/HORMAD2/NUSAP1/BUB1B/CENPE/TTK/NEK2/SPC24/BUB1/TACC3/KIFC1/CENPK/GEM/BRIP1/NCAPH/HORMAD1/FAM83D/PSRC1/NUF2/SMC1B/ESCO2/CCNB1/ANKRD53/SMC4/PLK1/CDC6/ECT2/PRC1/CDCA5/DMC1/SYCE1L/FANCD2/TRIP13/KIF18B/EME1/RMI2/NEK6/CDT1/MEIKIN/DUSP1/KNTC1
MF	GO:0005125	cytokine activity	142	0.504552	2.1437	1.5123e-09	7.20037e-09	3.39763e-09	2515	tags=55%, list=23%, signal=43%	TIMP1/AREG/CXCL10/TNFRSF11B/CCL23/XCL2/LEFTY2/CXCL9/CD70/VSTM1/GDF15/TNFSF14/FAM3D/CLCF1/CD40LG/TGFB2/CER1/SPP1/IL17B/IL6/CXCL11/FASLG/MSMP/XCL1/IL1RN/LIF/CCL5/CCL27/IL27/IL18/SECTM1/CCL20/IL10/OSM/IFNG/CCL17/GDF5/CCL2/CMTM7/FAM3B/IL15/IL36G/TNFSF8/CCL22/GDF3/IL1A/IL37/IL7/IL4/WNT5A/TNFSF13B/CCL7/WNT16/IL16/NAMPT/CTF1/TGFB1/IL36B/PPBP/EBI3/WNT3A/CXCL8/CCL8/CMTM3/IL24/BMP8B/IL32/CCL25/IL1B/IFNB1/V…
BP	GO:0034765	regulation of ion transmembrane transport	306	-0.34176	-1.88465	1.97103e-09	9.33801e-09	4.40632e-09	2225	tags=43%, list=20%, signal=35%	NLGN2/NLGN1/P2RX7/HOMER1/RNF207/GNB5/EDN3/KCNA2/PLA2G6/FGF11/PLP1/NLGN3/TRPC1/VAMP2/KCNAB2/CLIC5/DLG4/DPP6/RASGRF2/KCNA3/PCSK9/KCNF1/CACNB4/THY1/ATP1A2/CACNB1/RELN/WNK2/HECW2/FGF12/KCNJ10/CRHBP/TRDN/PRRT1/SNCA/CACNA1D/SLC26A5/KCNG4/KCNK7/EHD3/NETO1/KCNQ2/LRRC38/AKAP6/KCNJ4/KCNN2/KCNH3/PRKCE/CACNG4/KCNH4/SCN11A/NOS1/CACNG8/FXYD7/FXYD2/SCN1A/DPP10/KCNH8/F2/CACNA1A/CACNA2D1/KCNJ16/KCNA1/KCNAB1/KCNJ6…
BP	GO:1901342	regulation of vasculature development	191	0.464613	2.04677	2.53682e-09	1.19593e-08	5.64321e-09	2850	tags=50%, list=26%, signal=38%	HOXA5/CHI3L1/HMGA2/GATA4/SERPINE1/CXCL10/COL4A2/CELA1/TGFB2/CCR2/IL6/FASLG/RUNX1/CAMP/E2F2/ADAM12/EMILIN2/CCR3/HSPG2/C3/AQP1/ITGA5/SP100/IL10/HSPB6/GADD45A/HGF/C5AR1/GPNMB/ADM/HK2/ALOX5/EMILIN1/SERPINF1/ANGPT2/ADM2/HLA-G/HSPB1/CYBB/EPHA2/C3AR1/HMOX1/SULF1/THBS1/F3/TWIST1/LRG1/IL1A/PIK3R6/CXCR4/TLR3/WNT5A/ECSCR/ITGAX/ZC3H12A/STAB1/CXCL8/HHEX/SEMA3E/ISL1/ADAMTS1/ENG/CD40/GPR4/ANGPTL3/STAT1/TGFBR2/I…
BP	GO:0007249	I-kappaB kinase/NF-kappaB signaling	195	0.46453	2.05058	2.97684e-09	1.39649e-08	6.5896e-09	3419	tags=52%, list=31%, signal=37%	LTF/HLA-DRB1/S100A4/TLR2/CD74/FASLG/CARD16/TLR8/RHOH/SECTM1/CLEC7A/FLNA/F2RL1/CASP1/BST2/TREM2/UBD/NLRP6/HSPB1/LILRB4/HMOX1/LGALS9/CASP8/LTBR/BTK/PYCARD/TNFRSF19/CARD9/IL1A/TNFRSF1A/RIPK3/TRIM38/RHOC/TLR3/TIFAB/LGALS1/CCR7/WNT5A/MYD88/S100A12/TLR7/TICAM2/ECT2/ALPK1/ZC3H12A/TRIM6/TIFA/CD4/TRIM22/TLR6/AJUBA/BCL3/CLEC6A/ANGPT1/RELB/ROR1/CD40/TRIM5/NEK6/STAT1/TMEM106A/HDAC1/PLCG2/IL1B/IRAK2/CARD11/IK…
BP	GO:0010942	positive regulation of cell death	388	0.386864	1.82601	4.1694e-09	1.9464e-08	9.18446e-09	2386	tags=34%, list=21%, signal=28%	HOXA5/IDO1/HMGA2/HOXA13/ANXA1/TNFRSF12A/MMP9/MYBL2/TOP2A/FOSL1/MELK/GZMA/CD40LG/TGFB2/HP/DKKL1/IL6/PDCD1/FASLG/SCIN/PHLDA2/G0S2/S100A9/IGFBP3/CCL5/ZBP1/S100A8/VDR/SFRP4/EMILIN2/CD248/HCAR2/CLEC7A/KMO/TNFAIP8/LCK/IL10/C1QA/TFAP2B/GADD45A/CTSC/CAV1/ALDH1A3/ITGB2/PRF1/IFNG/ADM/HTRA4/EGR1/FCGR2B/TYROBP/CCL2/HLA-G/CHEK2/PTPRC/FOS/TSPO/UBD/SOD2/LAPTM5/UCP2/LILRB1/LATS2/NGFR/ATF3/HMOX1/LGALS9/ADAMTSL4/M…
CC	GO:0000775	chromosome, centromeric region	136	0.499073	2.10679	4.49472e-09	2.08808e-08	9.85301e-09	2854	tags=40%, list=26%, signal=30%	AURKB/KIF2C/CENPA/NDC80/TOP2A/BIRC5/CDCA8/NCAPG/CENPF/HJURP/KIF18A/SKA1/CENPU/BUB1B/CENPE/TTK/NEK2/SPC24/BUB1/CENPK/ERCC6L/OIP5/SKA3/NUF2/SMC1B/ESCO2/SNAI1/CCNB1/SMC4/PLK1/CENPM/IKZF1/CDCA5/NDE1/MIS18BP1/CEBPB/CENPW/CENPH/ITGB3BP/CDT1/MEIKIN/EZH2/KNTC1/CENPN/ZWINT/DSN1/ZWILCH/MAD2L1/CENPI/CENPL/RCC2/NCAPD2/AURKC/HELLS/DYNLT3
BP	GO:0045765	regulation of angiogenesis	190	0.463196	2.04084	4.55114e-09	2.10408e-08	9.92851e-09	2850	tags=50%, list=26%, signal=38%	HOXA5/CHI3L1/HMGA2/GATA4/SERPINE1/CXCL10/COL4A2/CELA1/TGFB2/CCR2/IL6/FASLG/RUNX1/CAMP/E2F2/ADAM12/EMILIN2/CCR3/HSPG2/C3/AQP1/ITGA5/SP100/IL10/HSPB6/GADD45A/HGF/C5AR1/GPNMB/ADM/HK2/ALOX5/EMILIN1/SERPINF1/ANGPT2/ADM2/HLA-G/HSPB1/CYBB/EPHA2/C3AR1/HMOX1/SULF1/THBS1/F3/TWIST1/LRG1/IL1A/PIK3R6/CXCR4/TLR3/WNT5A/ECSCR/ITGAX/ZC3H12A/STAB1/CXCL8/HHEX/SEMA3E/ISL1/ADAMTS1/ENG/CD40/GPR4/ANGPTL3/STAT1/TGFBR2/I…
BP	GO:0044403	biological process involved in symbiotic interaction	173	0.478112	2.07303	4.92707e-09	2.26693e-08	1.06969e-08	2692	tags=46%, list=24%, signal=35%	HMGA2/CLEC5A/LTF/TREM1/SLAMF1/CD80/HLA-DRB1/CCR5/CD74/CIITA/CAMP/LRRC15/CCL5/SCNN1B/ITGB3/ITGA5/PTX3/CAV1/CDK1/PLSCR1/F2RL1/SLC1A5/CFHR1/SIGLEC1/NLRP6/FN1/EPHA2/CD86/LGALS9/FUCA2/ICAM1/IFITM3/TMPRSS4/VAMP8/CARD9/GPR15/JUN/DEFA1B/FCN3/TRIM38/CXCR4/APOL1/LGALS1/REST/MYD88/ITGB7/TNFRSF4/ZC3H12A/TRIM6/F11R/CAV2/CD4/ITGA2/TRIM22/CXCL8/CCL8/GPX1/IFITM2/TNFRSF14/SLC52A1/CSF1R/TARDBP/TRIM5/HDAC1/SERPINB3…
CC	GO:0070820	tertiary granule	129	0.513871	2.15193	5.58832e-09	2.55886e-08	1.20745e-08	2723	tags=51%, list=25%, signal=39%	CLEC5A/LTF/CLEC12A/SLC11A1/MMP9/HP/TNFAIP6/PLAU/CAMP/FPR1/FPR2/CD93/CD58/MCEMP1/TCN1/ADGRE3/SIGLEC14/LYZ/PTX3/ITGB2/LAIR1/FOLR3/FCAR/FCER1G/OLR1/GPR84/CD300A/CYBB/TCIRG1/CTSS/CYBA/CD53/GSDMD/PTPN6/VAMP8/NCKAP1L/LRG1/PTAFR/OSCAR/CD33/STXBP2/DOK3/SIGLEC5/TBC1D10C/ITGAX/PPBP/B2M/CHRNB4/ORM1/ITGAM/ANO6/LILRB2/LGALS3/HBB/TRPM2/CTSH/MGAM/CLEC4D/CYFIP1/CXCL1/CEACAM1/CRISP3/GGH/CLEC4C/SERPINB6/ATP8B4
BP	GO:0070371	ERK1 and ERK2 cascade	216	0.447888	1.99204	5.68039e-09	2.58864e-08	1.2215e-08	2602	tags=47%, list=23%, signal=37%	PLA2G2A/HAND2/CHI3L1/GATA4/CHRNA9/SLAMF1/CCL23/XCL2/HLA-DRB1/NPNT/CD74/PTPN22/IQGAP3/XCL1/GBP1/LIF/PDGFD/CCL5/FPR2/SCIMP/CCL20/GPR183/PTGER4/CDK1/C5AR1/GPNMB/F2RL1/DUSP5/FAM83D/CCL17/NOX4/SPRY1/EMILIN1/TREM2/CCL2/HAVCR2/PTPRC/CD44/NLRP6/DUSP10/FN1/EPHA2/P2RY6/FGG/ATF3/PLA2G5/CXCL17/LGALS9/ICAM1/PTPN6/CCR1/PYCARD/CARD9/JUN/CCL22/IL1A/OXTR/SPRY4/SERPINF2/BTN2A2/CCR7/SYK/TBC1D10C/CCL7/PDGFA/CD4/TGFB…
BP	GO:1903047	mitotic cell cycle process	468	0.371666	1.77142	5.97031e-09	2.70786e-08	1.27776e-08	2628	tags=31%, list=24%, signal=25%	HMGA2/HOXA13/ANXA1/DLGAP5/MYBL2/CDC20/CEP55/UBE2C/KIF20A/AURKB/KIF2C/CENPA/RRM2/NDC80/CCNB2/MELK/CDCA2/CDCA8/NCAPG/E2F7/IQGAP3/KIF23/CENPF/ESPL1/KIF4A/PTTG1/KIF14/KIF18A/CDC25C/ORC1/NUSAP1/BUB1B/CENPE/TTK/NEK2/CDC45/FOXM1/TPX2/BUB1/CLSPN/GTSE1/CCNA2/TACC3/MKI67/WEE1/KIFC1/FLNA/CDKN2C/CENPK/WDR62/CDK1/GPNMB/NCAPH/CDK2/PSRC1/SPRY1/BCAT1/CCL2/NUF2/SMC1B/CHEK2/UBD/CCDC8/RAD51/CD28/BRCA2/GFI1/DMRT1/MU…
BP	GO:0002833	positive regulation of response to biotic stimulus	125	0.503701	2.10253	8.68006e-09	3.91831e-08	1.84893e-08	2764	tags=57%, list=25%, signal=43%	KIR2DL4/PYHIN1/HLA-DRB1/IRGM/GBP5/SLAMF6/TLR8/CCL5/ZBP1/EMILIN2/FPR2/SH2D1A/SCIMP/CLEC7A/OASL/PLSCR1/F2RL1/CD180/LY96/EMILIN1/TYROBP/HAVCR2/HLA-G/LILRA2/SPI1/CLNK/TXK/CYBA/NMI/IRF7/PLA2G5/CRTAM/CD226/PARP9/PYCARD/NLRC4/CARD9/MMP12/KLRD1/USP29/NLRC5/SYK/WNT5A/LY86/HLA-F/LBP/TRIM6/HCK/VAV1/CASP6/LYN/MR1/CLEC6A/CD274/HMGB2/TRIM5/PLCG2/HLA-E/IKBKE/LAG3/IFNB1/MNDA/GRN/EREG/IFI16/FFAR2/TRIM56/CD160/CD1…
BP	GO:0032102	negative regulation of response to external stimulus	273	0.415028	1.90099	9.00499e-09	4.0459e-08	1.90914e-08	2505	tags=41%, list=23%, signal=32%	SAA1/LTF/IL2RA/SERPINE1/STAP1/GPR31/KIR2DL4/SOCS3/HAMP/HLA-DRB1/TNFAIP6/SPP1/PLAU/SLAMF8/GATA3/ADAMTS18/CARD16/CST7/SERPINB2/PLAT/GPR18/PBK/FPR2/TFPI/CD96/SERPING1/ISG15/MMRN1/IL10/HGF/PTGER4/FGL2/ZFP36/ALOX5/SERPINF1/MICB/TREM2/FCGR2B/ANGPT2/CCL2/HAVCR2/HLA-G/PTPRC/LILRA2/OAS1/NLRP6/DUSP10/HLA-B/LILRB1/FGG/NMI/CXCL17/VSIG4/LGALS9/CYP19A1/THBD/THBS1/SIGLEC10/RHBDF2/TNFRSF1A/FAP/TRIM38/SERPINF2/MM…
BP	GO:0098656	anion transmembrane transport	166	-0.408835	-2.08623	9.67025e-09	4.3245e-08	2.0406e-08	2052	tags=39%, list=18%, signal=32%	SLC1A7/LRRC8A/SLC5A5/SLC13A2/SLC26A1/SLC9A3/SLC6A20/SLC4A4/SLC4A9/SLC25A41/ATP1A2/GLRA2/SLC1A4/SLC22A7/KCNJ10/SLC24A2/SLC26A5/SLC26A8/SLC13A1/SLC16A7/SLC24A3/SLC25A18/SLC9A7/GLRB/ANO3/SLC9A4/SLC6A5/GABRG3/ANO4/SLC12A5/RGS4/ANO5/SLC6A1/GRM1/SLC22A8/SLC5A8/SLC1A1/CFTR/SLC1A2/SLC22A2/SLC24A4/GABRB1/SLC4A10/GABRA5/SLC22A9/SLC25A21/SLC35D3/GABRA3/GABRA6/GRM5/GABRA4/SLC22A6/SLC17A7/GABRD/GABRB2/GABRB3/…
BP	GO:0043122	regulation of I-kappaB kinase/NF-kappaB signaling	172	0.464968	2.01717	9.90281e-09	4.4079e-08	2.07995e-08	3151	tags=49%, list=28%, signal=36%	LTF/HLA-DRB1/S100A4/CD74/FASLG/CARD16/RHOH/SECTM1/CLEC7A/FLNA/F2RL1/CASP1/BST2/TREM2/UBD/NLRP6/HSPB1/LILRB4/HMOX1/LGALS9/CASP8/LTBR/PYCARD/TNFRSF19/CARD9/IL1A/TNFRSF1A/TRIM38/RHOC/TLR3/LGALS1/CCR7/WNT5A/MYD88/S100A12/TICAM2/ECT2/ALPK1/ZC3H12A/TRIM6/TIFA/CD4/TRIM22/TLR6/AJUBA/CLEC6A/ANGPT1/ROR1/CD40/TRIM5/NEK6/STAT1/TMEM106A/HDAC1/PLCG2/IL1B/CARD11/IKBKE/TRIM21/WLS/NOD1/TNFAIP3/LPAR1/TRIM34/CLEC4D…
BP	GO:0052547	regulation of peptidase activity	272	0.413235	1.8946	1.01533e-08	4.4985e-08	2.1227e-08	2863	tags=45%, list=26%, signal=34%	SERPINA5/LTF/SERPINA3/TIMP1/CSTA/SERPINE1/DPEP1/MMP9/TNFSF14/SERPINA1/CST6/BIRC5/ANXA2/FASLG/CARD16/CST7/SERPINB2/S100A9/PLAUR/SFN/PTTG1/S100A8/C3/SERPINH1/TFPI/COL6A3/SERPING1/AQP1/CLEC7A/ITIH1/TNFAIP8/LCK/PI3/SPINK8/HGF/BCL2L12/C4B/IFI6/CAV1/CASP1/BST2/C4A/SERPINF1/LAMP3/PCOLCE/VIL1/CD44/SPINT1/NLRP6/FN1/LAPTM5/RPS6KA1/NGFR/TFPI2/LGALS9/PI15/CASP8/SERPINB1/THBS1/PYCARD/NLRC4/F3/CARD9/CIDEB/SERP…
BP	GO:0048285	organelle fission	315	0.404482	1.87352	1.02072e-08	4.5015e-08	2.12412e-08	2389	tags=33%, list=21%, signal=26%	HOXA13/DLGAP5/ASPM/MYBL2/CDC20/UBE2C/AURKB/KIF2C/NDC80/CCNB2/TOP2A/CDCA2/CDCA8/NCAPG/KIF23/CENPF/ESPL1/LIF/KIF4A/PTTG1/KIF14/KIF18A/CDC25C/HORMAD2/NUSAP1/BUB1B/CENPE/TTK/NEK2/TPX2/BUB1/RAD54L/TACC3/MKI67/KIFC1/FLNA/CENPK/BRIP1/NCAPH/HORMAD1/MND1/PSRC1/NUF2/SMC1B/CHEK2/CCDC8/RAD51/CD28/BRCA2/DMRT1/CCNB1/ANKRD53/AURKA/SMC4/PLK1/RAD54B/CDC6/IL1A/GPR3/TOM1L1/REEP4/RAD51AP1/DNMT3L/WNT5A/IGF2/PRC1/MTFR…
BP	GO:0044057	regulation of system process	353	-0.319561	-1.80456	1.0587e-08	4.64762e-08	2.19307e-08	1247	tags=27%, list=11%, signal=25%	CAMK2B/TPPP/KCNN2/HDAC4/NPTXR/CACNG4/SCN11A/WASF3/NOS1/MYH6/AVPR1B/MYL3/ABAT/WNT7A/CTNNA3/CALCRL/HIP1R/CACNA2D1/TACR3/KCNA1/KCNMB2/ADRA1A/ADRA1B/DLGAP1/RGS4/TBX5/CRY2/CASQ1/NPTX1/TACR1/PTGER3/ATP1A3/TRPC3/NPHS1/CHRM2/GRM1/TNNI3/ZNF488/SLC1A1/VIP/SHISA9/ABCG8/CHRNA7/KCNJ12/NRXN1/STX1B/SCN2B/FGF13/OPRM1/TMEM100/MYH7/RYR2/DLGAP3/SHANK1/KCNJ3/CRHR1/NPPA/PRAP1/SLC8A3/HCN4/SHISA7/CARTPT/RIMS1/KCNH6/NMU…
BP	GO:0043123	positive regulation of I-kappaB kinase/NF-kappaB signaling	127	0.506684	2.11808	1.21988e-08	5.33071e-08	2.5154e-08	3521	tags=58%, list=32%, signal=40%	LTF/HLA-DRB1/S100A4/CD74/FASLG/CARD16/SECTM1/CLEC7A/FLNA/F2RL1/CASP1/BST2/UBD/HMOX1/LGALS9/CASP8/LTBR/TNFRSF19/CARD9/IL1A/TNFRSF1A/TRIM38/RHOC/TLR3/LGALS1/CCR7/MYD88/S100A12/TICAM2/ECT2/ALPK1/TRIM6/TIFA/CD4/TRIM22/TLR6/AJUBA/CLEC6A/ROR1/CD40/TRIM5/NEK6/TMEM106A/IL1B/CARD11/IKBKE/TRIM21/WLS/NOD1/LPAR1/TRIM34/CLEC4D/BIRC3/LITAF/TRIM14/TRAF5/S100A13/F2R/BCL10/SHISA5/TFRC/CD36/CASP10/IRAK4/TRADD/MUL1…
CC	GO:0030133	transport vesicle	267	-0.352831	-1.91486	1.32927e-08	5.78231e-08	2.72849e-08	1775	tags=30%, list=16%, signal=26%	RAB3IP/SEC31B/ECE2/STX1A/GRIN2A/CA4/SLC2A4/SYT3/PRRT1/SNCA/CTTNBP2/DGKI/NGF/SYNGR1/SPX/STXBP5/LGI3/PTPRN2/AMPH/SCAMP5/LAMP5/DDC/PRRT2/RNF112/CPE/SYT8/SYT15/SYT5/SYT9/NPTX1/RAB3A/SYT7/SYP/MME/RAB27B/SYNGR3/SYN3/STEAP2/DOC2A/NRGN/ARFGEF3/BSN/STX1B/SLC30A3/SYT2/GABBR1/GAD2/SYT1/SLC6A17/UNC13A/PTPRN/SCG3/SLC32A1/MAL2/SYN1/GRIA1/SYN2/SYNPR/SV2B/CPLX3/OPRK1/RAB3C/SNAP91/UNC13C/RPH3A/SNAP25/SYT13/SLC17A…
BP	GO:0045637	regulation of myeloid cell differentiation	130	0.504962	2.1198	1.3823e-08	5.98579e-08	2.82451e-08	2241	tags=41%, list=20%, signal=33%	HOXA5/HOXA7/HOXA9/LTF/HOXB8/GPR171/HLA-DRB1/TNFAIP6/CD74/RUNX1/SCIN/LIF/ISG15/HCLS1/ROR2/LILRB3/ZFP36/C1QC/IFNG/OCSTAMP/LOX/TREM2/TYROBP/FOS/EVI2B/SPI1/LILRB4/LILRB1/IRF7/CASP8/CCR1/NCKAP1L/CSF3R/INPP5D/TLR3/IL4/FES/CDK6/CD4/DCSTAMP/TGFB1/B2M/LYN/JAG1/GPR55/CEBPB/POU4F2/HMGB2/STAT1/PLA2G3/HSPA1B/CLDN18/POU4F1
MF	GO:0061134	peptidase regulator activity	136	0.491517	2.07489	1.41722e-08	6.10937e-08	2.88283e-08	2468	tags=49%, list=22%, signal=39%	SERPINA5/LTF/SERPINA3/TIMP1/CSTA/SERPINE1/DPEP1/TNFSF14/SERPINA1/CST6/BIRC5/ANXA2/CARD16/CST7/SERPINB2/PTTG1/C3/SERPINH1/TFPI/COL6A3/SERPING1/ITIH1/TNFAIP8/PI3/SPINK8/C4B/CTSC/CAV1/CASP1/BST2/C4A/SERPINF1/PCOLCE/VIL1/SPINT1/FN1/RPS6KA1/TFPI2/PI15/SERPINB1/PYCARD/NLRC4/SERPINF2/SERPINB8/SERPINA12/CRB2/CD109/LXN/SIMC1/UMODL1/ITIH6/SERPINC1/SERPINB4/ATP2A3/PROS1/CST2/GPC3/ST20/A2M/SERPINB3/FBLN1/PSE…
BP	GO:1903530	regulation of secretion by cell	375	-0.307265	-1.74347	1.85204e-08	7.94797e-08	3.7504e-08	1464	tags=27%, list=13%, signal=25%	CADPS/KCNA5/ATP9A/STXBP5/GLUD1/LGI3/NR1H4/RIMS3/SCAMP5/ADCY5/CSPG5/MYOM1/TTN/UCN3/RIMS4/GPLD1/PRKCE/PCLO/RBP4/AVPR1B/SYT8/ABAT/STXBP1/WNT7A/SYT15/SYT5/GRM7/BRSK2/ADRA1A/SYT9/CRY2/TACR1/RAB3A/SYT7/SYP/PLA2G10/ASIC1/PRKCB/DRD1/GHRHR/RAPGEF4/HTR1B/RAB27B/GDNF/STXBP6/VIP/KCNB1/IL1RAPL1/ACVR1C/SNCG/DOC2A/GRM2/HNF4A/CFTR/STXBP5L/GATA1/SMPD3/STX1B/OPRM1/SYT2/GABBR1/SYT1/CHRNB3/PRKCG/CRHR1/CACNA1I/CARTPT…
CC	GO:0042581	specific granule	124	0.50493	2.10309	2.22402e-08	9.49527e-08	4.48053e-08	2984	tags=54%, list=27%, signal=40%	CHI3L1/CLEC5A/LTF/RETN/CLEC12A/HP/PLAU/CAMP/PLAUR/FPR2/CD93/MCEMP1/TCN1/LYZ/PTX3/ITGB2/LAIR1/FOLR3/FCAR/OLR1/ITGAL/GPR84/CYBB/CYBA/C3AR1/LCN2/CD53/GSDMD/PTPN6/AOC1/VAMP8/LRG1/OSCAR/CD33/BST1/STXBP2/TNFRSF1B/SLC2A5/CTSZ/DOCK2/CEACAM3/B2M/TMBIM1/CHRNB4/ORM1/ITGAM/ANO6/RAB27A/ALDH3B1/TRPM2/CMTM6/HPSE/CLEC4D/CYFIP1/VCL/CXCL1/CEACAM1/CRISP3/MMP25/GGH/JUP/ATP8B4/MMP8/CNN2/RAP1A/CD36/AGPAT2
BP	GO:0007596	blood coagulation	167	0.471095	2.04471	2.24235e-08	9.49527e-08	4.48053e-08	2474	tags=48%, list=22%, signal=38%	SAA1/PDPN/SERPINE1/COL3A1/SERPINA1/VAV3/CD40LG/IL6/PLAU/F2RL2/CLIC1/ADAMTS18/SERPINB2/COMP/PLAUR/PLAT/GP1BB/EMILIN2/TFPI/SERPING1/FOXA2/ITGB3/MMRN1/LCK/FLNA/CAV1/PLSCR1/F2RL1/FCER1G/SELP/TXK/HSPB1/FN1/FERMT3/MYL12A/F2RL3/FGG/TFPI2/THBD/PTPN6/THBS1/F3/PLEK/FAP/PIK3CG/F13A1/TREML1/C4BPB/SERPINF2/SYK/ANXA5/PDGFA/PLA2G4A/VWF/F11R/VAV1/ITGA2/FZD6/WNT3A/LYN/F11/WAS/PROC/SERPINC1/ANO6/CD40/PROS1/ADRA2B/…
BP	GO:0050817	coagulation	167	0.471095	2.04471	2.24235e-08	9.49527e-08	4.48053e-08	2474	tags=48%, list=22%, signal=38%	SAA1/PDPN/SERPINE1/COL3A1/SERPINA1/VAV3/CD40LG/IL6/PLAU/F2RL2/CLIC1/ADAMTS18/SERPINB2/COMP/PLAUR/PLAT/GP1BB/EMILIN2/TFPI/SERPING1/FOXA2/ITGB3/MMRN1/LCK/FLNA/CAV1/PLSCR1/F2RL1/FCER1G/SELP/TXK/HSPB1/FN1/FERMT3/MYL12A/F2RL3/FGG/TFPI2/THBD/PTPN6/THBS1/F3/PLEK/FAP/PIK3CG/F13A1/TREML1/C4BPB/SERPINF2/SYK/ANXA5/PDGFA/PLA2G4A/VWF/F11R/VAV1/ITGA2/FZD6/WNT3A/LYN/F11/WAS/PROC/SERPINC1/ANO6/CD40/PROS1/ADRA2B/…
BP	GO:0007599	hemostasis	170	0.465489	2.02305	2.37831e-08	9.98264e-08	4.7105e-08	2474	tags=47%, list=22%, signal=37%	SAA1/PDPN/SERPINE1/COL3A1/SERPINA1/VAV3/CD40LG/IL6/PLAU/F2RL2/CLIC1/ADAMTS18/SERPINB2/COMP/PLAUR/PLAT/GP1BB/EMILIN2/TFPI/SERPING1/FOXA2/ITGB3/MMRN1/LCK/FLNA/CAV1/PLSCR1/F2RL1/FCER1G/SELP/TXK/HSPB1/FN1/FERMT3/MYL12A/F2RL3/FGG/TFPI2/THBD/PTPN6/THBS1/F3/PLEK/FAP/PIK3CG/F13A1/TREML1/C4BPB/SERPINF2/SYK/ANXA5/PDGFA/PLA2G4A/VWF/F11R/VAV1/ITGA2/FZD6/WNT3A/LYN/F11/WAS/PROC/SERPINC1/ANO6/CD40/PROS1/ADRA2B/…
BP	GO:0007420	brain development	479	-0.292825	-1.688	2.37579e-08	9.98264e-08	4.7105e-08	1494	tags=24%, list=13%, signal=21%	KNDC1/OLIG2/CEND1/NDRG4/ROBO1/DAB1/GLUD1/DLL1/SOX6/GSX1/SOX1/NR0B1/CNTN1/RTN4RL1/OPHN1/FOXG1/HMGCS2/VAX2/GRID2/BASP1/PHACTR1/TFAP2D/ABAT/WNT7A/NDRG2/KCNA1/EPHB1/NPY/SPTBN2/FAIM2/NEUROG3/MYO16/NEGR1/PLCB1/RGS4/NRG3/DRD1/SEMA6B/SEZ6/GHRHR/HES5/KLHL1/FGF9/FEZF2/SLC1A1/SYNGR3/BARHL1/GRIN2C/ELAVL4/EMX1/CDK5R1/CNTN4/NRGN/SLC1A2/MAST1/PITX3/CHD5/HPCA/KCNC1/SHH/SSTR4/TOX/NEURL1/FGF13/RGS7/SYT1/SLC4A10/RT…
BP	GO:0016358	dendrite development	164	-0.412401	-2.11226	2.40808e-08	1.00635e-07	4.74864e-08	2303	tags=41%, list=21%, signal=33%	ABI1/SRCIN1/PPP3CA/NLGN2/NLGN1/LRP8/CAMSAP2/FOXO6/DLG4/CAMK1D/SYNGAP1/CDKL5/LZTS3/DCC/PREX2/DGKG/RELN/TMEFF1/ZNF365/HECW2/PTPRD/MAP1A/KIF1A/KNDC1/DAB1/RAP2A/ITPKA/KHDC3L/MAP2/CAMK2B/DNM3/FSTL4/PHACTR1/LRP4/WNT7A/CPEB3/NGEF/EPHB1/NEUROG3/SLC12A5/DSCAM/PPFIA2/FLRT1/SEZ6/MAPK8IP2/KLHL1/FEZF2/ADGRB3/ELAVL4/CDK5R1/CHRNA7/IL1RAPL1/NEURL1/ARHGAP44/PAK3/SHANK1/MCF2/TRPC5/CHRNB2/SULT4A1/GRIP1/HECW1/CAMK2A…
BP	GO:0050807	regulation of synapse organization	148	-0.423018	-2.14377	2.42775e-08	1.00689e-07	4.75123e-08	1736	tags=41%, list=16%, signal=35%	NTRK2/RELN/CLSTN2/PTPRD/SLITRK2/GPM6A/KIF1A/ADGRB1/SNCA/CTTNBP2/LRRN1/VSTM5/ITPKA/CDH8/LRFN2/CAMK2B/DNM3/IL1RAPL2/GRID2/LRRTM2/LRP4/LHFPL4/WNT7A/SLITRK4/NGEF/EPHB1/SEMA4A/LRRTM1/PCDH8/NEGR1/ZNF804A/PPFIA2/NPTX1/LINGO2/NTNG2/LRRTM3/ADGRB3/CDK5R1/IL1RAPL1/NRXN1/SLITRK5/NEURL1/LRFN5/ARHGAP44/PAK3/SLITRK1/CAMKV/NEUROD2/SLIT1/C1QL3/CHRNB2/ST8SIA2/GRIN2B/CBLN2/FRMPD4/LRTM2/ASIC2/SHANK2/CBLN1/CUX2
BP	GO:0045229	external encapsulating structure organization	219	0.434928	1.93275	2.43044e-08	1.00689e-07	4.75123e-08	1990	tags=42%, list=18%, signal=35%	C6orf15/MMP7/IBSP/POSTN/PDPN/COL8A1/COL1A1/TNFRSF11B/MMP9/COL3A1/COL4A1/MMP19/MMP10/COL4A2/FMOD/TGFB2/NPNT/MIA/IL6/RUNX1/ADAMTS18/AEBP1/COL1A2/COMP/DMP1/COL5A1/LUM/SERPINH1/COL22A1/LOXL1/ECM2/MMP14/LOXL2/LOXL4/COL5A2/COL11A1/PTX3/COL14A1/CAV1/COL15A1/OLFML2B/HAS2/LOX/COL8A2/LAMB4/EMILIN1/MMP1/SPINT1/TGFBI/ADAMTS7/CTSS/SLC2A10/LAMB1/ADAMTSL4/MMP3/SULF1/FBLN5/ADAMTS15/MMP11/EFEMP2/TNFRSF1A/FAP/WT1/…
BP	GO:0048667	cell morphogenesis involved in neuron differentiation	373	-0.309746	-1.74498	2.49136e-08	1.02769e-07	4.84934e-08	1978	tags=33%, list=18%, signal=28%	DLG4/MYCBP2/SEMA3G/STRC/CNTN5/SYNGAP1/CDKL5/BCL11B/LZTS3/NDN/KIF5C/ALCAM/DCC/PREX2/THY1/SEMA4G/NTRK2/PPP3CB/RELN/TMEFF1/NCAM1/B4GALT6/ZNF365/HECW2/PTPRD/ATL1/SLITRK2/MAP1A/NEFH/EPHA8/PDZD7/KIF1A/ADGRB1/KALRN/KNDC1/NGF/ROBO1/DAB1/RND2/SPTBN4/RAP2A/ITPKA/RET/MAPT/CNTN1/MAP2/CAMK2B/OPHN1/DNM3/FOXG1/VAX2/RPS6KA5/FSTL4/ISLR2/PHACTR1/VSTM2L/LRP4/STXBP1/WNT7A/SLITRK4/LRRC4C/OLFM1/NGEF/EPHB1/SEMA4A/BRSK2…
BP	GO:0030198	extracellular matrix organization	218	0.435783	1.9363	2.54972e-08	1.04277e-07	4.92051e-08	1990	tags=42%, list=18%, signal=35%	C6orf15/MMP7/IBSP/POSTN/PDPN/COL8A1/COL1A1/TNFRSF11B/MMP9/COL3A1/COL4A1/MMP19/MMP10/COL4A2/FMOD/TGFB2/NPNT/MIA/IL6/RUNX1/ADAMTS18/AEBP1/COL1A2/COMP/DMP1/COL5A1/LUM/SERPINH1/COL22A1/LOXL1/ECM2/MMP14/LOXL2/LOXL4/COL5A2/COL11A1/PTX3/COL14A1/CAV1/COL15A1/OLFML2B/HAS2/LOX/COL8A2/LAMB4/EMILIN1/MMP1/SPINT1/TGFBI/ADAMTS7/CTSS/SLC2A10/LAMB1/ADAMTSL4/MMP3/SULF1/FBLN5/ADAMTS15/MMP11/EFEMP2/TNFRSF1A/FAP/WT1/…
BP	GO:0043062	extracellular structure organization	218	0.435783	1.9363	2.54972e-08	1.04277e-07	4.92051e-08	1990	tags=42%, list=18%, signal=35%	C6orf15/MMP7/IBSP/POSTN/PDPN/COL8A1/COL1A1/TNFRSF11B/MMP9/COL3A1/COL4A1/MMP19/MMP10/COL4A2/FMOD/TGFB2/NPNT/MIA/IL6/RUNX1/ADAMTS18/AEBP1/COL1A2/COMP/DMP1/COL5A1/LUM/SERPINH1/COL22A1/LOXL1/ECM2/MMP14/LOXL2/LOXL4/COL5A2/COL11A1/PTX3/COL14A1/CAV1/COL15A1/OLFML2B/HAS2/LOX/COL8A2/LAMB4/EMILIN1/MMP1/SPINT1/TGFBI/ADAMTS7/CTSS/SLC2A10/LAMB1/ADAMTSL4/MMP3/SULF1/FBLN5/ADAMTS15/MMP11/EFEMP2/TNFRSF1A/FAP/WT1/…
BP	GO:0070372	regulation of ERK1 and ERK2 cascade	197	0.445693	1.96636	2.69083e-08	1.0958e-07	5.17074e-08	2581	tags=47%, list=23%, signal=37%	PLA2G2A/HAND2/CHI3L1/GATA4/CHRNA9/SLAMF1/CCL23/XCL2/HLA-DRB1/NPNT/CD74/PTPN22/XCL1/GBP1/LIF/PDGFD/CCL5/FPR2/SCIMP/CCL20/GPR183/C5AR1/GPNMB/F2RL1/FAM83D/CCL17/NOX4/SPRY1/EMILIN1/TREM2/CCL2/HAVCR2/PTPRC/CD44/NLRP6/DUSP10/FN1/EPHA2/P2RY6/FGG/ATF3/PLA2G5/CXCL17/LGALS9/ICAM1/PTPN6/CCR1/PYCARD/CARD9/JUN/CCL22/IL1A/SPRY4/SERPINF2/BTN2A2/CCR7/SYK/TBC1D10C/CCL7/PDGFA/CD4/TGFB1/GPBAR1/LYN/NPSR1/CCL8/FGF21/…
MF	GO:0030545	signaling receptor regulator activity	307	0.403361	1.86827	3.12205e-08	1.26602e-07	5.97395e-08	2483	tags=45%, list=22%, signal=36%	TIMP1/RETN/CLEC12A/MACC1/AREG/CXCL10/TNFRSF11B/CCL23/XCL2/LEFTY2/CXCL9/CD70/VSTM1/TYMP/GDF15/TNFSF14/HAMP/FAM3D/PMCH/TTR/CLCF1/UCN2/CD40LG/TGFB2/DKKL1/CER1/SPP1/IL17B/MIA/IL6/CXCL11/FASLG/MSMP/XCL1/IL1RN/LIF/STC1/REG1A/PDGFD/EDN2/CCL5/INSL5/CCL27/IL27/ADH7/IL18/SECTM1/ASIP/CCL20/IL10/OSM/LHB/HGF/GPNMB/IFNG/ADM/CCL17/LY6G6D/GDF5/CCL2/ADM2/CMTM7/UTS2/FAM3B/LILRB4/NTS/CALCA/IL15/PPY/IL36G/NPFF/TNFSF…
BP	GO:0051216	cartilage development	132	0.489735	2.06069	5.18935e-08	2.09544e-07	9.88776e-08	1706	tags=36%, list=15%, signal=31%	HOXA5/HOXA3/HOXA11/HAND2/CHI3L1/OSR2/SHOX2/HMGA2/TIMP1/HOXC4/HOXB3/COL1A1/COL3A1/HOXD3/MGP/CER1/PITX1/RUNX1/SCIN/NKX3-2/STC1/COMP/SERPINH1/LOXL2/ROR2/COL11A1/CYTL1/BGN/OSR1/RUNX3/GDF5/CD44/TYMS/TGFBI/ADAMTS7/SNAI1/SULF1/RUNX2/COL27A1/AMELX/ARID5A/SIX2/WNT5A/EVC/TGFB1/MMP13/OTOR
CC	GO:0098687	chromosomal region	216	0.432391	1.92311	5.7115e-08	2.2966e-07	1.08369e-07	2854	tags=33%, list=26%, signal=25%	AURKB/KIF2C/CENPA/NDC80/TOP2A/BIRC5/CDCA8/NCAPG/CENPF/HJURP/KIF18A/SKA1/ORC1/CENPU/BUB1B/CENPE/TTK/NEK2/SPC24/BUB1/SP100/CENPK/CDK1/ERCC6L/CDK2/OIP5/SKA3/NUF2/SMC1B/CHEK2/ESCO2/RAD51/BRCA2/SNAI1/CCNB1/SMC4/PLK1/CENPM/RAD51AP1/IKZF1/CHEK1/CDCA5/NDE1/DMC1/MIS18BP1/CEBPB/CENPW/POLD1/CENPH/ITGB3BP/MCM2/CDT1/MEIKIN/EZH2/KNTC1/CENPN/ZWINT/DSN1/ZWILCH/MAD2L1/CENPI/PCNA/CENPL/NABP1/RCC2/RECQL4/MCM5/NCAPD…
MF	GO:0048018	receptor ligand activity	284	0.408587	1.87956	6.55343e-08	2.62412e-07	1.23824e-07	2483	tags=46%, list=22%, signal=37%	TIMP1/RETN/MACC1/AREG/CXCL10/TNFRSF11B/CCL23/XCL2/LEFTY2/CXCL9/CD70/VSTM1/TYMP/GDF15/TNFSF14/HAMP/FAM3D/PMCH/TTR/CLCF1/UCN2/CD40LG/TGFB2/CER1/SPP1/IL17B/MIA/IL6/CXCL11/FASLG/MSMP/XCL1/IL1RN/LIF/STC1/REG1A/PDGFD/EDN2/CCL5/INSL5/CCL27/IL27/IL18/SECTM1/ASIP/CCL20/IL10/OSM/LHB/HGF/GPNMB/IFNG/ADM/CCL17/GDF5/CCL2/ADM2/CMTM7/UTS2/FAM3B/NTS/CALCA/IL15/PPY/IL36G/NPFF/TNFSF8/INSL3/CCL22/GDF3/IL1A/IL37/GAL/…
BP	GO:0050878	regulation of body fluid levels	263	0.402739	1.83714	6.62799e-08	2.64291e-07	1.24711e-07	2878	tags=47%, list=26%, signal=35%	SAA1/PDPN/SERPINE1/COL3A1/FOXB1/SERPINA1/KRT16/VAV3/CD40LG/IL6/PLAU/AQP5/F2RL2/CLIC1/ADAMTS18/SERPINB2/COMP/PLAUR/SFN/VDR/PLAT/GP1BB/EMILIN2/SCNN1B/TFPI/SERPING1/FOXA2/AQP1/ITGB3/MMRN1/LCK/TFAP2B/FLNA/SOCS2/CAV1/PLSCR1/F2RL1/FCER1G/ADM/HAS2/HK2/SELP/OAS2/TXK/NLRP6/HSPB1/FN1/CYBA/FERMT3/MYL12A/F2RL3/FGG/TFPI2/THBD/PTPN6/KCNN4/THBS1/VAMP8/F3/PLEK/FAP/OXTR/STAT5A/PIK3CG/F13A1/TREML1/C4BPB/P2RY2/SERP…
BP	GO:0048729	tissue morphogenesis	421	0.371213	1.76609	6.68009e-08	2.65263e-07	1.2517e-07	3041	tags=42%, list=27%, signal=32%	HOXA5/HOXA11/HOXD11/HAND2/SHOX2/HOXD13/HMGA2/HOXA13/PDPN/NKX2-5/GATA4/AREG/CXCL10/HOXB4/PLEKHA4/COL3A1/COL4A1/HOXB13/SOCS3/HOXB2/TNNI1/CELSR1/KRT16/TGFB2/NPNT/HOXB7/GATA3/ST14/LIF/STC1/COL5A1/EOMES/LBX1/VDR/FOXD1/ACTG2/MMP14/MSN/ITGB3/ITGA5/IL10/ROR2/COL11A1/FLNA/HGF/ALDH1A3/LHX1/TNC/ETV2/ITGB4/ADM/CTHRC1/SPRY1/OSR1/TACSTD2/CD44/SPINT1/SNAI1/EPHA2/NGFR/SDC4/FZD2/TEAD2/FREM2/SULF1/STIL/GCM1/IGFBP5…
MF	GO:0030546	signaling receptor activator activity	290	0.403105	1.85519	7.00997e-08	2.77212e-07	1.30808e-07	2483	tags=46%, list=22%, signal=36%	TIMP1/RETN/MACC1/AREG/CXCL10/TNFRSF11B/CCL23/XCL2/LEFTY2/CXCL9/CD70/VSTM1/TYMP/GDF15/TNFSF14/HAMP/FAM3D/PMCH/TTR/CLCF1/UCN2/CD40LG/TGFB2/CER1/SPP1/IL17B/MIA/IL6/CXCL11/FASLG/MSMP/XCL1/IL1RN/LIF/STC1/REG1A/PDGFD/EDN2/CCL5/INSL5/CCL27/IL27/IL18/SECTM1/ASIP/CCL20/IL10/OSM/LHB/HGF/GPNMB/IFNG/ADM/CCL17/GDF5/CCL2/ADM2/CMTM7/UTS2/FAM3B/NTS/CALCA/IL15/PPY/IL36G/NPFF/TNFSF8/INSL3/CCL22/GDF3/IL1A/IL37/GAL/…
MF	GO:0030246	carbohydrate binding	188	0.443393	1.94791	7.22003e-08	2.84344e-07	1.34173e-07	1929	tags=40%, list=17%, signal=34%	CHI3L1/CLEC5A/CHI3L2/GALNT5/CLEC12A/CD69/LGALS9C/HLA-DRA/HLA-DRB1/CLEC18B/KLRB1/CLECL1/REG1A/CD248/CD93/LGALS7B/SIGLEC14/SIGLEC9/CLEC17A/CLEC7A/MRC2/LOXL2/FBP1/SIGLEC7/GALNT3/PTX3/C4B/PYGL/OLR1/ENPP1/HK2/SELP/CD302/P3H2/EVA1C/SIGLEC1/CLEC18C/CLEC2B/LGALS9/LGALS9B/CLEC1B/CLEC18A/COLEC11/CLEC10A/SIGLEC10/CLEC4E/ITLN2/GCK/CD33/FCN3/KLRG2/CHODL/GALNT4/KLRD1/SLC2A5/COLEC12/LGALS1/PPP1R3B/SIGLEC5/HK3/P…
BP	GO:0010951	negative regulation of endopeptidase activity	142	0.472517	2.00759	7.85646e-08	3.08141e-07	1.45402e-07	1980	tags=39%, list=18%, signal=33%	SERPINA5/LTF/SERPINA3/TIMP1/CSTA/SERPINE1/DPEP1/MMP9/TNFSF14/SERPINA1/CST6/BIRC5/ANXA2/CARD16/CST7/SERPINB2/PLAUR/SFN/PTTG1/C3/SERPINH1/TFPI/COL6A3/SERPING1/AQP1/ITIH1/TNFAIP8/PI3/SPINK8/HGF/BCL2L12/C4B/IFI6/BST2/C4A/SERPINF1/LAMP3/VIL1/CD44/SPINT1/RPS6KA1/TFPI2/SERPINB1/THBS1/SERPINF2/SERPINB8/SERPINA12/CRB2/CD109/LXN/GPX1/ITIH6/SERPINC1/SERPINB4/PROS1/CST2
BP	GO:0071356	cellular response to tumor necrosis factor	151	0.470299	2.01472	8.83497e-08	3.45105e-07	1.62844e-07	2692	tags=48%, list=24%, signal=37%	CHI3L1/COL1A1/CCL23/XCL2/CD70/HAMP/NPNT/GATA3/XCL1/GBP2/GBP1/CAMP/CARD16/CCL5/KRT18/CD58/CASP4/CCL20/VCAM1/GBP3/ZFP36/OCSTAMP/F2RL1/HAS2/CCL17/CASP1/CCL2/ADAMTS7/CYBA/LAPTM5/CALCA/CASP8/THBS1/PYCARD/TNFRSF19/CCL22/TNFRSF1A/CEBPA/TMSB4X/TNFRSF1B/SYK/TNFRSF4/TNFSF13B/CCL7/YBX3/ZC3H12A/PLVAP/DCSTAMP/ZFP36L2/CXCL8/CCL8/TCL1A/TNFRSF14/TNFRSF11A/CD40/MYOG/STAT1/CCL25/SPHK1/BRCA1/IL18BP/HSPA1B/CLDN18/TN…
BP	GO:0010466	negative regulation of peptidase activity	150	0.466222	1.99078	9.41723e-08	3.6487e-07	1.72171e-07	2007	tags=39%, list=18%, signal=33%	SERPINA5/LTF/SERPINA3/TIMP1/CSTA/SERPINE1/DPEP1/MMP9/TNFSF14/SERPINA1/CST6/BIRC5/ANXA2/CARD16/CST7/SERPINB2/PLAUR/SFN/PTTG1/C3/SERPINH1/TFPI/COL6A3/SERPING1/AQP1/ITIH1/TNFAIP8/PI3/SPINK8/HGF/BCL2L12/C4B/IFI6/BST2/C4A/SERPINF1/LAMP3/VIL1/CD44/SPINT1/RPS6KA1/TFPI2/PI15/SERPINB1/THBS1/SERPINF2/SERPINB8/SERPINA12/CRB2/CD109/LXN/SIMC1/GPX1/ITIH6/SERPINC1/SERPINB4/PROS1/CST2/GPC3
BP	GO:0002009	morphogenesis of an epithelium	351	0.37852	1.77184	9.40136e-08	3.6487e-07	1.72171e-07	3041	tags=42%, list=27%, signal=32%	HOXA5/HOXA11/HOXD11/HAND2/HOXD13/HOXA13/PDPN/NKX2-5/GATA4/AREG/CXCL10/HOXB4/PLEKHA4/COL4A1/HOXB13/SOCS3/HOXB2/CELSR1/KRT16/TGFB2/NPNT/HOXB7/GATA3/ST14/LIF/COL5A1/LBX1/VDR/FOXD1/MMP14/MSN/ITGA5/IL10/ROR2/FLNA/HGF/ALDH1A3/LHX1/TNC/ADM/CTHRC1/SPRY1/OSR1/TACSTD2/CD44/SPINT1/SNAI1/EPHA2/NGFR/SDC4/FZD2/TEAD2/FREM2/SULF1/STIL/GCM1/IGFBP5/CITED1/TWIST1/WT1/MMP2/RHOC/CXCR4/MMP12/AR/CTSZ/SIX2/WNT5A/ITGAX/P…
BP	GO:0051046	regulation of secretion	407	-0.294161	-1.68007	1.00463e-07	3.87673e-07	1.82931e-07	1464	tags=27%, list=13%, signal=25%	CADPS/SPX/KCNA5/ATP9A/STXBP5/GLUD1/LGI3/NR1H4/RIMS3/SCAMP5/ADCY5/CSPG5/MYOM1/TTN/UCN3/RIMS4/GPLD1/PRKCE/PCLO/RBP4/AVPR1B/SYT8/ABAT/STXBP1/WNT7A/HIP1R/SYT15/SYT5/GRM7/BRSK2/ADRA1A/SYT9/CRY2/TACR1/PTGER3/RAB3A/SYT7/SYP/NPHS1/PLA2G10/ASIC1/PRKCB/DRD1/SLC6A1/GHRHR/RAPGEF4/HTR1B/RAB27B/GDNF/STXBP6/VIP/KCNB1/IL1RAPL1/ACVR1C/SNCG/DOC2A/GRM2/HNF4A/CFTR/STXBP5L/SSTR4/GATA1/SMPD3/STX1B/OPRM1/SYT2/GABBR1/SY…
CC	GO:0030667	secretory granule membrane	224	0.420409	1.87501	1.03382e-07	3.97335e-07	1.8749e-07	2723	tags=44%, list=25%, signal=34%	SERPINA5/CLEC5A/CLEC12A/SLC11A1/IQGAP2/TLR2/PLAU/FABP5/VNN1/PLAUR/FPR1/MOXD1/ABCA13/FCGR3B/FPR2/CD93/FCGR2A/CD58/MCEMP1/ADGRE3/SIGLEC14/SIGLEC9/ITGB3/LILRB3/CAV1/C5AR1/ITGB2/LAIR1/FCAR/FCER1G/OLR1/ITGAL/SELP/BST2/GPR84/LAMP3/TYROBP/PTPRC/CD44/IQGAP1/CD300A/CD14/CYBB/TCIRG1/CYBA/HLA-B/TMEM190/C3AR1/CD53/CD68/ADGRE5/NFAM1/CEACAM6/VAMP8/NCKAP1L/PTAFR/CXCR2/CD33/BST1/LHFPL2/DOK3/TNFRSF1B/SLC2A5/HLA-C…
CC	GO:0030658	transport vesicle membrane	133	-0.4242	-2.10939	1.07788e-07	4.12614e-07	1.947e-07	1842	tags=44%, list=17%, signal=37%	SYT12/SREBF2/SEC31B/ECE2/STX1A/CA4/SYT3/PRRT1/SNCA/DGKI/SYNGR1/PTPRN2/AMPH/SCAMP5/LAMP5/PRRT2/CPE/SYT8/SYT5/SYT9/RAB3A/SYT7/SYP/RAB27B/SYNGR3/SYN3/DOC2A/NRGN/ARFGEF3/BSN/SLC30A3/SYT2/GAD2/SYT1/SLC6A17/UNC13A/PTPRN/SCG3/SLC32A1/MAL2/SYN1/GRIA1/SYN2/SYNPR/SV2B/CPLX3/OPRK1/RAB3C/UNC13C/RPH3A/SLC17A7/ABCC8/SLC17A8/SYT4/SCGN/SYT10/SLC17A6/SVOP
BP	GO:0050920	regulation of chemotaxis	156	0.462279	1.98737	1.19168e-07	4.54358e-07	2.14398e-07	2618	tags=49%, list=24%, signal=38%	SERPINE1/CXCL10/SLAMF1/XCL2/STAP1/TNFSF14/CCR4/TNFAIP6/CCR2/IL6/CD74/SLAMF8/XCL1/PDGFD/EDN2/CCL5/CCL27/GPR18/FPR2/RARRES2/GPR183/RAC2/C5AR1/F2RL1/TREM2/ANGPT2/CCL2/SPI1/HSPB1/C3AR1/CXCL17/LGALS9/CYP19A1/THBS1/GPSM3/CCR1/F3/NCKAP1L/BST1/TMSB4X/CXCR4/CCR7/AIF1/IL4/WNT5A/SWAP70/CCL7/CCR6/LBP/IL16/ITGA2/TGFB1/WNT3A/LYN/CXCL8/SEMA3E/SEMA3A/POU4F2/ANO6/CSF1R/DUSP1/PRKD2/MET/DPP4/SLC8B1/VEGFA/ARTN/PDGFB…
BP	GO:0034612	response to tumor necrosis factor	164	0.460258	1.99252	1.22316e-07	4.64511e-07	2.19189e-07	2696	tags=47%, list=24%, signal=36%	CHI3L1/COL1A1/CCL23/XCL2/CD70/HAMP/NPNT/GATA3/XCL1/GBP2/GBP1/CAMP/CARD16/CCL5/KRT18/CD58/CASP4/CCL20/VCAM1/GBP3/ZFP36/OCSTAMP/F2RL1/HAS2/CCL17/CASP1/CCL2/UBD/CD14/ADAMTS7/CYBA/LAPTM5/CALCA/CASP8/THBS1/PYCARD/TNFRSF19/CCL22/TNFRSF1A/CEBPA/TMSB4X/TNFRSF1B/SYK/TNFRSF4/TNFSF13B/CCL7/YBX3/ZC3H12A/GCH1/PLVAP/DCSTAMP/ZFP36L2/CXCL8/CCL8/TCL1A/TNFRSF14/TNFRSF11A/CD40/MYOG/STAT1/CCL25/SPHK1/BRCA1/IL18BP/HS…
CC	GO:0005788	endoplasmic reticulum lumen	221	0.422512	1.88357	1.31557e-07	4.97629e-07	2.34816e-07	2060	tags=38%, list=19%, signal=32%	TIMP1/COL8A1/COL1A1/COL3A1/COL4A1/GPX8/SERPINA1/COL4A2/SPP1/IL6/AFP/COL1A2/COL6A2/PDGFD/PLAUR/DMP1/IGFBP3/COL5A1/CP/IL27/C3/SERPINH1/COL22A1/COL6A3/SERPING1/ERP27/COL5A2/COL11A1/CTSC/COL14A1/COL15A1/TNC/FSTL1/COL8A2/P3H2/C4A/MSLN/ADAMTS7/FN1/PDIA5/FGG/LAMB1/ADAMTSL4/FUCA2/IGFBP1/IGFBP5/THBS1/PRSS23/RNASET2/GPX7/LAMB2/LAMC1/APOL1/TOR4A/COL27A1/CTSZ/COL12A1/AMELX/LGALS1/COL4A6/WNT5A/FAM20C/P4HA3/PD…
CC	GO:0000793	condensed chromosome	151	0.466351	1.99781	1.59157e-07	5.9966e-07	2.82961e-07	2459	tags=37%, list=22%, signal=29%	AURKB/KIF2C/CENPA/NDC80/TOP2A/BIRC5/NCAPG/CENPF/HJURP/KIF18A/SKA1/HORMAD2/CENPU/BUB1B/CENPE/TTK/NEK2/SPC24/BUB1/MKI67/CENPK/ERCC6L/HORMAD1/CDK2/SKA3/NUF2/SMC1B/RAD51/BRCA2/CCNB1/PLK1/CENPM/CHEK1/HUS1B/NDE1/DMC1/SYCE1L/FANCD2/EID3/CEBPB/CENPW/CENPH/HMGB2/ITGB3BP/CDT1/MEIKIN/KNTC1/BRCA1/CENPN/ZWINT/RCC1/DSN1/ZWILCH/MAD2L1/CENPI/ESRRB
BP	GO:0043068	positive regulation of programmed cell death	345	0.382978	1.79281	1.98448e-07	7.44762e-07	3.5143e-07	2869	tags=38%, list=26%, signal=29%	HOXA5/IDO1/HMGA2/HOXA13/ANXA1/TNFRSF12A/MMP9/MYBL2/TOP2A/FOSL1/MELK/GZMA/CD40LG/TGFB2/DKKL1/IL6/PDCD1/FASLG/SCIN/PHLDA2/G0S2/S100A9/IGFBP3/CCL5/ZBP1/S100A8/VDR/SFRP4/EMILIN2/CD248/HCAR2/CLEC7A/TNFAIP8/LCK/IL10/TFAP2B/GADD45A/CTSC/CAV1/ALDH1A3/PRF1/IFNG/ADM/HTRA4/TYROBP/CCL2/HLA-G/CHEK2/PTPRC/TSPO/UBD/SOD2/LAPTM5/LILRB1/LATS2/NGFR/ATF3/HMOX1/LGALS9/ADAMTSL4/CASP8/LTBR/THBS1/PYCARD/NLRC4/JUN/TNFRSF…
BP	GO:0007188	adenylate cyclase-modulating G protein-coupled receptor signaling pathway	152	-0.397468	-2.00284	3.15449e-07	1.17924e-06	5.56445e-07	1337	tags=42%, list=12%, signal=38%	PTH2R/ADCY2/ADGRB1/PTGDR2/CACNA1D/GNAI1/ADCY5/GNAO1/ADCYAP1R1/UCN3/GRM3/GALR3/AVPR1B/CALCRL/FSHR/AKAP5/GABBR2/GRM7/GPR12/ADRA1A/ADRA1B/PTGER3/CRHR2/CHRM2/RIT2/DRD1/GRM1/GHRHR/RAPGEF4/GLP2R/HTR1B/ADGRB3/VIP/LGR5/GRM2/PTGFR/SSTR4/OPRM1/GABBR1/CRHR1/GPR78/VIPR2/DRD5/PDE2A/TSHR/GNAL/RXFP1/GHRH/SSTR2/OPRK1/CHRM4/GRM5/GRM4/CHRM1/MC4R/RIMS2/HTR1E/GPR26/CHGA/HTR5A/HRH3/GPR6/GLP1R/HTR1A
MF	GO:0008509	anion transmembrane transporter activity	206	-0.354653	-1.86189	3.46481e-07	1.2902e-06	6.08807e-07	2191	tags=38%, list=20%, signal=31%	ASIC3/SLC6A13/SLC22A3/SLC6A12/SLC9A6/SLC23A2/ABCC9/SLC1A7/LRRC8A/SLC5A5/SLC13A2/SLC26A1/CLIC5/SLC9A3/SLC6A20/SLC4A4/SLC4A9/SLC25A41/GLRA2/SLC1A4/AQP6/SLC22A7/SLC24A2/SLC6A2/SLC26A5/SLC26A8/SLC13A1/SLC16A7/SLC24A3/SLC25A18/SLC9A7/GLRB/ANO3/RTBDN/SLC9A4/SLCO1A2/SLC6A5/BEST3/OCA2/SLCO5A1/GABRG3/ANO4/SLC12A5/SLC38A1/ANO5/SLC6A1/SLC22A8/SLC5A8/SLC1A1/CFTR/SLC1A2/SLC22A2/SLC24A4/GABRB1/SLC4A10/GABRA5/S…
BP	GO:0030162	regulation of proteolysis	440	0.351914	1.67411	3.64698e-07	1.35277e-06	6.38333e-07	2863	tags=36%, list=26%, signal=28%	SERPINA5/LTF/SERPINA3/TIMP1/CSTA/SERPINE1/DPEP1/MMP9/CDC20/TNFSF14/SERPINA1/CST6/PYHIN1/BIRC5/ANXA2/FASLG/RUNX1/CARD16/CST7/SERPINB2/S100A9/PLAUR/SFN/PTTG1/S100A8/PLAT/PBK/C3/SERPINH1/TFPI/COL6A3/MMP14/SERPING1/AQP1/CLEC7A/ITIH1/TNFAIP8/LCK/PI3/IL10/SPINK8/HGF/BCL2L12/C4B/IFI6/CTSC/CAV1/IFNG/CDK2/CASP1/BST2/C4A/SERPINF1/LAMP3/TREM2/PCOLCE/VIL1/CD44/SPINT1/NLRP6/IL1R2/FN1/LAPTM5/RPS6KA1/NGFR/CDC20…
BP	GO:0070374	positive regulation of ERK1 and ERK2 cascade	139	0.468316	1.98097	4.30545e-07	1.59086e-06	7.50676e-07	2581	tags=50%, list=23%, signal=39%	PLA2G2A/HAND2/CHI3L1/GATA4/SLAMF1/CCL23/XCL2/HLA-DRB1/NPNT/CD74/PTPN22/XCL1/PDGFD/CCL5/FPR2/SCIMP/CCL20/GPR183/C5AR1/GPNMB/F2RL1/CCL17/NOX4/TREM2/CCL2/HAVCR2/PTPRC/CD44/P2RY6/FGG/PLA2G5/CXCL17/LGALS9/ICAM1/CCR1/PYCARD/CARD9/JUN/CCL22/IL1A/SERPINF2/CCR7/CCL7/PDGFA/CD4/TGFB1/GPBAR1/NPSR1/CCL8/FGF21/GPR55/ANGPT1/CALCR/TNFRSF11A/FGF20/CSF1R/CCL25/PRKD2/FGF19/FFAR4/EPO/PDGFB/NOD1/SHC1/TRPV4/CCL26/PDE8…
BP	GO:0061448	connective tissue development	176	0.438266	1.90379	5.26813e-07	1.93908e-06	9.1499e-07	2059	tags=35%, list=19%, signal=29%	HOXA5/HOXA3/HOXA11/HAND2/CHI3L1/OSR2/SHOX2/HMGA2/TIMP1/HOXC4/HOXB3/COL1A1/COL3A1/HOXD3/MGP/CER1/PITX1/RUNX1/SCIN/NKX3-2/STC1/COMP/PDGFD/COL5A1/FOXD1/SERPINH1/LOXL2/ROR2/COL11A1/CYTL1/BGN/EGR1/LOX/OSR1/RUNX3/GDF5/CD44/TYMS/SPI1/TGFBI/ADAMTS7/SNAI1/SULF1/WT1/RUNX2/COL27A1/AMELX/ARID5A/SIX2/WNT5A/EVC/TGFB1/MMP13/OTOR/UMODL1/POU4F2/BMP8B/GPR4/TGFBR2/UNCX/PTHLH
BP	GO:0008285	negative regulation of cell population proliferation	462	0.347993	1.65733	6.71412e-07	2.46184e-06	1.16167e-06	2878	tags=42%, list=26%, signal=32%	IDO1/IL2RA/PDPN/CD80/CCL23/LGALS9C/HLA-DRB1/FOSL1/IFI30/TLR2/FEZF1/TGFB2/CER1/PDCD1LG2/IL6/E2F7/S100A11/GATA3/SIRPG/XCL1/SCIN/RIPPLY3/LIF/IGFBP3/SFN/LBX1/VDR/SFRP4/IFNLR1/LGALS7B/ALOX15B/IL10/OSM/ROR2/ANG/TFAP2B/CDKN2C/BRIP1/CAV1/IL4I1/GPNMB/IFNG/ADM/SPN/NOX4/ALOX5/SPRY1/P3H2/SERPINF1/TREM2/RUNX3/FCGR2B/FOXJ1/GDF5/TYROBP/ASCL2/CCL2/HAVCR2/HLA-G/TSPO/CD300A/SPINT1/DUSP10/BRCA2/SOD2/LILRB4/CD86/LIL…
BP	GO:0010975	regulation of neuron projection development	280	-0.317955	-1.74536	6.86694e-07	2.50827e-06	1.18357e-06	1968	tags=32%, list=18%, signal=27%	INPP5F/CAMK1D/SEMA3G/SYNGAP1/CDKL5/LZTS3/DCC/SFRP1/THY1/SEMA4G/PTK6/NTRK2/DGKG/RELN/ZNF365/HECW2/PTPRD/CAMK2G/KIF1A/KNDC1/NGF/NDRG4/ROBO1/SPOCK1/DAB1/RND2/RAP2A/ITPKA/RET/MAPT/LRRC7/SERPINI1/CNTN1/KHDC3L/MAP2/RTN4RL1/CAMK2B/DNM3/GRID2/FSTL4/ISLR2/LRP4/WNT7A/LRRC4C/NGEF/SEMA4A/BRSK2/NEUROG3/NEGR1/RTN4RL2/ZNF804A/DSCAM/NEU4/PPFIA2/SEMA3D/NTNG2/RIT2/SEMA6B/SEZ6/ADGRB3/ELAVL4/CDK5R1/IL1RAPL1/TOX/STX1…
BP	GO:0034762	regulation of transmembrane transport	359	-0.300119	-1.70191	8.84278e-07	3.21769e-06	1.51833e-06	2225	tags=38%, list=20%, signal=32%	NLGN2/NLGN1/P2RX7/HOMER1/RNF207/GNB5/EDN3/KCNA2/PIK3R1/PLA2G6/FGF11/PLP1/NLGN3/TRPC1/VAMP2/KCNAB2/CLIC5/DLG4/DPP6/RASGRF2/KCNA3/PCSK9/KCNF1/CACNB4/PEA15/THY1/ATP1A2/CACNB1/RELN/WNK2/HECW2/FGF12/KCNJ10/CRHBP/TRDN/PRRT1/SNCA/CACNA1D/SLC26A5/KCNG4/KCNK7/EHD3/NETO1/KCNQ2/LRRC38/AKAP6/KCNJ4/KCNN2/KCNH3/PRKCE/CACNG4/KCNH4/SCN11A/NOS1/CACNG8/FXYD7/FXYD2/SCN1A/DPP10/KCNH8/F2/CACNA1A/CACNA2D1/KCNJ16/KCNA1…
BP	GO:0052548	regulation of endopeptidase activity	251	0.402319	1.82494	9.96616e-07	3.61273e-06	1.70474e-06	2863	tags=43%, list=26%, signal=33%	SERPINA5/LTF/SERPINA3/TIMP1/CSTA/SERPINE1/DPEP1/MMP9/TNFSF14/SERPINA1/CST6/BIRC5/ANXA2/FASLG/CARD16/CST7/SERPINB2/S100A9/PLAUR/SFN/PTTG1/S100A8/C3/SERPINH1/TFPI/COL6A3/SERPING1/AQP1/CLEC7A/ITIH1/TNFAIP8/LCK/PI3/SPINK8/HGF/BCL2L12/C4B/IFI6/CASP1/BST2/C4A/SERPINF1/LAMP3/VIL1/CD44/SPINT1/NLRP6/LAPTM5/RPS6KA1/NGFR/TFPI2/LGALS9/CASP8/SERPINB1/THBS1/PYCARD/NLRC4/F3/CARD9/CIDEB/SERPINF2/SYK/REST/SERPINB…
BP	GO:0043410	positive regulation of MAPK cascade	326	0.373209	1.73576	1.04311e-06	3.76699e-06	1.77753e-06	2869	tags=44%, list=26%, signal=33%	PLA2G2A/HAND2/CHI3L1/GATA4/SLAMF1/CCL23/XCL2/GDF15/HLA-DRB1/TGFB2/NPNT/IL6/CD74/PTPN22/IQGAP3/XCL1/LIF/PDGFD/CCL5/FPR2/NCF1/SCIMP/CLEC7A/CCL20/OSM/ROR2/GADD45A/HGF/GPR183/C5AR1/GPNMB/F2RL1/LILRA5/CCL17/NOX4/PDE6G/TREM2/FCGR2B/CCL2/HAVCR2/PTPRC/CD44/SPI1/IQGAP1/PLCE1/LAPTM5/P2RY6/FGG/PIK3R5/PLA2G5/CXCL17/LGALS9/ICAM1/LTBR/THBS1/CCR1/PYCARD/TNFRSF19/CARD9/JUN/CCL22/IL1A/PIK3CG/PIK3R6/SERPINF2/TLR3/…
BP	GO:0045861	negative regulation of proteolysis	198	0.420818	1.85711	1.20476e-06	4.32716e-06	2.04186e-06	2468	tags=38%, list=22%, signal=30%	SERPINA5/LTF/SERPINA3/TIMP1/CSTA/SERPINE1/DPEP1/MMP9/TNFSF14/SERPINA1/CST6/BIRC5/ANXA2/CARD16/CST7/SERPINB2/PLAUR/SFN/PTTG1/PLAT/PBK/C3/SERPINH1/TFPI/COL6A3/SERPING1/AQP1/ITIH1/TNFAIP8/PI3/IL10/SPINK8/HGF/BCL2L12/C4B/IFI6/BST2/C4A/SERPINF1/LAMP3/VIL1/CD44/SPINT1/IL1R2/RPS6KA1/TFPI2/PI15/SERPINB1/THBS1/SERPINF2/CTSZ/HFE/SERPINB8/SERPINA12/CRB2/CD109/LXN/SIMC1/GPX1/ITIH6/SERPINC1/SERPINB4/PROS1/CST…
BP	GO:0043065	positive regulation of apoptotic process	338	0.374406	1.74618	1.20726e-06	4.32716e-06	2.04186e-06	2869	tags=37%, list=26%, signal=29%	HOXA5/IDO1/HMGA2/HOXA13/ANXA1/TNFRSF12A/MMP9/MYBL2/TOP2A/FOSL1/MELK/GZMA/CD40LG/TGFB2/DKKL1/IL6/PDCD1/FASLG/SCIN/PHLDA2/G0S2/S100A9/IGFBP3/CCL5/ZBP1/S100A8/VDR/SFRP4/EMILIN2/CD248/HCAR2/TNFAIP8/LCK/IL10/TFAP2B/GADD45A/CTSC/CAV1/ALDH1A3/IFNG/ADM/HTRA4/TYROBP/CCL2/HLA-G/CHEK2/PTPRC/TSPO/UBD/SOD2/LILRB1/LATS2/NGFR/ATF3/HMOX1/LGALS9/ADAMTSL4/CASP8/LTBR/THBS1/PYCARD/NLRC4/JUN/TNFRSF1A/FAP/TNFRSF8/RIPK…
BP	GO:0048872	homeostasis of number of cells	184	0.422006	1.84861	1.30425e-06	4.65734e-06	2.19766e-06	2317	tags=32%, list=21%, signal=25%	HOXA5/PLA2G2A/IL2RA/ANXA1/SIT1/TNFSF14/HAMP/GPR174/CCNB2/CCR4/GAPT/CCR2/IL6/CD74/GATA3/SCNN1B/HCAR2/ISG15/HCLS1/GPR183/ZFP36/ETV2/IL7R/FSTL1/HOXB6/SASH3/JAK3/XKR8/SPI1/OCIAD2/TCIRG1/HMOX1/LGALS9/ALAS2/SPTA1/NCKAP1L/CARD9/RIPK3/INPP5D/IL7/IKZF1/CCR7/CRISPLD1/TNFSF13B/CDK6/B2M/LYN/KCNQ1/HMGB2/STAT1/EZH2/CARD11/HSPA1B/FANCC/VEGFA/EPO/CORO1A/PRDX1
BP	GO:0006887	exocytosis	252	-0.323393	-1.73383	1.46248e-06	5.20296e-06	2.45512e-06	1598	tags=34%, list=14%, signal=30%	RASGRP1/CLASP2/ANXA3/SYT12/RAB3IP/PTGDS/STX1A/PPP3CB/DOC2B/KIT/SYT3/CRHBP/TRPV6/SNCA/MICAL3/SYNGR1/CADPS/ATP9A/STXBP5/DMTN/ERC2/LGI3/RIMS3/SCAMP5/TRIM72/CSPG5/RIMS4/NAPB/PCLO/PRRT2/SYT8/STXBP1/WNT7A/SYT15/SYT5/BRSK2/ADRA1A/SYT9/RAB3A/SYT7/SYP/PRKCB/DRD1/RAPGEF4/HTR1B/RAB27B/SYNGR3/ANK1/STXBP6/STEAP2/KCNB1/SYT16/IL1RAPL1/DOC2A/CFTR/STXBP5L/GATA1/SMPD3/STX1B/ARHGAP44/SYT2/SYT1/CHRNB3/PRKCG/UNC13A/C…
BP	GO:0051346	negative regulation of hydrolase activity	223	0.399265	1.77978	1.60904e-06	5.70315e-06	2.69114e-06	2150	tags=32%, list=19%, signal=27%	SERPINA5/LTF/SERPINA3/TIMP1/ANXA1/CSTA/SERPINE1/DPEP1/MMP9/TNFSF14/SERPINA1/CST6/BIRC5/GZMA/TGFB2/ANXA2/CARD16/CST7/SERPINB2/PLAUR/SFN/PTTG1/C3/SERPINH1/TFPI/COL6A3/SERPING1/AQP1/ITIH1/TNFAIP8/PI3/SPINK8/HGF/PTX3/BCL2L12/C4B/IFI6/BST2/SPRY1/C4A/SERPINF1/LAMP3/VIL1/CD44/SPINT1/RPS6KA1/TFPI2/PI15/SERPINB1/THBS1/NCKAP1L/SERPINF2/SERPINB8/SERPINA12/CRB2/F11R/CD109/LXN/SIMC1/GPX1/ITIH6/SERPINC1/SERPIN…
BP	GO:0017157	regulation of exocytosis	149	-0.383577	-1.94943	1.64114e-06	5.79547e-06	2.7347e-06	1594	tags=37%, list=14%, signal=32%	SYT3/TRPV6/SNCA/CADPS/ATP9A/STXBP5/LGI3/RIMS3/SCAMP5/CSPG5/RIMS4/PCLO/SYT8/STXBP1/WNT7A/SYT15/SYT5/ADRA1A/SYT9/RAB3A/SYT7/SYP/PRKCB/DRD1/RAPGEF4/HTR1B/RAB27B/STXBP6/KCNB1/IL1RAPL1/DOC2A/CFTR/STXBP5L/GATA1/SMPD3/STX1B/SYT2/SYT1/CHRNB3/PRKCG/CACNA1I/CPLX1/SYN1/RAB3C/BLK/HTR2A/VSNL1/CDK5R2/SYT13/RIMS2/KLRC2/SYT4/SYT10/CPLX2/GRIN3A
BP	GO:0060759	regulation of response to cytokine stimulus	120	0.47253	1.958	1.78159e-06	6.22255e-06	2.93623e-06	3521	tags=58%, list=32%, signal=40%	STAP1/IRGM/TLR2/IL6/CD74/IL1RN/CARD16/CCL5/ZBP1/ISG15/CASP4/CAV1/F2RL1/CASP1/SOCS1/TREM2/PTPRC/OAS1/CD300LF/TXK/GFI1/IL1R2/LAPTM5/IRF7/CASP8/PTPN6/PARP9/PYCARD/TNFRSF1A/CXCR4/MMP12/IL7/USP29/NLRC5/SYK/WNT5A/IL1R1/TICAM2/TRIM6/VRK2/ANGPT1/IFIH1/PARP14/IRAK3/SPHK1/IRAK2/OAS3/HSPA1B/IKBKE/TNFAIP3/TRIM56/SPPL2A/PPARG/PALM3/PADI2/USP18/CSF1/TRAIP/AGPAT2/SH2B3/CARD8/MUL1/HSPA1A/EDN1/IRF3/RIPK1/PTPN2/LS…
CC	GO:0005819	spindle	255	0.386196	1.75586	1.77373e-06	6.22255e-06	2.93623e-06	1632	tags=21%, list=15%, signal=18%	DLGAP5/ASPM/PTPN7/CDC20/KIF20A/AURKB/KIF2C/TRAT1/BIRC5/CDCA8/KIF23/CENPF/ESPL1/KIF4A/CKAP2L/KIF14/KIF18A/SKA1/NUSAP1/PLEKHG6/BUB1B/CENPE/CAPG/TTK/NEK2/TPX2/SHCBP1/TACC3/KIFC1/GEM/WDR62/CDK1/FAM83D/PSRC1/SKA3/HSPB1/HMMR/CCNB1/LATS2/ANKRD53/AURKA/PLK1/CDC6/MAK/FAM110C/PLK3/CXCR2/RASSF10/POC1A/ECT2/PRC1/ALPK1/NDE1/KIF15
CC	GO:0005925	focal adhesion	289	0.378274	1.74075	1.78034e-06	6.22255e-06	2.93623e-06	3241	tags=42%, list=29%, signal=30%	ANXA1/VIM/PLAU/KIF23/PDLIM1/FLNC/PLAUR/HSPG2/ALOX15B/MMP14/MSN/MRC2/ITGB3/ITGA5/FLNA/RAC2/CAV1/ITGB2/TNC/ITGB4/PARVG/NOX4/SLA/NEXN/PTPRC/CD44/IQGAP1/HSPB1/ACTN1/TNS4/CYBA/EPHA2/XIRP1/SDC4/FZD2/ARPC1B/ICAM1/ADGRE5/APBB1IP/FAP/TRIP6/ITGBL1/TES/FHL3/SPRY4/LCP1/MCAM/ITGB7/CNN3/TNFSF13B/ANXA5/IL1RL1/FES/VASP/IL16/SLC4A2/HCK/CAV2/ITGA4/ITGA2/CAPN5/B2M/FBLIM1/ABCB4/AJUBA/FBLN7/ZYX/ASAP3/ENG/DDR2/LAP3/CD…
MF	GO:0022853	active ion transmembrane transporter activity	154	-0.384868	-1.94173	1.86452e-06	6.48854e-06	3.06174e-06	2190	tags=43%, list=20%, signal=35%	SLC6A13/SLC6A12/SLC9A6/SLC23A2/ABCC9/SLC1A7/SLC5A2/SLC5A5/SLC13A2/SLC26A1/SLC9A3/SLC6A20/SLC28A3/SLC4A4/SLC4A9/SLC15A2/ATP1A2/SLC5A11/SLC5A7/SLC22A7/SLC5A1/ATP2B2/ATP2C2/SLC24A2/SLC6A2/SLC26A5/SLC26A8/SLC13A1/SLC16A7/SLC24A3/SLC25A18/SLC9A7/ATP12A/SLC9A4/SLCO1A2/ATP4A/SLC6A5/SLCO5A1/SLC12A5/SLC38A1/SLC6A15/SLC2A13/SLC28A2/ATP1A3/ATP8A1/ATP1A4/SLC6A1/SLC22A8/SLC5A8/SLC1A1/CFTR/SLC1A2/SLC24A4/SLC4A…
BP	GO:0045786	negative regulation of cell cycle	227	0.396569	1.76989	2.06896e-06	7.17389e-06	3.38514e-06	2433	tags=32%, list=22%, signal=25%	HMGA2/AURKB/NDC80/E2F7/GATA3/CENPF/ESPL1/LIF/PTTG1/ORC1/E2F8/BUB1B/ALOX15B/TTK/NEK2/CDC45/BUB1/CLSPN/GTSE1/IL10/WEE1/CDKN2C/BRIP1/CDK1/GPNMB/HORMAD1/CDK2/RUNX3/CCL2/HLA-G/CHEK2/DMRT1/MUC1/CCNB1/LILRB1/LATS2/DTL/GPR132/PLK1/CDC6/SUSD2/TOM1L1/PLK3/CEBPA/BTN2A2/SIPA1/CHEK1/HUS1B/CDK6/TGFB1/FANCD2/ZFP36L2/TRIP13/HHEX/EME1/TP53I13/CDT1/DUSP1/EZH2/KNTC1/KANK2/BRCA1/GAS1/E2F1/TIMELESS/TICRR/ZWINT/FBXO43…
BP	GO:0051301	cell division	393	0.355111	1.68157	2.10523e-06	7.27332e-06	3.43206e-06	2894	tags=34%, list=26%, signal=26%	HMGA2/MACC1/HOXB4/ASPM/CDC20/CEP55/UBE2C/KIF20A/AURKB/KIF2C/CENPA/NDC80/CCNB2/TOP2A/CDCA2/TGFB2/NCAPG/E2F7/KIF23/CENPF/ESPL1/PDGFD/KIF4A/SFN/PTTG1/KIF14/CDC25C/SKA1/NUSAP1/E2F8/BUB1B/CENPE/NEK2/TPX2/SPC24/BUB1/CCNA2/TACC3/OSM/WEE1/KIFC1/BRIP1/CDK1/ERCC6L/NCAPH/FAM83D/CDK2/OIP5/PSRC1/TUBA1C/SKA3/NUF2/CHEK2/EVI2B/BRCA2/PADI6/CCNB1/LATS2/ANKRD53/AURKA/SMC4/PLK1/CDC6/SUSD2/IL1A/WWTR1/PLK3/REEP4/RHOC/…
BP	GO:0048732	gland development	287	0.381475	1.75524	2.26557e-06	7.79911e-06	3.68016e-06	2646	tags=37%, list=24%, signal=29%	HOXA5/HOXA10/HOXA3/HOXA11/HAND2/OTP/HOXD9/HOXD13/HOXA13/NKX2-5/ANXA1/AREG/HOXB3/HOXB13/FOXB1/HAMP/HOXD3/CCNB2/CELA1/HOXB9/TGFB2/PITX1/IL6/E2F7/IQGAP3/GATA3/VDR/E2F8/PITX2/ALOX15B/TFCP2L1/MSN/IL10/HGF/SOCS2/CAV1/ALDH1A3/TNC/HK2/OAS2/SERPINF1/TYMS/TSPO/STRA6/BRCA2/SOD2/EPHA2/UCP2/RPS6KA1/HMOX1/AURKA/SULF1/CYP19A1/IGFBP5/JUN/WT1/OXTR/RIPK3/STAT5A/CEBPA/MMP2/AR/WNT5A/IGF2/PDGFA/GLI1/ITGA2/TGFB1/WNT3A…
BP	GO:0010564	regulation of cell cycle process	408	0.34953	1.65968	2.42483e-06	8.31742e-06	3.92474e-06	2396	tags=29%, list=22%, signal=24%	HMGA2/HOXA13/ANXA1/DLGAP5/CDC20/UBE2C/KIF20A/AURKB/RRM2/NDC80/CDCA2/E2F7/KIF23/CENPF/ESPL1/LIF/PTTG1/KIF14/CDC25C/ORC1/NUSAP1/E2F8/BUB1B/CENPE/TTK/NEK2/CDC45/TPX2/BUB1/CLSPN/GTSE1/TACC3/MKI67/WEE1/CDKN2C/BRIP1/WDR62/CDK1/GPNMB/PLSCR1/HORMAD1/FAM83D/CDK2/PSRC1/CCL2/HLA-G/CHEK2/UBD/CCDC8/CD28/BRCA2/DMRT1/MUC1/CCNB1/DTL/GPR132/ANKRD53/AURKA/PLK1/CDC6/STIL/PTPN6/ANKK1/SUSD2/IL1A/GPR3/TOM1L1/PLK3/RAD5…
BP	GO:0030900	forebrain development	243	-0.315302	-1.6656	2.75789e-06	9.42608e-06	4.44788e-06	1354	tags=24%, list=12%, signal=22%	GSX1/SOX1/NR0B1/RTN4RL1/OPHN1/FOXG1/VAX2/PHACTR1/WNT7A/KCNA1/NPY/NEUROG3/PLCB1/NRG3/DRD1/SEMA6B/GHRHR/HES5/FEZF2/ELAVL4/EMX1/CDK5R1/NRGN/SLC1A2/CHD5/KCNC1/SHH/SSTR4/TOX/FGF13/SLC4A10/RTN4R/PAX5/CNTNAP2/SLIT1/SLC32A1/CHRNB2/FGF8/TBR1/MAS1/LMX1A/SSTR3/NEUROD1/GHRH/BMP2/SCT/SSTR2/NEFL/CDK5R2/NOG/TNR/WNT7B/KCNC2/LHX3/SSTR1/HTR5A/HTR6/NEUROD6/LHX5
BP	GO:0043408	regulation of MAPK cascade	450	0.343789	1.63638	3.18512e-06	1.08091e-05	5.10047e-06	2869	tags=41%, list=26%, signal=32%	PLA2G2A/HAND2/CHI3L1/GATA4/CHRNA9/SLAMF1/CCL23/XCL2/GDF15/HLA-DRB1/TGFB2/NPNT/IL6/CD74/PTPN22/IQGAP3/XCL1/GBP1/LIF/PDGFD/CCL5/PBK/FPR2/FOXM1/NCF1/SCIMP/CLEC7A/CCL20/OSM/ROR2/GADD45A/HGF/GPR183/CAV1/C5AR1/GPNMB/F2RL1/DUSP5/LILRA5/FAM83D/CCL17/NOX4/SPRY1/PDE6G/EMILIN1/TREM2/FCGR2B/CCL2/HAVCR2/PTPRC/CD44/SPI1/IQGAP1/CD300A/NLRP6/DUSP10/FN1/PLCE1/LAPTM5/EPHA2/LILRB4/P2RY6/FGG/PIK3R5/ATF3/PLA2G5/CXCL1…
BP	GO:0001934	positive regulation of protein phosphorylation	477	0.337808	1.61403	3.18171e-06	1.08091e-05	5.10047e-06	2933	tags=38%, list=26%, signal=29%	CHI3L1/HMGA2/LTF/AREG/SLC11A1/CD80/MMP9/LEFTY2/STAP1/GDF15/GPRC5A/HLA-DRB1/CLCF1/IRGM/CD40LG/TGFB2/IL6/CD74/IQGAP3/CD3E/CAMP/LIF/PDGFD/PLAUR/KIF14/CCL5/CENPE/FPR2/C3/RARRES2/TTK/IL18/TPX2/CLSPN/NCF1/CLEC7A/HCLS1/ITGB3/ITGA5/FAM20A/OSM/ROR2/ANG/HGF/CAV1/GPNMB/IFNG/IL31RA/LILRA5/EGR1/PSRC1/NOX4/SOCS1/TREM2/GDF5/CHEK2/PTPRC/CD44/TMEM119/IQGAP1/CD300A/CD86/CCNB1/SDC4/PIK3R5/CALCA/IL15/PLK1/CDC6/SH2D3…
BP	GO:0032409	regulation of transporter activity	183	-0.359167	-1.84939	3.77366e-06	1.27611e-05	6.02157e-06	2225	tags=42%, list=20%, signal=34%	NLGN2/NLGN1/HOMER1/RNF207/GNB5/PLA2G6/FGF11/NLGN3/VAMP2/DLG4/RASGRF2/PCSK9/CACNB4/ATP1A2/KMT2A/CACNB1/SLC5A11/RELN/WNK2/HECW2/FGF12/CRHBP/TRDN/PRRT1/SNCA/CACNA1D/EHD3/NETO1/LRRC38/AKAP6/PRKCE/CACNG4/NOS1/CACNG8/FXYD7/FXYD2/CACNA2D1/KCNA1/KCNAB1/FXYD6/SHISA8/CASQ1/ANK3/KCNS1/MAPK8IP2/SYNGR3/SHISA9/CFTR/FGF14/HPCA/KCNC1/SCN2B/RASGRF1/FGF13/OPRM1/RYR2/SHANK1/CRHR1/KCNS2/NPPA/MRLN/SHISA7/JPH4/SHISA6/…
BP	GO:0010948	negative regulation of cell cycle process	177	0.420673	1.82774	3.98715e-06	1.34356e-05	6.33983e-06	2362	tags=32%, list=21%, signal=25%	HMGA2/AURKB/NDC80/E2F7/CENPF/ESPL1/LIF/PTTG1/ORC1/E2F8/BUB1B/TTK/NEK2/CDC45/BUB1/CLSPN/GTSE1/WEE1/BRIP1/CDK1/GPNMB/HORMAD1/CDK2/CCL2/HLA-G/CHEK2/DMRT1/MUC1/CCNB1/DTL/GPR132/PLK1/CDC6/SUSD2/TOM1L1/PLK3/BTN2A2/CHEK1/HUS1B/FANCD2/ZFP36L2/TRIP13/EME1/CDT1/DUSP1/EZH2/KNTC1/KANK2/BRCA1/E2F1/TIMELESS/TICRR/ZWINT/FBXO43/ZWILCH/MAD2L1
MF	GO:0004857	enzyme inhibitor activity	231	0.395367	1.76721	4.63199e-06	1.55537e-05	7.33934e-06	2099	tags=32%, list=19%, signal=27%	SERPINA5/LTF/SERPINA3/TIMP1/ANXA1/CSTA/SERPINE1/DPEP1/TNFSF14/SOCS3/SERPINA1/CST6/IQGAP2/BIRC5/APOC2/ANXA2/CARD16/CST7/SERPINB2/SFN/PTTG1/C3/SERPINH1/TFPI/COL6A3/RHOH/SERPING1/ITIH1/TNFAIP8/PKIB/PI3/SPINK8/CDKN2C/C4B/PINLYP/BST2/PDE6G/SOCS1/C4A/SERPINF1/SLN/VIL1/IQGAP1/SPINT1/HSPB1/LILRB4/RPS6KA1/TFPI2/PI15/SERPINB1/PARP9/SPRY4/SERPINF2/GMFG/SERPINB8/SERPINA12/CRB2/ANXA5/CD109/LXN/SIMC1/UMODL1/IT…
BP	GO:0022898	regulation of transmembrane transporter activity	172	-0.357504	-1.83444	4.74297e-06	1.58707e-05	7.4889e-06	2225	tags=42%, list=20%, signal=34%	NLGN2/NLGN1/HOMER1/RNF207/GNB5/PLA2G6/FGF11/NLGN3/VAMP2/DLG4/RASGRF2/PCSK9/CACNB4/ATP1A2/CACNB1/RELN/WNK2/HECW2/FGF12/CRHBP/TRDN/PRRT1/SNCA/CACNA1D/EHD3/NETO1/LRRC38/AKAP6/PRKCE/CACNG4/NOS1/CACNG8/FXYD7/FXYD2/CACNA2D1/KCNA1/KCNAB1/FXYD6/SHISA8/CASQ1/ANK3/KCNS1/MAPK8IP2/SHISA9/CFTR/FGF14/HPCA/KCNC1/SCN2B/RASGRF1/FGF13/OPRM1/RYR2/SHANK1/CRHR1/KCNS2/NPPA/MRLN/SHISA7/JPH4/SHISA6/LRRC26/CRH/GRM5/HECW1…
BP	GO:0032412	regulation of ion transmembrane transporter activity	167	-0.365692	-1.86586	4.76861e-06	1.59009e-05	7.50314e-06	2225	tags=43%, list=20%, signal=35%	NLGN2/NLGN1/HOMER1/RNF207/GNB5/PLA2G6/FGF11/NLGN3/VAMP2/DLG4/RASGRF2/PCSK9/CACNB4/ATP1A2/CACNB1/RELN/WNK2/HECW2/FGF12/CRHBP/TRDN/PRRT1/CACNA1D/EHD3/NETO1/LRRC38/AKAP6/PRKCE/CACNG4/NOS1/CACNG8/FXYD7/FXYD2/CACNA2D1/KCNA1/KCNAB1/FXYD6/SHISA8/CASQ1/ANK3/KCNS1/MAPK8IP2/SHISA9/CFTR/FGF14/HPCA/KCNC1/SCN2B/RASGRF1/FGF13/OPRM1/RYR2/SHANK1/CRHR1/KCNS2/NPPA/MRLN/SHISA7/JPH4/SHISA6/LRRC26/CRH/GRM5/HECW1/JPH3…
BP	GO:0098742	cell-cell adhesion via plasma-membrane adhesion molecules	181	-0.351907	-1.81549	6.33901e-06	2.1064e-05	9.93945e-06	1852	tags=40%, list=17%, signal=34%	CADM3/ALCAM/PCDHA12/DCHS2/PCDHGB7/FAT3/CLSTN2/PTPRD/SLITRK2/IGSF21/SPARCL1/FAT2/ROBO1/DAB1/PCDHA11/CDH20/PCDHA2/CDHR5/PCDHGB1/PCDHA4/PCDHA9/CDH8/PCDH20/RET/PCDHGA1/DSC1/CLDN9/PCDHAC2/CDHR2/CLDN16/LRRC4/CDH13/PCDHA6/GRID2/VSTM2L/DSG1/PCDHA1/CDH7/CDH10/LRRC4C/PCDHGA10/PCDH8/DSCAM/TENM2/PCDHGA3/NTNG2/PCDH7/IL1RAPL1/CNTN4/PCDHGC4/PCDHA5/LRFN5/CELSR3/SLITRK1/CDH12/MMP24/DSCAML1/CNTN6/PCDH15/SELL/BMP2/…
BP	GO:0001503	ossification	263	0.371268	1.69358	7.20314e-06	2.38526e-05	1.12553e-05	2187	tags=33%, list=20%, signal=27%	HAND2/OSR2/HOXA2/SHOX2/CLEC5A/IBSP/LTF/AREG/COL1A1/MMP9/MGP/TGFB2/NPNT/CER1/TNFAIP6/SPP1/IL6/RUNX1/CLIC1/COL1A2/STC1/COMP/DMP1/MMP14/ISG15/MRC2/COL5A2/ROR2/COL11A1/HGF/PTGER4/CEBPD/TNC/ENPP1/CTHRC1/ALOX5/LOX/OSR1/RUNX3/GDF5/TMEM119/ADAMTS7/TCIRG1/JUNB/SNAI1/EPHA2/PHEX/ASPN/CALCA/IGFBP5/CITED1/CCR1/TWIST1/WWTR1/CEBPA/RUNX2/MMP2/ID3/AMELX/EGR2/REST/SIX2/WNT5A/FAM20C/SRGN/IGF2/CYP27B1/CDK6/GLI1/TGFB…
BP	GO:0045055	regulated exocytosis	183	-0.352116	-1.81308	7.99734e-06	2.63912e-05	1.24532e-05	1766	tags=36%, list=16%, signal=30%	PTGDS/STX1A/PPP3CB/DOC2B/KIT/SYT3/CRHBP/TRPV6/SNCA/SYNGR1/CADPS/STXBP5/DMTN/ERC2/RIMS3/SCAMP5/CSPG5/RIMS4/NAPB/PCLO/PRRT2/SYT8/STXBP1/WNT7A/SYT15/SYT5/ADRA1A/SYT9/RAB3A/SYT7/SYP/PRKCB/DRD1/RAPGEF4/HTR1B/SYNGR3/STEAP2/KCNB1/DOC2A/GATA1/STX1B/SYT2/SYT1/CHRNB3/PRKCG/UNC13A/CACNA1I/RIMS1/CPLX1/SYN1/SYN2/CPLX3/BLK/HTR2A/UNC13C/CDK5R2/SNAP25/SYT13/RIMS2/KLRC2/CHGA/SYT4/SYT10/CPLX2/GRIN3A
MF	GO:0005198	structural molecule activity	406	0.340615	1.61649	8.15913e-06	2.68326e-05	1.26615e-05	2796	tags=35%, list=25%, signal=28%	CHI3L1/POSTN/COL8A1/COL1A1/EMILIN3/COL3A1/KRT75/COL4A1/SRPX2/MYBPH/KRT80/KRT7/COL4A2/MFAP2/HLA-DRB1/FMOD/KRT16/VIM/MGP/KRT15/NPNT/AEBP1/COL1A2/COL6A2/COMP/COL5A1/NUP62CL/EMILIN2/HSPG2/LUM/COL22A1/KRT18/COL6A3/KRT8/KRT23/LAD1/ISG15/MSN/TUBB6/MMRN1/PI3/COL5A2/KRT13/COL11A1/HSPB6/COL14A1/FGL2/COL15A1/BGN/TNC/DES/CTHRC1/TUBA1C/COL8A2/LAMB4/MXRA5/EMILIN1/PCOLCE/NEXN/CLDN14/MARVELD1/TGFBI/ACTN1/FN1/ASP…
BP	GO:0034329	cell junction assembly	281	-0.30137	-1.64158	8.86285e-06	2.90471e-05	1.37064e-05	1795	tags=30%, list=16%, signal=26%	ERBB4/CLASP2/EPB41L3/SFRP1/THY1/ADD2/NTRK2/HRG/CLSTN2/IRX3/PTPRD/SLITRK2/SPOCK2/GPM6A/ADGRB1/SNCA/NRXN2/CDH20/DMTN/LRRN1/VSTM5/NR1H4/CDH8/CLDN9/OPHN1/DNM3/CLDN16/LRRC4/PCLO/IL1RAPL2/GRID2/LRRTM2/DSG1/LRP4/LHFPL4/CDH7/WNT7A/CDH10/SLITRK4/UGT8/MARVELD3/EPHB1/SEMA4A/SPTBN2/LRRTM1/NEGR1/TBX5/DSCAM/NPTX1/LINGO2/MPP7/NTNG2/DRD1/LRRTM3/ADGRB3/IL1RAPL1/NRXN1/COL17A1/SLITRK5/BSN/FRMPD2/LRFN5/FGF13/SLITRK1…
BP	GO:0048608	reproductive structure development	301	0.368729	1.70374	1.05009e-05	3.42982e-05	1.61843e-05	2869	tags=41%, list=26%, signal=31%	HOXA10/HOXA11/HOXD13/HOXA13/RETN/GATA4/ANXA1/IRX5/ASPM/HOXB13/SOCS3/MMP19/TCF23/FOSL1/TGFB2/TNFAIP6/SPP1/E2F7/AFP/GATA3/ST14/PHLDA2/LIF/STC1/KIF18A/EOMES/VDR/E2F8/C3/ALOX15B/MMP14/IL10/ROR2/ANG/LHB/PTX3/BRIP1/UTF1/LHX1/CCDC182/TNC/ETV2/LHX9/ADM/SERPINF1/OSR1/ASCL2/STRA6/SPINT1/BRCA2/JUNB/SNAI1/DMRT1/SRY/SDC1/SULF1/CASP8/CYP19A1/GCM1/PTPN6/CITED1/INSL3/IL1A/WT1/CEBPA/MMP2/TLR3/AR/TIFAB/BIK/WNT5A/I…
BP	GO:0061458	reproductive system development	303	0.367405	1.69976	1.1564e-05	3.75306e-05	1.77095e-05	2869	tags=41%, list=26%, signal=31%	HOXA10/HOXA11/HOXD13/HOXA13/RETN/GATA4/ANXA1/IRX5/ASPM/HOXB13/SOCS3/MMP19/TCF23/FOSL1/TGFB2/TNFAIP6/SPP1/E2F7/AFP/GATA3/ST14/PHLDA2/LIF/STC1/KIF18A/EOMES/VDR/E2F8/C3/ALOX15B/MMP14/IL10/ROR2/ANG/LHB/PTX3/BRIP1/UTF1/LHX1/CCDC182/TNC/ETV2/LHX9/ADM/SERPINF1/OSR1/ASCL2/STRA6/SPINT1/BRCA2/JUNB/SNAI1/DMRT1/SRY/SDC1/SULF1/CASP8/CYP19A1/GCM1/PTPN6/CITED1/INSL3/IL1A/WT1/CEBPA/MMP2/TLR3/AR/TIFAB/BIK/WNT5A/I…
MF	GO:0022804	active transmembrane transporter activity	246	-0.308931	-1.64391	1.1569e-05	3.75306e-05	1.77095e-05	2197	tags=33%, list=20%, signal=27%	SLC16A9/SLC6A13/SLC22A3/SLC6A12/SLC9A6/SLC23A2/ABCC9/SLC1A7/SLC5A2/SLC5A5/SLC13A2/SLC26A1/SLC9A3/ABCG1/SLC6A20/SLC28A3/ABCG4/SLC4A4/SLC4A9/SLC15A2/ATP1A2/SLC5A11/SLC1A4/SLC5A7/SLC22A7/SLC5A1/ATP2B2/ATP2C2/SLC24A2/ABCC12/SLC6A2/SLC26A5/SLC26A8/SLC13A1/SLC16A7/SLC24A3/SLC25A18/SLC9A7/ATP12A/SLC9A4/SLCO1A2/ATP4A/SLC6A5/SLCO5A1/SLC12A5/SLC38A1/SLC6A15/SLC15A5/SLC2A13/SLC28A2/ATP1A3/ATP8A1/ATP1A4/SLC6…
CC	GO:0030055	cell-substrate junction	293	0.367482	1.69372	1.22258e-05	3.95274e-05	1.86518e-05	3241	tags=41%, list=29%, signal=30%	ANXA1/VIM/PLAU/KIF23/PDLIM1/FLNC/PLAUR/HSPG2/ALOX15B/MMP14/MSN/MRC2/ITGB3/ITGA5/FLNA/RAC2/CAV1/ITGB2/TNC/ITGB4/PARVG/NOX4/SLA/NEXN/PTPRC/CD44/IQGAP1/HSPB1/ACTN1/TNS4/CYBA/FERMT3/EPHA2/XIRP1/SDC4/FZD2/ARPC1B/ICAM1/ADGRE5/APBB1IP/FAP/TRIP6/ITGBL1/TES/FHL3/SPRY4/LCP1/MCAM/ITGB7/CNN3/TNFSF13B/ANXA5/IL1RL1/FES/VASP/IL16/SLC4A2/HCK/CAV2/ITGA4/ITGA2/CAPN5/B2M/FBLIM1/ABCB4/AJUBA/FBLN7/ZYX/ASAP3/ENG/DDR2/…
CC	GO:0030139	endocytic vesicle	247	0.377145	1.70696	1.36995e-05	4.4143e-05	2.08297e-05	2601	tags=38%, list=23%, signal=30%	SAA1/LTF/AREG/HLA-DQB2/SLC11A1/SLAMF1/HLA-DQA1/HLA-DQA2/CD163/MSR1/HLA-DRA/HLA-DRB1/IRGM/VIM/TLR2/HLA-DRB5/HP/HLA-DQB1/HLA-DPB1/HLA-DPA1/GNLY/CD74/CD3D/RAB34/NCF1/SCIMP/CD3G/ROR2/RAC2/CAV1/RAB32/RAB38/IL7R/HLA-G/TLR1/UNC93B1/CYBB/TCIRG1/CTSS/CYBA/HLA-B/FZD2/PLA2G5/CLEC4E/VAMP8/SLC18A3/CSF3R/FCGR1A/AMELX/COLEC12/HLA-C/SYK/NCF4/WNT5A/PLD4/HLA-A/TLR7/HLA-F/RINL/CTLA4/CD4/STAB1/TLR6/B2M/WNT3A/LYN/HBA…
CC	GO:0101002	ficolin-1-rich granule	135	0.446436	1.88441	1.39434e-05	4.47779e-05	2.11293e-05	2710	tags=39%, list=24%, signal=29%	SLC11A1/MMP9/SERPINA1/TNFAIP6/HSPA6/FPR1/FPR2/CD93/CD58/ADGRE3/SIGLEC14/PYGL/FGL2/ITGB2/FCAR/FCER1G/ALOX5/CD300A/TCIRG1/CTSS/GSDMD/NCKAP1L/LRG1/DOK3/GMFG/CTSZ/SIGLEC5/HK3/TBC1D10C/ITGAX/A1BG/CFD/BIN2/LILRB2/LGALS3/HBB/HSPA1B/MVP/MNDA/TRPM2/CTSH/COTL1/CTSB/MGAM/CLEC4D/VCL/GNS/GSN/JUP/CLEC4C/GUSB/SERPINB6
BP	GO:0051606	detection of stimulus	195	-0.331118	-1.71784	1.44906e-05	4.63797e-05	2.18852e-05	1702	tags=36%, list=15%, signal=31%	PRPH2/TAS2R31/OR2AJ1/OR4M2/REEP6/KIT/PDZD7/SLC24A2/OR2H2/TAS2R13/EYS/RS1/OR52W1/PDC/TTN/CDHR2/ANO3/PRDM12/OR2T4/OR1K1/OR52N4/OR2L5/TAS2R4/SCN1A/OR10H1/PDE6C/OR6J1/OR5K2/OR2C1/KCNA1/EPHB1/KCNMB2/TACR1/TRPC3/OR52E2/OR8S1/OR2L2/TAS2R43/OR2AG2/PHF24/GRIK2/OR1F1/OPN4/TAC1/CNGB1/SLC24A4/ADGRV1/RYR2/SYT1/KCNK4/MMP24/NOX3/GPR52/NPFFR2/OR2M4/DRGX/OR2L13/TAS2R3/ATP8A2/HTR2A/ASIC2/OR2L3/LHFPL5/GPR148/KCNIP2…
BP	GO:0071396	cellular response to lipid	377	0.344813	1.62222	1.51569e-05	4.83506e-05	2.28152e-05	2466	tags=35%, list=22%, signal=28%	HAND2/HOXA2/LTF/ANXA1/SERPINE1/CXCL10/COL1A1/CD80/CXCL9/STAP1/HAMP/IRGM/VIM/TLR2/CCR5/PDCD1LG2/SPP1/IL6/CXCL11/PTPN22/CAMP/CARD16/STC1/KIF18A/CCL5/VDR/PLAT/TFPI/IL18/AQP1/MSN/CCNA2/SCIMP/KMO/IL10/ZFP36/CD180/CASP1/LY96/SERPINF1/OSR1/TREM2/CCL2/HAVCR2/SPON2/LILRA2/SPI1/TSPO/CD14/GFI1/CD86/LILRB1/PHEX/UCP1/TEAD2/IL15/IL36G/CD68/SCGB2A1/PYCARD/PTAFR/DEFA1B/IL1A/IL37/MMP2/ID3/TNFRSF1B/AR/SYK/ARID5A/R…
MF	GO:0015291	secondary active transmembrane transporter activity	149	-0.358197	-1.82044	1.64695e-05	5.23631e-05	2.47085e-05	2272	tags=43%, list=20%, signal=35%	SLC16A14/SLC8A1/SLC16A9/SLC6A13/SLC6A12/SLC9A6/SLC23A2/SLC1A7/SLC5A2/SLC5A5/SLC13A2/SLC26A1/SLC9A3/SLC6A20/SLC28A3/SLC4A4/SLC4A9/SLC15A2/SLC5A11/SLC1A4/SLC5A7/SLC22A7/SLC5A1/SLC24A2/SLC6A2/SLC26A5/SLC26A8/SLC13A1/SLC16A7/SLC24A3/SLC25A18/SLC9A7/SLC9A4/SLCO1A2/SLC6A5/SLCO5A1/SLC12A5/SLC38A1/SLC6A15/SLC15A5/SLC2A13/SLC28A2/ATP1A3/SLC6A1/SLC22A8/SLC5A8/SLC1A1/SLC1A2/SLC24A4/SLC4A10/SLC6A17/SLC8A3/SL…
BP	GO:0031589	cell-substrate adhesion	258	0.371822	1.68961	1.72094e-05	5.45345e-05	2.57332e-05	3079	tags=44%, list=28%, signal=32%	HOXA7/PDPN/SERPINE1/COL8A1/COL1A1/COL3A1/HOXD3/NPNT/PLAU/CD3E/GBP1/DMP1/KIF14/ECM2/MMP14/CD96/ITGB3/ITGA5/VCAM1/FLNA/RAC2/MYO1G/ITGB2/ITGB4/PARVG/HAS2/ITGAL/LAMB4/EMILIN1/TACSTD2/ANGPT2/CD44/MSLN/SIGLEC1/ACTN1/FN1/FERMT3/SKAP1/SDC4/FGG/LAMB1/FBLN5/RHOD/S100A10/CEACAM6/THBS1/EFEMP2/TRIP6/ITGBL1/LAMC3/BST1/SPRY4/LAMB2/LAMC1/MMP12/CCR7/ITGB7/ITGAX/MICALL2/VWF/CDK6/ITGA4/ITGA2/AGR2/AJUBA/BVES/JAG1/SE…
BP	GO:0030072	peptide hormone secretion	148	-0.362697	-1.83807	1.74659e-05	5.4983e-05	2.59448e-05	2068	tags=40%, list=19%, signal=33%	PLA2G6/LRRC8A/PFKM/GRP/RAB11FIP2/NR1D1/RASL10B/SFRP1/STX1A/PPP3CB/DOC2B/CAMK2G/CRHBP/ACVR2B/KCNA5/GLUD1/PTPRN2/NR1H4/ADCY5/UCN3/GPLD1/PRKCE/PCLO/RBP4/CPE/ABAT/BRSK2/SYT9/SYT7/GHRHR/RAPGEF4/VIP/KCNB1/ACVR1C/HNF4A/CFTR/SMPD3/GABBR1/CRHR1/PTPRN/CARTPT/CPLX1/NEUROD1/GPR27/GHRH/SCT/CPLX3/CRH/KCNJ11/BLK/SSTR5/VSNL1/SNAP25/HTR2C/MC4R/RIMS2/ABCC8/CHGA/G6PC2
BP	GO:0007346	regulation of mitotic cell cycle	294	0.358368	1.64998	1.74511e-05	5.4983e-05	2.59448e-05	2638	tags=32%, list=24%, signal=25%	HMGA2/HOXA13/ANXA1/DLGAP5/UBE2C/AURKB/RRM2/NDC80/CDCA2/E2F7/CENPF/ESPL1/KIF14/CDC25C/ORC1/NUSAP1/BUB1B/CENPE/TTK/NEK2/BUB1/CLSPN/GTSE1/MKI67/IL10/WEE1/CDKN2C/WDR62/CDK1/GPNMB/CDK2/CCL2/CHEK2/IQGAP1/UBD/CCDC8/CD28/BRCA2/DMRT1/MUC1/CCNB1/DTL/GPR132/AURKA/PLK1/CDC6/STIL/PTPN6/IL1A/TOM1L1/PLK3/BTN2A2/AIF1/IGF2/CHEK1/CKS2/HUS1B/CDCA5/CAV2/PKMYT1/FANCD2/ZFP36L2/TRIP13/EME1/ADAMTS1/NEK6/CDT1/DUSP1/EZH2/…
BP	GO:0043086	negative regulation of catalytic activity	480	0.325158	1.55655	2.09425e-05	6.57115e-05	3.10073e-05	2474	tags=30%, list=22%, signal=25%	SERPINA5/LTF/SERPINA3/TIMP1/ANXA1/CSTA/SERPINE1/DPEP1/MMP9/CDC20/TNFSF14/SOCS3/GPRC5A/SERPINA1/CST6/IQGAP2/BIRC5/GZMA/TGFB2/APOC2/HP/CCR2/PTPN22/ANXA2/CARD16/CST7/SERPINB2/PLAUR/SFN/PTTG1/BUB1B/C3/SERPINH1/TFPI/COL6A3/RHOH/SERPING1/FOXA2/AQP1/ITIH1/TNFAIP8/PKIB/PI3/SPINK8/GADD45A/HGF/CDKN2C/PTX3/BCL2L12/C4B/IFI6/CAV1/ZFP36/IFNG/PINLYP/BST2/SPRY1/PDE6G/SOCS1/C4A/SERPINF1/LAMP3/SLN/VIL1/PTPRC/CD44/…
BP	GO:1901987	regulation of cell cycle phase transition	233	0.378697	1.69264	2.43853e-05	7.62638e-05	3.59866e-05	2191	tags=28%, list=20%, signal=23%	HMGA2/ANXA1/DLGAP5/UBE2C/AURKB/RRM2/NDC80/E2F7/CENPF/ESPL1/KIF14/CDC25C/ORC1/BUB1B/CENPE/TTK/CDC45/BUB1/CLSPN/GTSE1/WEE1/CDKN2C/BRIP1/CDK1/GPNMB/HORMAD1/FAM83D/CDK2/CCL2/CHEK2/UBD/MUC1/CCNB1/DTL/GPR132/AURKA/PLK1/CDC6/STIL/PTPN6/SUSD2/PLK3/BTN2A2/AIF1/CHEK1/HUS1B/CDCA5/GLI1/FANCD2/ZFP36L2/TRIP13/EME1/ADAMTS1/NEK6/CDT1/PLCG2/DUSP1/EZH2/KNTC1/KANK2/BRCA1/E2F1/TIMELESS/TICRR/ZWINT
MF	GO:0001216	DNA-binding transcription activator activity	323	0.352293	1.63592	2.45449e-05	7.6513e-05	3.61041e-05	2530	tags=33%, list=23%, signal=26%	HOXC10/HOXA5/HOXA10/HOXA7/HAND2/OSR2/HOXD13/HOXD10/HOXA1/HOXA13/NKX2-5/GATA4/HOXC4/HOXC13/HOXB3/HOXC11/MYBL2/HOXD8/HOXB2/HOXD3/FOSL1/HOXD4/HOXB5/PITX1/HOXB7/GATA3/RUNX1/E2F2/BATF/SPIB/MEOX2/FOXD1/TEAD4/TFCP2L1/TFAP2B/CEBPD/ELF4/VENTX/PLSCR1/ETV2/TFEC/EGR1/MAFA/FOXJ1/IKZF3/FOS/SPI1/JUNB/DMRT1/NR5A2/MEOX1/ATF3/NFATC1/NFATC2/TBX21/GCM1/OTX2/JUN/WT1/CEBPA/RUNX2/FOXD2/ELK3/GLIS3/AR/IRF1/EGR2/SIX2/IRF5…
BP	GO:1901988	negative regulation of cell cycle phase transition	146	0.427082	1.82038	2.9786e-05	9.21423e-05	4.34791e-05	2362	tags=32%, list=21%, signal=26%	HMGA2/AURKB/NDC80/E2F7/CENPF/ORC1/BUB1B/TTK/CDC45/BUB1/CLSPN/GTSE1/WEE1/BRIP1/CDK1/GPNMB/HORMAD1/CDK2/CCL2/CHEK2/MUC1/CCNB1/DTL/GPR132/PLK1/CDC6/SUSD2/PLK3/BTN2A2/CHEK1/HUS1B/FANCD2/ZFP36L2/TRIP13/EME1/CDT1/DUSP1/EZH2/KNTC1/KANK2/BRCA1/E2F1/TIMELESS/TICRR/ZWINT/ZWILCH/MAD2L1
BP	GO:0007051	spindle organization	125	0.427899	1.78612	2.98476e-05	9.21423e-05	4.34791e-05	1158	tags=21%, list=10%, signal=19%	DLGAP5/ASPM/MYBL2/CDC20/AURKB/NDC80/CCNB2/KIF23/ESPL1/KIF4A/CENPE/TTK/NEK2/TPX2/TACC3/KIFC1/FLNA/WDR62/PSRC1/NUF2/CHEK2/CCNB1/ANKRD53/AURKA/PLK1/STIL
BP	GO:1901990	regulation of mitotic cell cycle phase transition	186	0.400382	1.75635	2.9698e-05	9.21423e-05	4.34791e-05	2191	tags=30%, list=20%, signal=24%	HMGA2/ANXA1/DLGAP5/UBE2C/AURKB/RRM2/NDC80/E2F7/CENPF/ESPL1/KIF14/CDC25C/ORC1/BUB1B/CENPE/TTK/BUB1/CLSPN/GTSE1/WEE1/CDKN2C/CDK1/GPNMB/CDK2/CCL2/CHEK2/UBD/MUC1/CCNB1/DTL/GPR132/AURKA/PLK1/CDC6/STIL/PTPN6/PLK3/BTN2A2/AIF1/CHEK1/HUS1B/CDCA5/ZFP36L2/TRIP13/ADAMTS1/NEK6/CDT1/DUSP1/EZH2/KNTC1/KANK2/BRCA1/E2F1/TICRR/ZWINT
CC	GO:0098797	plasma membrane protein complex	423	-0.263867	-1.51663	3.07401e-05	9.45925e-05	4.46353e-05	1506	tags=27%, list=14%, signal=25%	CACNA1D/HCN2/SGCD/KCNK1/GNG3/CDH20/KCNG4/KCNA5/STXBP5/GNG4/KCNQ2/LRRC38/GNAI1/CDH8/RET/GNAO1/CNTFR/KCNJ4/GLRB/ATP12A/CDH13/CACNG4/KCNH4/SCN11A/GRID2/CACNG8/FXYD2/SCN1A/CDH7/DPP10/KCNN1/CDH10/CACNA1A/CALCRL/SGCZ/CACNA2D1/KCNJ16/KCNA1/KCNAB1/KCNJ6/GABBR2/SCN2A/SCN3A/KCNMB2/SHISA8/KCNS1/ATP1A3/MPP7/SCN8A/ATP1A4/GRM1/TNK2/SNTG1/GRIN2C/KCNB1/SHISA9/ABCG8/CHRNA7/ACVR1C/GRIK2/KCNQ5/CACNA2D2/GRIA4/KCNC1/…
BP	GO:0061138	morphogenesis of a branching epithelium	127	0.431589	1.80417	3.17566e-05	9.74074e-05	4.59636e-05	2365	tags=40%, list=21%, signal=32%	HOXA5/HOXA11/HOXD11/HOXD13/HOXA13/AREG/COL4A1/HOXB13/SOCS3/CELSR1/NPNT/HOXB7/ST14/VDR/FOXD1/MMP14/IL10/HGF/LHX1/ADM/SPRY1/TACSTD2/SPINT1/EPHA2/SULF1/GCM1/CITED1/WT1/AR/CTSZ/SIX2/WNT5A/PDGFA/RDH10/TBX20/GRHL2/PAX8/SEMA3E/SEMA3A/CLIC4/ENG/GPC3/TGFBR2/TIMELESS/MET/EGF/PLXND1/VEGFA/FOXA1/SNAI2/CTSH
BP	GO:0045596	negative regulation of cell differentiation	419	0.332599	1.58086	3.22162e-05	9.85013e-05	4.64797e-05	2479	tags=33%, list=22%, signal=27%	HOXA5/HOXA7/HOXA9/HAND2/HOXA2/LTF/NKX2-5/ISL2/ANXA1/AREG/CXCL10/HOXB8/MMP9/ASPM/GPR171/TCF23/TGFB2/TNFAIP6/SPP1/IL6/CD74/GATA3/RUNX1/GBP1/NKX3-2/VASN/COL5A1/LBX1/S1PR3/IL18/FOXA2/ITGB3/COL5A2/LILRB3/CAV1/FGL2/ZFP36/C1QC/IFNG/ENPP1/CCL17/SPRY1/SOCS1/JAK3/OSR1/TREM2/RUNX3/FCGR2B/TACSTD2/FOXJ1/GDF5/ASCL2/HLA-G/TMEM119/TSPO/ADAMTS7/DUSP10/SNAI1/SOD2/LILRB4/LILRB1/TMEM176B/NKX6-1/NFATC1/NFATC2/TBX21/I…
BP	GO:0044770	cell cycle phase transition	323	0.349374	1.62236	3.36216e-05	0.000102471	4.83529e-05	2628	tags=29%, list=24%, signal=23%	HMGA2/ANXA1/DLGAP5/UBE2C/AURKB/RRM2/NDC80/CCNB2/MELK/E2F7/IQGAP3/CENPF/ESPL1/KIF14/CDC25C/ORC1/BUB1B/CENPE/TTK/CDC45/FOXM1/BUB1/CLSPN/GTSE1/CCNA2/TACC3/WEE1/CDKN2C/BRIP1/CDK1/GPNMB/HORMAD1/FAM83D/CDK2/BCAT1/CCL2/CHEK2/PTPRC/UBD/GFI1/MUC1/CCNB1/LATS2/DTL/GPR132/CDKN3/AURKA/PLK1/CDC6/STIL/PTPN6/SUSD2/PLK3/BTN2A2/USP29/AIF1/CHEK1/CKS2/HUS1B/CDCA5/CDK6/GLI1/PKMYT1/FANCD2/ZFP36L2/TRIP13/EME1/ADAMTS1/N…
MF	GO:0001228	DNA-binding transcription activator activity, RNA polymerase II-specific	321	0.351517	1.63173	3.42117e-05	0.000103939	4.90454e-05	2530	tags=33%, list=23%, signal=26%	HOXC10/HOXA5/HOXA10/HOXA7/HAND2/OSR2/HOXD13/HOXD10/HOXA1/HOXA13/NKX2-5/GATA4/HOXC4/HOXC13/HOXB3/HOXC11/MYBL2/HOXD8/HOXB2/HOXD3/FOSL1/HOXD4/HOXB5/PITX1/HOXB7/GATA3/RUNX1/E2F2/BATF/SPIB/MEOX2/FOXD1/TEAD4/TFCP2L1/TFAP2B/CEBPD/ELF4/VENTX/PLSCR1/ETV2/TFEC/EGR1/MAFA/FOXJ1/IKZF3/FOS/SPI1/JUNB/DMRT1/NR5A2/MEOX1/ATF3/NFATC1/NFATC2/TBX21/GCM1/OTX2/JUN/WT1/CEBPA/RUNX2/FOXD2/ELK3/GLIS3/AR/IRF1/EGR2/SIX2/IRF5…
MF	GO:0005509	calcium ion binding	459	-0.254342	-1.46314	3.51883e-05	0.000106567	5.02857e-05	1770	tags=31%, list=16%, signal=27%	NECAB1/PCDHA12/LPL/DCHS2/EFCAB5/DGKG/PPP3CB/PCDHGB7/CALB2/LRP1B/DOC2B/FAT3/CLSTN2/DLK2/SPOCK2/SYT3/PROZ/SPARCL1/SNCA/NKD1/FAT2/EYS/SPOCK1/PCDHA11/CDH20/MICU3/PCDHA2/EHD3/CDHR5/PLCH2/FLG/PCDHGB1/DLL1/PCDHA4/MEX3B/PCDHA9/CALB1/PRSS3/CALML3/CDH8/SULF2/PCDH20/RET/PCDHGA1/DSC1/TTN/PCDHAC2/PLCH1/TUBB4A/CDHR2/RAB11FIP4/SPOCK3/CDH13/PCLO/STAB2/PCDHA6/CABP5/FSTL4/DSG1/LRP4/PCDHA1/CDH7/RHBDL3/SYT8/MYL3/F2/…
BP	GO:0000302	response to reactive oxygen species	131	0.428897	1.80312	3.69529e-05	0.000111558	5.26408e-05	2534	tags=37%, list=23%, signal=29%	ANXA1/AREG/COL1A1/MMP9/NME8/FOSL1/HP/IL6/PDGFD/AQP1/NCF1/IL10/HGF/CDK1/FOS/SOD2/UCP2/UCP1/HMOX1/SOD3/SDC1/FBLN5/BTK/JUN/IL1A/RIPK3/PLK3/MMP2/ECT2/GCH1/HBA1/GPX1/NR4A3/HBA2/STAT1/EZH2/SPHK1/HBB/PRKCD/GPR37/IL18BP/FANCC/MET/PRDX1/TRPM2/HYAL2/TNFAIP3/PCNA/PDE8A
BP	GO:0007160	cell-matrix adhesion	164	0.406372	1.75924	3.8448e-05	0.000115707	5.45984e-05	2976	tags=45%, list=27%, signal=34%	HOXA7/SERPINE1/COL3A1/HOXD3/NPNT/PLAU/CD3E/ECM2/MMP14/CD96/ITGB3/ITGA5/VCAM1/ITGB2/ITGB4/PARVG/ITGAL/EMILIN1/CD44/MSLN/SIGLEC1/ACTN1/FN1/FERMT3/SKAP1/SDC4/FGG/FBLN5/RHOD/S100A10/CEACAM6/THBS1/EFEMP2/TRIP6/ITGBL1/BST1/MMP12/CCR7/ITGB7/ITGAX/CDK6/ITGA4/ITGA2/AJUBA/JAG1/SEMA3E/ZYX/ITGAM/ANGPTL3/CCL25/ITGAD/TNXB/ITGA3/ITGA1/CD63/EPHA1/VEGFA/ITGB1/HPSE/NID2/VCL/RCC2/JUP/NID1/LYPD3/RRAS/ITGA11/SLC9A1/I…
BP	GO:0061564	axon development	322	-0.278624	-1.56066	4.15821e-05	0.000124746	5.8864e-05	2187	tags=34%, list=20%, signal=29%	EPHB6/VASH2/SLC9A6/EDN3/GDF7/CAMSAP2/WNT3/UNC5D/PLP1/NLGN3/INPP5F/MYCBP2/SEMA3G/CNTN5/SYNGAP1/CDKL5/BCL11B/NDN/KIF5C/ALCAM/DCC/THY1/SEMA4G/NTRK2/PPP3CB/RELN/TMEFF1/NCAM1/B4GALT6/ATL1/SLITRK2/MAP1A/NEFH/NCAM2/EPHA8/ADGRB1/KALRN/NGF/ROBO1/DAB1/RND2/SPTBN4/CSPG5/RET/MAPT/CNTN1/MAP2/RTN4RL1/OPHN1/FOXG1/VAX2/RPS6KA5/FSTL4/ISLR2/VSTM2L/LRP4/STXBP1/WNT7A/SLITRK4/LRRC4C/OLFM1/EPHB1/GRM7/SEMA4A/BRSK2/RTN4…
BP	GO:0051090	regulation of DNA-binding transcription factor activity	286	0.359189	1.65248	4.33877e-05	0.000129756	6.1228e-05	3330	tags=44%, list=30%, signal=32%	HAND2/LTF/FOSL1/TLR2/CD40LG/IL6/XCL1/CARD16/S100A9/EOMES/S100A8/SFRP4/IL18/FOXA2/CLEC7A/HCLS1/SP100/IL10/FLNA/CAV1/CYTL1/ENPP1/IL18RAP/FOXJ1/HAVCR2/SPI1/GFI1/NTS/FZD2/HMOX1/LGALS9/NKX6-1/BTK/NFAM1/PYCARD/NLRC4/CARD9/ADORA3/TWIST1/RIPK3/ID3/TRIM38/TMSB4X/TLR3/AR/NLRC5/SYK/WNT5A/MYD88/S100A12/TNFRSF4/ZC3H12A/TRIM6/HCK/GLI1/TRIM22/TLR6/FANCD2/IL1RAP/FZD6/BCL3/WNT3A/LPAR5/NLRP3/TNFRSF11A/POU4F2/ROR1/…
BP	GO:0007409	axonogenesis	288	-0.288905	-1.57937	5.63016e-05	0.000167852	7.92043e-05	1961	tags=33%, list=18%, signal=28%	MYCBP2/SEMA3G/CNTN5/SYNGAP1/CDKL5/BCL11B/NDN/KIF5C/ALCAM/DCC/THY1/SEMA4G/NTRK2/PPP3CB/RELN/TMEFF1/NCAM1/B4GALT6/ATL1/SLITRK2/MAP1A/NEFH/EPHA8/ADGRB1/KALRN/NGF/ROBO1/DAB1/RND2/SPTBN4/RET/MAPT/CNTN1/MAP2/OPHN1/FOXG1/VAX2/RPS6KA5/FSTL4/ISLR2/VSTM2L/LRP4/STXBP1/WNT7A/SLITRK4/LRRC4C/OLFM1/EPHB1/SEMA4A/BRSK2/KIF5A/NRXN3/DSCAM/ANK3/NPTX1/RAB3A/SEMA3D/PLA2G10/RNF165/NTNG2/SEMA6B/FEZF2/GDNF/CDK5R1/CNTN4/N…
BP	GO:0034599	cellular response to oxidative stress	180	0.389178	1.69663	6.2311e-05	0.000185192	8.73862e-05	2534	tags=32%, list=23%, signal=25%	GATA4/ANXA1/MMP9/NME8/GPX8/MELK/IL6/VNN1/PDGFD/AQP1/NCF1/IL10/HGF/CDK1/ALOX5/TREM2/FOS/HSPB1/SOD2/UCP1/HMOX1/SOD3/MMP3/FBLN5/BTK/JUN/RIPK3/MMP2/GPX7/SLC25A24/AIF1/REST/ECT2/WNT16/ZC3H12A/GCH1/TLR6/FANCD2/GJB2/GPX1/VRK2/NR4A3/EZH2/SPHK1/PRKCD/GPR37/IL18BP/HSPA1B/FANCC/MET/ALDH3B1/PRDX1/TRPM2/PLA2R1/TNFAIP3/PCNA/FZD1/PDE8A
CC	GO:0031256	leading edge membrane	132	-0.360352	-1.78271	6.2961e-05	0.000186544	8.80244e-05	1018	tags=35%, list=9%, signal=32%	CDKL5/APC2/ITGA8/CLASP2/EPB41L3/THY1/PDE4A/ATP2B2/PDXP/PSD2/AMPH/LAMP5/MAPT/GABRG3/HIP1R/TACR3/AKAP5/SLC12A5/SHISA8/SNTG1/KCNB1/SHISA9/SLC1A2/HPCA/KCNC1/ARHGAP44/ADGRV1/OPRM1/GABBR1/PSD/CNTNAP2/GABRA5/SHISA7/UNC5A/SHISA6/GRIA1/GABRA3/GABRA6/FERMT1/PACSIN1/GABRA4/DDN/GABRG1/KCNC2/GABRA1/GABRG2
BP	GO:0044772	mitotic cell cycle phase transition	273	0.354936	1.62575	6.33082e-05	0.000186994	8.82366e-05	2628	tags=30%, list=24%, signal=24%	HMGA2/ANXA1/DLGAP5/UBE2C/AURKB/RRM2/NDC80/CCNB2/MELK/E2F7/IQGAP3/CENPF/ESPL1/KIF14/CDC25C/ORC1/BUB1B/CENPE/TTK/FOXM1/BUB1/CLSPN/GTSE1/CCNA2/TACC3/WEE1/CDKN2C/CDK1/GPNMB/CDK2/BCAT1/CCL2/CHEK2/UBD/GFI1/MUC1/CCNB1/LATS2/DTL/GPR132/CDKN3/AURKA/PLK1/CDC6/STIL/PTPN6/PLK3/BTN2A2/USP29/AIF1/CHEK1/CKS2/HUS1B/CDCA5/CDK6/PKMYT1/ZFP36L2/TRIP13/ADAMTS1/NEK6/CDT1/DUSP1/EZH2/KNTC1/KANK2/BRCA1/E2F1/TICRR/ZWINT/R…
BP	GO:0097190	apoptotic signaling pathway	387	0.330678	1.55989	6.58803e-05	0.000193992	9.1539e-05	3393	tags=40%, list=31%, signal=28%	GATA4/TNFRSF12A/SERPINE1/MMP9/CD70/MELK/CASP5/BCL2A1/TGFB2/CD74/FASLG/CD3E/E2F2/G0S2/S100A9/VNN1/PLAUR/SFN/S100A8/BDKRB2/KRT18/CASP4/LCK/SP100/HGF/BCL2L12/IFI6/EYA4/CTSC/CAV1/IFNG/GZMB/CASP1/TREM2/TYROBP/CHEK2/PTPRC/CD44/SPI1/CD28/HSPB1/BRCA2/SNAI1/SOD2/CD5/EPHA2/MUC1/NGFR/FGG/ATF3/HMOX1/ICAM1/CASP8/LTBR/BTK/THBS1/PYCARD/DDIAS/IL1A/TNFRSF1A/RIPK3/TNFRSF10C/CIDEB/TLR3/TNFRSF1B/AR/IL7/BIK/IL4/YBX3/…
BP	GO:0006820	anion transport	335	-0.265728	-1.50135	7.09808e-05	0.00020837	9.83234e-05	1369	tags=33%, list=12%, signal=30%	P2RX7/SLC16A9/ASIC3/SLC6A13/TRPV1/SLC22A3/SLC6A12/SLC9A6/SLC23A2/APBA1/PLA2G6/ABCC9/SLC1A7/LRRC8A/SLC5A5/SLC13A2/SLC26A1/CLIC5/SLC9A3/SLC6A20/SLC4A4/SLC4A9/SLC25A41/ATP1A2/GLRA2/SLC1A4/NTRK2/AQP6/SLC22A7/CA4/KCNJ10/SLC24A2/SNCA/SLC26A5/AKR1C1/SLC26A8/SLC13A1/SLC16A7/SLC24A3/SLC25A18/SLC9A7/GLRB/SLC22A10/ANO3/RTBDN/SLC9A4/SLCO1A2/AVPR1B/SLC6A5/BEST3/ABAT/STXBP1/SLCO5A1/GABRG3/ANO4/GRM7/SLC12A5/SLC…
BP	GO:0030855	epithelial cell differentiation	419	0.327363	1.55597	7.92737e-05	0.000232003	0.000109475	3071	tags=43%, list=28%, signal=32%	HOXA5/HOXA7/LIPM/HOXA13/PDPN/GATA4/ANXA1/CSTA/SERPINE1/MMP9/KRT75/COL4A1/HOXB13/OVOL3/FOXB1/KRT80/KRT7/UPK3A/KRT16/VIM/KRT15/HOXB5/E2F7/GATA3/ST14/LIF/NKX3-2/STC1/SFN/VDR/E2F8/SFRP4/PITX2/S1PR3/COL22A1/ALOX15B/TFCP2L1/KRT8/KRT23/MSN/TAGLN2/KRT13/CAV1/CDK1/ZFP36/COL15A1/LHX1/IFNG/F2RL1/ETV2/IL31RA/FSTL1/SPRY1/OSR1/FOXJ1/VIL1/TYMS/IQGAP1/DMRT1/NR5A2/EPHA2/FZD2/SDC1/ADAMTSL4/ICAM1/NKX6-1/ZBED2/CITED…
BP	GO:0015833	peptide transport	168	-0.328577	-1.67973	8.53707e-05	0.000249085	0.000117535	2225	tags=39%, list=20%, signal=32%	NLGN2/TRPV1/SOX4/EDN3/PLA2G6/LRRC8A/PFKM/GRP/RAB11FIP2/NR1D1/RASL10B/SLC15A2/SFRP1/STX1A/PPP3CB/DOC2B/CAMK2G/CRHBP/ACVR2B/KCNA5/GLUD1/PTPRN2/NR1H4/ADCY5/UCN3/CLEC4M/GPLD1/PRKCE/PCLO/RBP4/CPE/ABAT/BRSK2/SYT9/SLC15A5/SYT7/GHRHR/RAPGEF4/VIP/KCNB1/ACVR1C/HNF4A/CFTR/SMPD3/GABBR1/CRHR1/PTPRN/CARTPT/CPLX1/NEUROD1/GPR27/GHRH/SCT/CPLX3/CRH/KCNJ11/BLK/SSTR5/VSNL1/SNAP25/HTR2C/MC4R/RIMS2/ABCC8/CHGA/G6PC2
BP	GO:0002790	peptide secretion	151	-0.347052	-1.74615	8.73536e-05	0.000254096	0.0001199	2225	tags=42%, list=20%, signal=34%	NLGN2/TRPV1/SOX4/EDN3/PLA2G6/LRRC8A/PFKM/GRP/RAB11FIP2/NR1D1/RASL10B/SFRP1/STX1A/PPP3CB/DOC2B/CAMK2G/CRHBP/ACVR2B/KCNA5/GLUD1/PTPRN2/NR1H4/ADCY5/UCN3/GPLD1/PRKCE/PCLO/RBP4/CPE/ABAT/BRSK2/SYT9/SYT7/GHRHR/RAPGEF4/VIP/KCNB1/ACVR1C/HNF4A/CFTR/SMPD3/GABBR1/CRHR1/PTPRN/CARTPT/CPLX1/NEUROD1/GPR27/GHRH/SCT/CPLX3/CRH/KCNJ11/BLK/SSTR5/VSNL1/SNAP25/HTR2C/MC4R/RIMS2/ABCC8/CHGA/G6PC2
BP	GO:0001763	morphogenesis of a branching structure	133	0.426297	1.7934	0.000105092	0.000304766	0.00014381	2365	tags=39%, list=21%, signal=31%	HOXA5/HOXA11/HOXD11/SHOX2/HOXD13/HOXA13/AREG/COL4A1/HOXB13/SOCS3/CELSR1/NPNT/HOXB7/ST14/VDR/FOXD1/MMP14/IL10/HGF/LHX1/ADM/SPRY1/TACSTD2/SPINT1/EPHA2/SULF1/GCM1/CITED1/WT1/AR/CTSZ/SIX2/WNT5A/PDGFA/RDH10/TBX20/GRHL2/PAX8/SEMA3E/SEMA3A/CLIC4/ENG/GPC3/TGFBR2/TIMELESS/MET/EGF/PLXND1/VEGFA/FOXA1/SNAI2/CTSH
BP	GO:0002064	epithelial cell development	142	0.406333	1.72639	0.000108658	0.00031321	0.000147794	3125	tags=50%, list=28%, signal=36%	HOXA5/HOXA13/HOXB13/VIM/ST14/NKX3-2/STC1/SFN/S1PR3/COL22A1/TFCP2L1/MSN/COL15A1/F2RL1/FOXJ1/TYMS/IQGAP1/DMRT1/EPHA2/SDC1/ADAMTSL4/ICAM1/NKX6-1/IL1A/TNFRSF1A/LAMB2/CXCR4/AR/WNT5A/MYD88/CDK6/F11R/GRHL2/JAG1/GPX1/SHROOM3/CLIC4/FOSL2/PROC/GPR4/B4GALT1/IL1B/KRT2/MET/RAB13/VEGFA/FOXA1/SIX3/PECAM1/SOX18/PDGFB/COL18A1/HPSE/BMP5/VCL/CLDN3/PRDM1/ACTA2/MYO1E/PLOD3/CLDN1/TP63/RAP1A/TIGAR/RILPL2/PALLD/SMO/EDNR…
BP	GO:0050673	epithelial cell proliferation	251	0.363113	1.64709	0.000108626	0.00031321	0.000147794	2878	tags=43%, list=26%, signal=32%	HOXA5/OSR2/AREG/COL8A1/TGFB2/IL6/IQGAP3/GATA3/SFN/VDR/CCR3/MMP14/LOXL2/ITGB3/IL10/ANG/HGF/CAV1/ZFP36/C5AR1/HAS2/ALOX5/COL8A2/SERPINF1/OSR1/RUNX3/TACSTD2/GDF5/CCL2/DUSP10/BRCA2/CYBA/EPHA2/RPS6KA1/NGFR/LAMB1/HMOX1/NKX6-1/SULF1/SERPINB1/IGFBP5/THBS1/F3/JUN/TWIST1/LRG1/FAP/STAT5A/LAMC1/MMP12/AR/WNT5A/IGF2/FOXE3/WNT16/CDK6/CD109/CAV2/GLI1/ITGA4/TGFB1/B2M/GPBAR1/WNT3A/GPX1/CEBPB/NR4A3/ISL1/HMGB2/STAT1/…
BP	GO:0062197	cellular response to chemical stress	215	0.375011	1.66456	0.000109341	0.000314232	0.000148276	2534	tags=32%, list=23%, signal=25%	GATA4/ANXA1/MMP9/NME8/GPX8/MELK/IL6/AQP5/VNN1/PDGFD/BDKRB2/AQP1/NCF1/IL10/HGF/CAV1/CDK1/ALOX5/TREM2/FOS/TSPO/HSPB1/SOD2/UCP1/HMOX1/SOD3/MMP3/FBLN5/BTK/JUN/RIPK3/MMP2/GPX7/SLC25A24/LRRC8E/AIF1/REST/ECT2/YBX3/WNT16/ZC3H12A/GCH1/TLR6/FANCD2/GJB2/GPX1/VRK2/NR4A3/RELB/RCSD1/EZH2/SPHK1/PRKCD/GPR37/IL18BP/HSPA1B/FANCC/MET/ALDH3B1/EPO/PRDX1/TRPM2/PLA2R1/TNFAIP3/TRPV4/PCNA/FZD1/PDE8A
BP	GO:0007626	locomotory behavior	121	-0.349695	-1.7311	0.000140456	0.000402445	0.000189902	2229	tags=45%, list=20%, signal=36%	GRIN2D/NLGN2/HIPK2/APBA1/NCOA2/DLG4/SOBP/INPP5F/ASTN1/PREX2/ATP1A2/PPP3CB/RELN/FGF12/KCNJ10/SNCA/CEND1/DAB1/SPTBN4/CALB1/ADCY5/CNTN1/RASD2/GLRB/PRKCE/GAD1/SCN1A/ABAT/LRRTM1/NEGR1/DSCAM/DRD1/GRM1/SEZ6/KLHL1/FEZF2/SLC1A1/GDNF/ELAVL4/SNCG/PITX3/SLC4A10/GPR52/CHRNB2/LMX1A/CRH/OPRK1/GRM5/SNAP25/TNR/HTR2C/SHANK2/OTOG/GLRA1
BP	GO:0060562	epithelial tube morphogenesis	221	0.362301	1.61514	0.000154742	0.000442054	0.000208592	3071	tags=40%, list=28%, signal=29%	HOXA5/HOXA11/HOXD11/HAND2/NKX2-5/GATA4/AREG/CXCL10/COL4A1/CELSR1/TGFB2/NPNT/HOXB7/GATA3/ST14/LBX1/VDR/FOXD1/MMP14/LHX1/ADM/CTHRC1/SPRY1/OSR1/TACSTD2/SPINT1/EPHA2/SDC4/FZD2/TEAD2/STIL/CITED1/TWIST1/WT1/CXCR4/AR/CTSZ/SIX2/WNT5A/ITGAX/FOLR1/RDH10/VASP/TGFB1/TBX20/FZD6/WNT3A/GRHL2/PAX8/SEMA3E/SHROOM3/CLIC4/ENG/CSF1R/GPC3/TGFBR2/PRKD2/TIMELESS/MET/EGF/PLXND1/VEGFA/FOXA1/CCDC103/CTSH/SOX18/EFNB2/APLNR/…
BP	GO:0098657	import into cell	156	-0.329384	-1.67079	0.000156222	0.000444954	0.00020996	2190	tags=41%, list=20%, signal=33%	SLC6A13/TRPV1/SLC22A3/SLC6A12/SLC9A6/ABCC9/SLC1A7/LRRC8A/SLC5A2/SLC9A3/SLC6A20/SLC15A2/ATP1A2/SLC1A4/WNK2/SLC5A1/KCNJ10/SLC24A2/TRPV6/SNCA/SLC6A2/CACNA1D/HCN2/SPX/SLC9A7/KCNJ4/ATP12A/SLC27A2/SLC9A4/NOS1/ATP4A/FXYD2/SLC6A5/CACNA1A/CACNA2D1/KCNJ16/KCNJ6/SLC12A5/SLC38A1/RGS4/ATP1A3/DRD1/ATP1A4/SLC6A1/GRM1/SLC1A1/SYNGR3/GDNF/STEAP2/KCNJ12/SLC1A2/SLC22A2/KCNJ9/SLC24A4/CACNA1B/KCNJ3/CACNA1E/SLC8A3/HCN4…
BP	GO:0001655	urogenital system development	243	0.348835	1.57591	0.000181511	0.000515448	0.000243224	2869	tags=38%, list=26%, signal=29%	HOXA10/HOXA11/HOXD11/OSR2/HOXD13/HOXA13/ANXA1/HOXC11/MMP9/COL4A1/HOXB13/FOXB1/UPK3A/TGFB2/NPNT/CER1/HOXB7/GATA3/CENPF/LIF/PDGFD/FOXD1/ALOX15B/TFAP2B/LHX1/TNC/ENPEP/HAS2/EGR1/SPRY1/SERPINF1/OSR1/TACSTD2/FOXJ1/ANGPT2/IQGAP1/STRA6/PLCE1/SDC4/SDC1/FREM2/SULF1/CYP19A1/CITED1/WT1/WWTR1/MMP2/ID3/LAMB2/AR/SIX2/WNT5A/PDGFA/RDH10/GLI1/PAX8/JAG1/ANGPT1/ADAMTS1/GPR4/STAT1/GPC3/PLAG1/KANK2/TP73/ITGA3/AQP2/CRI…
BP	GO:0050730	regulation of peptidyl-tyrosine phosphorylation	182	0.37522	1.64162	0.000224504	0.000635653	0.000299945	2668	tags=43%, list=24%, signal=33%	AREG/CD80/STAP1/SOCS3/GPRC5A/CLCF1/IL6/CD74/CD3E/LIF/PDGFD/CCL5/IL18/NCF1/CLEC7A/HCLS1/ITGB3/ITGA5/OSM/HGF/CAV1/ITGB2/IFNG/IL31RA/LILRA5/NOX4/SOCS1/TREM2/PTPRC/CD44/CD300A/LILRB4/IL15/PTPN6/PARP9/SAMSN1/TNFRSF1A/BST1/FCGR1A/IL7/SYK/IL4/IGF2/PDGFA/CTF1/CD4/TGFB1/BANK1/WNT3A/LYN/CLEC6A/ISL1/ANGPT1/TNFRSF14/PARP14/EHD4/CSF1R/IL24/CD40/PLCG2/PRKCD/EGF/MVP/VEGFA/EPO/TNFRSF18/PECAM1/EREG/PDGFB/HYAL2/SH…
BP	GO:0015850	organic hydroxy compound transport	163	-0.318431	-1.62856	0.000232121	0.000653353	0.000308297	1177	tags=26%, list=11%, signal=23%	SLCO1A2/RBP4/NOS1/SYT8/ABAT/SYT15/SYT5/AQP7/GRAMD1B/SYT9/SLC2A13/RAB3A/SYT7/DRD1/HTR1B/SLC5A8/GDNF/VIP/KCNB1/ABCG8/SNCG/GRM2/CFTR/SLC22A2/SYT2/GABBR1/SYT1/CRHR1/CARTPT/CHRNB2/STAR/CRH/OPRK1/HTR2A/CHRNA4/SYT13/REN/CHGA/SYT4/HRH3/SYT10/HTR1A
BP	GO:0009914	hormone transport	190	-0.304021	-1.57257	0.000232057	0.000653353	0.000308297	1725	tags=31%, list=16%, signal=27%	STX1A/PPP3CB/DOC2B/CAMK2G/CRHBP/TRPV6/ACVR2B/KCNA5/GLUD1/PTPRN2/NR1H4/ADCY5/UCN3/GPLD1/PRKCE/PCLO/RBP4/CPE/ABAT/BRSK2/SYT9/CRY2/TACR1/SYT7/GHRHR/RAPGEF4/VIP/KCNB1/ACVR1C/HNF4A/CFTR/SMPD3/CRYM/GABBR1/CRHR1/PTPRN/SLC22A9/CARTPT/CPLX1/NEUROD1/GPR27/GHRH/SCT/CPLX3/CRH/KCNJ11/OPRK1/BLK/SSTR5/VSNL1/SNAP25/HTR2C/REN/MC4R/RIMS2/ABCC8/CHGA/G6PC2/HTR1A
BP	GO:1903046	meiotic cell cycle process	124	0.406918	1.69486	0.000243895	0.000684479	0.000322985	2094	tags=35%, list=19%, signal=28%	ASPM/CDC20/NDC80/CCNB2/TOP2A/ESPL1/LIF/PTTG1/KIF18A/CDC25C/HORMAD2/BUB1B/TTK/BUB1/RAD54L/BRIP1/NCAPH/HORMAD1/MND1/NUF2/RAD51/BRCA2/DMRT1/AURKA/SMC4/PLK1/RAD54B/GPR3/RAD51AP1/DNMT3L/WNT5A/CKS2/HUS1B/PSMA8/DMC1/SYCE1L/FANCD2/TRIP13/OOEP/EME1/MEIKIN/PRDM7/FANCA
BP	GO:0006979	response to oxidative stress	268	0.347018	1.58635	0.000248592	0.000695622	0.000328243	2534	tags=30%, list=23%, signal=24%	GATA4/ANXA1/AREG/COL1A1/MMP9/NME8/CA3/GPX8/FOSL1/MELK/HP/IL6/PDLIM1/VNN1/PDGFD/MMP14/AQP1/NCF1/IL10/HGF/ABCB11/CDK1/PTGS1/ALOX5/MICB/TREM2/FOS/HSPB1/SOD2/UCP2/UCP1/HMOX1/SOD3/SDC1/MMP3/FBLN5/BTK/JUN/IL1A/RIPK3/PLK3/MMP2/GPX7/HAO1/SLC25A24/AIF1/REST/ECT2/WNT16/ZC3H12A/PXDNL/GCH1/TLR6/FANCD2/HBA1/GJB2/GPX1/VRK2/NR4A3/RBPMS/HBA2/STAT1/EZH2/SPHK1/HBB/ANGPTL7/PRKCD/GPR37/IL18BP/HSPA1B/FANCC/MET/ALDH3B…
BP	GO:0060348	bone development	148	0.397358	1.69298	0.000272973	0.000761618	0.000359384	3574	tags=52%, list=32%, signal=36%	HOXA11/OSR2/SHOX2/LTF/HOXB4/COL1A1/COL3A1/CER1/ANXA2/STC1/COMP/SFRP4/PITX2/SERPINH1/MMP14/PTGER4/BGN/HAS2/LOX/TYROBP/PTPRC/TMEM119/ADAMTS7/LILRB1/PHEX/SULF1/PTPN6/TWIST1/RUNX2/TIFAB/COL27A1/FAM20C/EVC/MMP13/ENG/P3H1/DDR2/TGFBR2/DHRS3/CLDN18/PAPPA2/WASF2/SNX10/LRRC17/TRPV4/GH1/GLI3/LEP/NEUROG1/VKORC1/SH3PXD2B/BNC2/GHRL/ACP5/SCX/PHOSPHO1/INPPL1/SH2B3/PLS3/THBS3/TMEM107/MEIS1/SOX9/RGN/FOXC1/CHSY1/SP…
BP	GO:0045859	regulation of protein kinase activity	422	0.318518	1.51555	0.000275643	0.000766831	0.000361844	2862	tags=35%, list=26%, signal=27%	CHI3L1/HMGA2/LTF/AREG/SLC11A1/STAP1/GPRC5A/IRGM/CCNB2/DIRAS3/CD40LG/TGFB2/PTPN22/PDGFD/SFN/KIF14/CDC25C/CCL5/CENPE/IL18/TPX2/CLSPN/NCF1/CCNA2/ITGB3/PKIB/FAM20A/ROR2/ANG/GADD45A/HGF/CDKN2C/CAV1/C5AR1/IFNG/LILRA5/EGR1/PSRC1/NOX4/SPRY1/SOCS1/HERC5/PTPRC/IQGAP1/CD300A/HSPB1/DUSP10/PLCE1/LILRB4/CD86/CCNB1/LATS2/SDC4/PIK3R5/CDKN3/CALCA/PLK1/CDC6/PTPN6/THBS1/PYCARD/NCKAP1L/TOM1L1/WWTR1/RIPK3/CEBPA/PIK3C…
BP	GO:0043549	regulation of kinase activity	495	0.306487	1.4684	0.000293587	0.000814384	0.000384283	2897	tags=34%, list=26%, signal=26%	CHI3L1/HMGA2/LTF/AREG/SLC11A1/STAP1/SOCS3/GPRC5A/HLA-DRB1/IRGM/CCNB2/DIRAS3/VAV3/CD40LG/TGFB2/CD74/PTPN22/SLAMF8/PDGFD/CISH/SFN/KIF14/CDC25C/CCL5/CENPE/FPR2/IL18/TPX2/FOXA2/CLSPN/NCF1/CCNA2/ITGB3/PKIB/FAM20A/ROR2/ANG/GADD45A/HGF/CDKN2C/SOCS2/PIFO/CAV1/C5AR1/IFNG/CD19/LILRA5/EGR1/PSRC1/NOX4/SPRY1/SOCS1/TREM2/HERC5/PTPRC/IQGAP1/CD300A/HSPB1/DUSP10/PLCE1/EPHA2/LILRB4/CD86/CCNB1/LATS2/SDC4/PIK3R5/CDK…
BP	GO:0018212	peptidyl-tyrosine modification	260	0.341907	1.55717	0.000294544	0.000814677	0.000384421	2589	tags=38%, list=23%, signal=30%	AREG/CD80/STAP1/SOCS3/GPRC5A/CLCF1/MELK/IL6/CD74/CD3E/LIF/ITK/PDGFD/CCL5/PBK/TTK/IL18/NCF1/CLEC7A/HCLS1/ITGB3/LCK/ITGA5/OSM/ROR2/WEE1/HGF/CAV1/ITGB2/IFNG/IL31RA/LILRA5/NOX4/SOCS1/JAK3/TREM2/PTPRC/CD44/CD300A/TXK/EPHA2/LILRB4/IL15/PTPN6/BTK/PARP9/SAMSN1/TNFRSF1A/BST1/FCGR1A/IL7/SYK/IL4/ZAP70/IGF2/PDGFA/FES/HCK/CTF1/CD4/TGFB1/BANK1/WNT3A/LYN/CLEC6A/ISL1/ANGPT1/TNFRSF14/PARP14/EHD4/ROR1/MAP2K3/CSF1R…
BP	GO:0033044	regulation of chromosome organization	128	0.411888	1.72285	0.000297235	0.000819753	0.000386816	2362	tags=26%, list=21%, signal=21%	DLGAP5/UBE2C/AURKB/NDC80/TOP2A/NCAPG/CENPF/ESPL1/PTTG1/BUB1B/CENPE/TTK/NEK2/BUB1/TACC3/PKIB/NCAPH/CDK2/CCNB1/SMC4/PLK1/CDC6/CDCA5/TRIP13/RMI2/MCM2/NEK6/CDT1/DUSP1/KNTC1/ZWINT/ZWILCH/MAD2L1
BP	GO:0060560	developmental growth involved in morphogenesis	150	-0.321861	-1.62805	0.000300202	0.000825556	0.000389554	2146	tags=36%, list=19%, signal=29%	SLC9A6/EDN3/SLC23A2/WNT3/BMP4/NLGN3/SEMA3G/CDKL5/NDN/ALCAM/DCC/SFRP1/SEMA4G/CYFIP2/PRKCZ/PPP3CB/SYT3/NKD1/NGF/RND2/MAPT/MAP2/FSTL4/ISLR2/WASF1/OLFM1/SEMA4A/DSCAM/FLRT1/SEMA3D/CPNE9/RASAL1/SEMA6B/EMX1/CDK5R1/CPNE6/SHH/FGF13/CPNE5/SYT2/SYT1/RTN4R/UNC13A/SLIT1/TRPC5/RIMS1/SH3GL2/ST8SIA2/TNR/RIMS2/WNT7B/SYT4/L1CAM/SFRP2
BP	GO:1904062	regulation of cation transmembrane transport	221	-0.292868	-1.54239	0.000325778	0.000893324	0.000421532	2225	tags=38%, list=20%, signal=31%	NLGN2/NLGN1/HOMER1/RNF207/GNB5/EDN3/PLA2G6/FGF11/PLP1/NLGN3/TRPC1/VAMP2/KCNAB2/DLG4/DPP6/RASGRF2/PCSK9/CACNB4/THY1/ATP1A2/CACNB1/RELN/WNK2/HECW2/FGF12/CRHBP/TRDN/PRRT1/SNCA/CACNA1D/EHD3/NETO1/LRRC38/AKAP6/KCNN2/PRKCE/CACNG4/NOS1/CACNG8/FXYD7/FXYD2/DPP10/F2/CACNA2D1/KCNA1/KCNAB1/FXYD6/SHISA8/RGS4/CASQ1/ANK3/KCNS1/DRD1/MAPK8IP2/SHISA9/FGF14/HPCA/KCNC1/SCN2B/KCNIP3/RASGRF1/FGF13/OPRM1/RGS7/RYR2/SHAN…
BP	GO:0043281	regulation of cysteine-type endopeptidase activity involved in apoptotic process	132	0.39739	1.67212	0.000336266	0.000919446	0.000433858	3104	tags=45%, list=28%, signal=33%	DPEP1/MMP9/TNFSF14/BIRC5/FASLG/CARD16/S100A9/PLAUR/SFN/S100A8/AQP1/CLEC7A/TNFAIP8/LCK/HGF/BCL2L12/IFI6/CASP1/LAMP3/VIL1/CD44/LAPTM5/RPS6KA1/NGFR/LGALS9/CASP8/THBS1/PYCARD/NLRC4/F3/CARD9/SYK/REST/WNT3A/GPX1/NLRP3/ATP2A3/ST20/VEGFA/CTSH/NOD1/BIRC3/F2R/GSN/BAX/DAP/SERPINB9/PPARG/NODAL/BCL10/TP63/MAGEA3/UACA/NLRP12/PTGS2/CD27/CASP10/CARD8/MUL1
BP	GO:0051091	positive regulation of DNA-binding transcription factor activity	171	0.38155	1.6587	0.000342113	0.00093277	0.000440146	3397	tags=50%, list=31%, signal=35%	LTF/FOSL1/TLR2/CD40LG/IL6/CARD16/S100A9/S100A8/IL18/CLEC7A/HCLS1/IL10/CAV1/CYTL1/IL18RAP/NTS/FZD2/LGALS9/NKX6-1/BTK/NFAM1/PYCARD/NLRC4/CARD9/RIPK3/TRIM38/TLR3/AR/WNT5A/MYD88/S100A12/TRIM6/TRIM22/TLR6/IL1RAP/WNT3A/LPAR5/NLRP3/TNFRSF11A/ROR1/CD40/DDR2/TRIM5/PLCG2/IRAK3/IL1B/SPHK1/PRKD2/IRAK2/CARD11/HSPA1B/IKBKE/VEGFA/FOXA1/TRIM21/NOD1/TRIM34/ADGRF1/TRIM14/FZD1/TRAF5/JUP/PPARG/NEUROG1/NODAL/BCL10/ST…
BP	GO:0051347	positive regulation of transferase activity	371	0.319891	1.50405	0.00035146	0.000955531	0.000450886	3045	tags=36%, list=27%, signal=27%	CHI3L1/HMGA2/LTF/AREG/SLC11A1/STAP1/CDC20/UBE2C/AURKB/GPRC5A/HLA-DRB1/IRGM/VAV3/CD40LG/TGFB2/CD74/PDGFD/KIF14/CCL5/CENPE/FPR2/IL18/NEK2/TPX2/CLSPN/NCF1/ITGB3/PKIB/FAM20A/ROR2/ANG/PIFO/IFNG/CD19/LILRA5/EGR1/PSRC1/NOX4/SOCS1/TREM2/PTPRC/IQGAP1/CD300A/EPHA2/CD86/CCNB1/SDC4/PIK3R5/CDC20B/CALCA/PLK1/CDC6/THBS1/NCKAP1L/TOM1L1/RIPK3/PIK3CG/PIK3R6/FCGR1A/TLR3/CCR7/SYK/LCP2/IL4/WNT5A/S100A12/IGF2/GINS2/EC…
BP	GO:0045930	negative regulation of mitotic cell cycle	139	0.396865	1.67874	0.000369931	0.0010029	0.000473237	2428	tags=32%, list=22%, signal=26%	HMGA2/AURKB/NDC80/E2F7/CENPF/ORC1/BUB1B/TTK/BUB1/CLSPN/GTSE1/IL10/WEE1/CDK1/GPNMB/CDK2/CCL2/CHEK2/MUC1/CCNB1/DTL/GPR132/PLK1/CDC6/TOM1L1/PLK3/BTN2A2/CHEK1/HUS1B/FANCD2/ZFP36L2/TRIP13/EME1/CDT1/DUSP1/EZH2/KNTC1/KANK2/BRCA1/GAS1/TICRR/ZWINT/ZWILCH/MAD2L1/BTG3
BP	GO:0042886	amide transport	187	-0.297005	-1.53089	0.000377534	0.00102062	0.0004816	2068	tags=34%, list=19%, signal=28%	PLA2G6/LRRC8A/PFKM/GRP/RAB11FIP2/NR1D1/RASL10B/SLC15A2/SFRP1/STX1A/PPP3CB/DOC2B/CAMK2G/CRHBP/ACVR2B/KCNA5/GLUD1/PTPRN2/NR1H4/ADCY5/UCN3/CLEC4M/GPLD1/PRKCE/PCLO/RBP4/CPE/ABAT/AQP7/BRSK2/SYT9/SLC15A5/SYT7/GHRHR/RAPGEF4/VIP/KCNB1/ACVR1C/HNF4A/CFTR/SMPD3/GABBR1/CRHR1/PTPRN/CARTPT/CPLX1/NEUROD1/GPR27/GHRH/SCT/CPLX3/CRH/KCNJ11/BLK/SSTR5/VSNL1/SNAP25/HTR2C/MC4R/RIMS2/SLC14A2/ABCC8/CHGA/G6PC2
BP	GO:0001667	ameboidal-type cell migration	284	0.335571	1.54368	0.000459227	0.00123797	0.000584161	3071	tags=41%, list=28%, signal=31%	HAND2/TIMP1/ANXA1/MMP9/SRPX2/KRT16/TGFB2/CER1/GATA3/PDLIM1/STC1/EDN2/MEOX2/PITX2/LOXL2/ITGB3/SP100/GADD45A/S100A2/IFNG/ITGB4/FSTL1/HAS2/SERPINF1/TACSTD2/ANGPT2/VIL1/IQGAP1/HSPB1/DUSP10/FN1/EPHA2/SDC4/HMOX1/THBS1/INSL3/JUN/TWIST1/ARHGDIB/FAP/STAT5A/PIK3CG/TMSB4X/SYDE1/IL4/WNT5A/ITGB7/CRB2/FOLR1/ZC3H12A/ITGA4/ITGA2/TGFB1/ARHGAP4/SEMA3E/GPX1/LGALS12/SEMA3A/ISL1/ANGPT1/MAP2K3/CD40/DDR2/GPC3/TGFBR2/PL…
BP	GO:0050678	regulation of epithelial cell proliferation	211	0.358029	1.58771	0.000462024	0.00124201	0.000586068	3244	tags=47%, list=29%, signal=34%	HOXA5/OSR2/AREG/TGFB2/IQGAP3/GATA3/SFN/VDR/CCR3/ITGB3/IL10/ANG/CAV1/ZFP36/C5AR1/HAS2/ALOX5/SERPINF1/OSR1/RUNX3/TACSTD2/GDF5/CCL2/DUSP10/BRCA2/CYBA/NGFR/LAMB1/HMOX1/SULF1/THBS1/F3/JUN/TWIST1/LRG1/STAT5A/LAMC1/MMP12/AR/WNT5A/IGF2/FOXE3/CDK6/CD109/CAV2/GLI1/ITGA4/TGFB1/B2M/GPBAR1/WNT3A/GPX1/NR4A3/ISL1/HMGB2/STAT1/GPC3/B4GALT1/PRKD2/EGF/TNMD/VEGFA/GRN/SNAI2/EREG/PDGFB/EFNB2/TBX1/TNFAIP3/APLNR/HES1/BM…
MF	GO:0005539	glycosaminoglycan binding	153	0.379844	1.62763	0.000536812	0.00143902	0.000679028	2386	tags=42%, list=21%, signal=33%	SAA1/SERPINA5/LTF/POSTN/CXCL10/CCL23/TLR2/TNFAIP6/CXCL11/ADGRE2/REG1A/COMP/COL5A1/LGR6/ECM2/ITIH1/ANG/COL11A1/GPNMB/BGN/FSTL1/SELP/TREM2/PCOLCE/PTPRC/CD44/EVA1C/FN1/HMMR/SOD3/SULF1/AOC1/THBS1/ADAMTS15/EFEMP2/CFH/PRSS57/CCL7/FGFRL1/REG1B/JCHAIN/STAB1/LIPC/LXN/CXCL8/CCL8/F11/NLRP3/LAMC2/NDNF/FBLN7/ADAMTS1/ENG/SERPINC1/ANGPTL3/TGFBR2/HAPLN3/TNXB/PLA2G2D/EGFLAM/VEGFA/LTBP2/HYAL2/NOD1
BP	GO:0045860	positive regulation of protein kinase activity	260	0.334281	1.52244	0.000560564	0.00149849	0.000707092	2843	tags=37%, list=26%, signal=28%	CHI3L1/HMGA2/LTF/AREG/SLC11A1/STAP1/GPRC5A/IRGM/CD40LG/TGFB2/PDGFD/KIF14/CCL5/CENPE/IL18/TPX2/CLSPN/NCF1/ITGB3/FAM20A/ROR2/ANG/IFNG/LILRA5/EGR1/PSRC1/NOX4/SOCS1/PTPRC/IQGAP1/CD300A/CD86/CCNB1/SDC4/PIK3R5/CALCA/CDC6/THBS1/NCKAP1L/TOM1L1/RIPK3/PIK3CG/PIK3R6/FCGR1A/TLR3/CCR7/SYK/LCP2/IL4/WNT5A/S100A12/IGF2/ECT2/CKS2/PDGFA/CD4/TGFB1/TLR6/AJUBA/WNT3A/TCL1A/ANGPT1/TNFRSF11A/MAP2K3/CSF1R/CD40/DDR2/FGD2/…
BP	GO:0015698	inorganic anion transport	129	-0.326785	-1.62401	0.000579996	0.00154612	0.000729566	1369	tags=26%, list=12%, signal=23%	SLC26A8/SLC13A1/GLRB/ANO3/BEST3/GABRG3/ANO4/SLC12A5/CRY2/ANO5/SLC6A1/SLC22A8/SLC1A1/CA7/CFTR/GABRB1/SLC4A10/GABRA5/NMUR2/GABRA3/GABRA6/GRM5/GABRA4/SLC22A6/SLC17A7/PRKG2/GABRD/GABRB2/GABRB3/GABRG1/GABRA1/GLRA3/GABRG2/GLRA1
BP	GO:0046879	hormone secretion	186	-0.301564	-1.55551	0.000598003	0.00158969	0.000750127	1725	tags=31%, list=16%, signal=26%	STX1A/PPP3CB/DOC2B/CAMK2G/CRHBP/TRPV6/ACVR2B/KCNA5/GLUD1/PTPRN2/NR1H4/ADCY5/UCN3/GPLD1/PRKCE/PCLO/RBP4/CPE/ABAT/BRSK2/SYT9/CRY2/TACR1/SYT7/GHRHR/RAPGEF4/VIP/KCNB1/ACVR1C/HNF4A/CFTR/SMPD3/GABBR1/CRHR1/PTPRN/CARTPT/CPLX1/NEUROD1/GPR27/GHRH/SCT/CPLX3/CRH/KCNJ11/OPRK1/BLK/SSTR5/VSNL1/SNAP25/HTR2C/REN/MC4R/RIMS2/ABCC8/CHGA/G6PC2/HTR1A
BP	GO:1901654	response to ketone	126	0.394329	1.64708	0.000628032	0.00166489	0.000785613	1900	tags=29%, list=17%, signal=24%	HOXA10/HOXA11/HOXD13/POSTN/HOXA13/HOXB13/FOSL1/TLR2/TGFB2/SPP1/PTGER2/PLAT/AQP1/MSN/PTGER4/CAV1/SERPINF1/TYMS/FOS/TSPO/CYBB/CYBA/P2RY6/UCP1/THBS1/MAOB/PTAFR/OXTR/AR/CCR7/FBXO32/TGFB1/ABCB4/GJB2/IGFBP7/MAP4K1
MF	GO:0005516	calmodulin binding	138	-0.321434	-1.61741	0.000631019	0.00166819	0.000787169	2270	tags=41%, list=20%, signal=33%	PPP3CA/RYR1/SLC8A1/ADD3/MYH1/TRPV1/MARCKS/CAMSAP2/PLA2G6/VAMP2/CAMK1D/RASGRF2/ADD2/PPP3CB/MYH4/MYO5A/ATP2B2/CAMK2G/TRPV6/KCNQ2/ITPKA/TTN/MAP2/CAMK2B/KCNN2/NOS1/MYH6/KCNN1/AKAP5/PLCB1/MYH15/RGS4/SYT7/PNCK/RIT2/PDE1A/KCNH5/NRGN/KCNQ5/IQCF3/SLC24A4/MYH7/RYR2/SYT1/KCNH1/CAMKV/UNC13A/CAMK4/SLC8A3/CAMK1G/ARPP21/ATP2B3/CAMK2A/UNC13C/CAMSAP3/SLC8A2/GRIN1
CC	GO:0030666	endocytic vesicle membrane	146	0.391232	1.66757	0.000641651	0.00169162	0.000798226	1734	tags=33%, list=16%, signal=28%	AREG/HLA-DQB2/SLC11A1/HLA-DQA1/HLA-DQA2/CD163/MSR1/HLA-DRA/HLA-DRB1/IRGM/TLR2/HLA-DRB5/HLA-DQB1/HLA-DPB1/HLA-DPA1/CD74/CD3D/RAB34/CD3G/ROR2/RAC2/CAV1/RAB32/RAB38/IL7R/HLA-G/TLR1/CYBB/TCIRG1/CYBA/HLA-B/FZD2/CLEC4E/VAMP8/SLC18A3/CSF3R/FCGR1A/COLEC12/HLA-C/WNT5A/HLA-A/HLA-F/CD4/STAB1/TLR6/B2M/WNT3A/LYN
BP	GO:2000116	regulation of cysteine-type endopeptidase activity	150	0.37973	1.62146	0.000661436	0.001739	0.000820579	2863	tags=41%, list=26%, signal=31%	LTF/DPEP1/MMP9/TNFSF14/BIRC5/FASLG/CARD16/CST7/S100A9/PLAUR/SFN/S100A8/AQP1/CLEC7A/TNFAIP8/LCK/HGF/BCL2L12/IFI6/CASP1/LAMP3/VIL1/CD44/NLRP6/LAPTM5/RPS6KA1/NGFR/LGALS9/CASP8/THBS1/PYCARD/NLRC4/F3/CARD9/CIDEB/SYK/REST/PSMB9/WNT3A/GPX1/NLRP3/ATP2A3/ST20/VEGFA/CTSH/NOD1/IFI16/BIRC3/F2R/GSN/BAX/DAP/SERPINB9/PPARG/NODAL/BCL10/TP63/MAGEA3/CAST/UACA/NLRP12/PTGS2
BP	GO:0002791	regulation of peptide secretion	121	-0.324951	-1.60861	0.000697934	0.00182993	0.000863486	2068	tags=36%, list=19%, signal=30%	PLA2G6/LRRC8A/PFKM/GRP/NR1D1/RASL10B/SFRP1/STX1A/PPP3CB/DOC2B/CRHBP/KCNA5/GLUD1/NR1H4/ADCY5/UCN3/GPLD1/PRKCE/RBP4/ABAT/BRSK2/SYT9/SYT7/GHRHR/KCNB1/ACVR1C/HNF4A/CFTR/GABBR1/CARTPT/NEUROD1/GPR27/GHRH/SCT/CRH/KCNJ11/BLK/SSTR5/VSNL1/SNAP25/HTR2C/ABCC8/CHGA/G6PC2
BP	GO:0018108	peptidyl-tyrosine phosphorylation	257	0.341297	1.55183	0.00070887	0.00185352	0.000874619	2589	tags=38%, list=23%, signal=30%	AREG/CD80/STAP1/SOCS3/GPRC5A/CLCF1/MELK/IL6/CD74/CD3E/LIF/ITK/PDGFD/CCL5/PBK/TTK/IL18/NCF1/CLEC7A/HCLS1/ITGB3/LCK/ITGA5/OSM/ROR2/WEE1/HGF/CAV1/ITGB2/IFNG/IL31RA/LILRA5/NOX4/SOCS1/JAK3/TREM2/PTPRC/CD44/CD300A/TXK/EPHA2/LILRB4/IL15/PTPN6/BTK/PARP9/SAMSN1/TNFRSF1A/BST1/FCGR1A/IL7/SYK/IL4/ZAP70/IGF2/PDGFA/FES/HCK/CTF1/CD4/TGFB1/BANK1/WNT3A/LYN/CLEC6A/ISL1/ANGPT1/TNFRSF14/PARP14/EHD4/ROR1/MAP2K3/CSF1R…
BP	GO:0048588	developmental cell growth	146	-0.321514	-1.62706	0.000754704	0.00196799	0.000928633	2146	tags=35%, list=19%, signal=29%	SLC9A6/EDN3/SLC23A2/WNT3/NLGN3/SEMA3G/CDKL5/NDN/ALCAM/DCC/SEMA4G/CYFIP2/PRKCZ/PPP3CB/SYT3/NGF/RND2/AKAP6/MAPT/MAP2/FSTL4/ISLR2/WASF1/OLFM1/SEMA4A/ADRA1A/RGS4/DSCAM/FLRT1/SEMA3D/CPNE9/RASAL1/SEMA6B/EMX1/CDK5R1/CPNE6/FGF13/CPNE5/SYT2/SYT1/RTN4R/UNC13A/SLIT1/TRPC5/RIMS1/SH3GL2/ST8SIA2/TNR/RIMS2/SYT4/L1CAM
MF	GO:0004175	endopeptidase activity	241	0.340641	1.53495	0.00077992	0.00202822	0.000957053	1933	tags=31%, list=17%, signal=26%	MMP7/LTF/MMP9/GZMK/MMP19/MMP10/CELA1/CASP5/GZMA/HTRA3/HP/ADAMDEC1/PLAU/MMEL1/C1R/ADAMTS18/ST14/ESPL1/CAPN12/ADAM12/CD5L/CTRC/PLAT/GZMH/CFI/TMPRSS7/MMP14/KLK13/CASP4/CAPNS2/CTSC/C1RL/CTSW/C2/ADGB/HTRA4/GZMB/CASP1/TMPRSS3/MMP1/ADAMTS7/CTSS/PHEX/C1S/MMP3/CASP8/TMPRSS4/PYCARD/ADAMTS15/F3/MMP11/PRSS23/PRSS33/FAP/BACE2/MMP2/PRSS57/MMP12/CTSZ/USP29/CFB/PRSS2/PSMB9/MMP13/CASP6/CAPN5/CFD/F11/CLCA1/CTRB2/A…
BP	GO:0051960	regulation of nervous system development	295	-0.258148	-1.42327	0.000829091	0.00215025	0.00101463	1803	tags=29%, list=16%, signal=25%	DCC/THY1/SEMA4G/HES6/NTRK2/RELN/ZNF365/CLSTN2/PTPRD/RXRG/SLITRK2/KIT/ADGRB1/OLIG2/NGF/ROBO1/DAB1/RND2/LRRN1/VSTM5/DLL1/ITPKA/MAPT/KHDC3L/MAP2/CAMK2B/TPPP/FOXG1/RNF112/WASF3/GRID2/FSTL4/ISLR2/LRRTM2/DAAM2/LRP4/WNT7A/LIN28A/F2/SLITRK4/EPHB1/SEMA4A/LRRTM1/DSCAM/LINGO2/SEMA3D/MME/SEMA6B/LRRTM3/HES5/FEZF2/ADGRB3/ZNF488/CDK5R1/SOX8/IL1RAPL1/NRXN1/SLITRK5/PITX3/SHH/NEURL1/FGF13/OPRM1/PAK3/SLITRK1/RTN4R/…
BP	GO:0098739	import across plasma membrane	126	-0.324539	-1.61604	0.000898571	0.00232414	0.00109669	2190	tags=40%, list=20%, signal=33%	SLC6A13/TRPV1/SLC9A6/ABCC9/LRRC8A/SLC5A2/SLC9A3/SLC6A20/SLC15A2/ATP1A2/SLC1A4/WNK2/SLC5A1/KCNJ10/SLC24A2/TRPV6/CACNA1D/HCN2/SLC9A7/KCNJ4/ATP12A/SLC9A4/ATP4A/FXYD2/SLC6A5/CACNA1A/CACNA2D1/KCNJ16/KCNJ6/SLC12A5/RGS4/ATP1A3/ATP1A4/SLC6A1/GRM1/SLC1A1/STEAP2/KCNJ12/SLC1A2/SLC22A2/KCNJ9/SLC24A4/CACNA1B/KCNJ3/CACNA1E/SLC8A3/HCN4/KCNJ11/SLC8A2/SLC9A2/SLC1A6
BP	GO:0051321	meiotic cell cycle	159	0.373759	1.6093	0.000905414	0.00233553	0.00110206	2363	tags=35%, list=21%, signal=28%	ASPM/CDC20/NDC80/CCNB2/TOP2A/ESPL1/LIF/PTTG1/KIF18A/CDC25C/HORMAD2/BUB1B/TTK/NEK2/BUB1/RAD54L/BRIP1/EXO1/NCAPH/HORMAD1/MND1/CDK2/NUF2/SMC1B/RAD51/BRCA2/DMRT1/AURKA/SMC4/PLK1/RAD54B/PIWIL4/GPR3/RAD51AP1/DNMT3L/WNT5A/CKS2/HUS1B/PSMA8/DMC1/SYCE1L/PKMYT1/FANCD2/TRIP13/OOEP/EME1/MEIKIN/DUSP1/PRDM7/FANCA/XRCC2/LFNG/MNS1/FBXO43/EREG
BP	GO:0120035	regulation of plasma membrane bounded cell projection organization	407	-0.233946	-1.33615	0.00109105	0.0028068	0.00132444	1803	tags=24%, list=16%, signal=21%	DCC/SFRP1/THY1/RAB3IP/SEMA4G/PTK6/NTRK2/DGKG/RELN/HRG/ZNF365/HECW2/PTPRD/CAMK2G/RAP1GAP/KIT/GPM6A/KIF1A/KNDC1/NGF/NDRG4/ROBO1/SPOCK1/DAB1/RND2/DMTN/CDHR5/RAP2A/ITPKA/PPP1R16B/RET/MAPT/LRRC7/SERPINI1/CNTN1/KHDC3L/MAP2/RTN4RL1/CAMK2B/USP17L2/CDHR2/DNM3/CDKL1/GRID2/FSTL4/ISLR2/DAAM2/LRP4/WNT7A/LRRC4C/NGEF/SEMA4A/BRSK2/NEUROG3/NEGR1/RTN4RL2/ZNF804A/DSCAM/NEU4/PPFIA2/SEMA3D/TENM2/NTNG2/RIT2/SEMA6B/SEZ…
BP	GO:0021537	telencephalon development	163	-0.302817	-1.54871	0.0011049	0.00283483	0.00133767	977	tags=20%, list=9%, signal=18%	KCNA1/NPY/PLCB1/NRG3/DRD1/SEMA6B/HES5/FEZF2/EMX1/CDK5R1/NRGN/SLC1A2/SHH/FGF13/RTN4R/PAX5/CNTNAP2/SLC32A1/FGF8/TBR1/MAS1/LMX1A/NEUROD1/BMP2/SCT/NEFL/CDK5R2/TNR/HTR5A/HTR6/NEUROD6/LHX5
CC	GO:0031253	cell projection membrane	234	-0.280273	-1.48396	0.00114244	0.00292329	0.00137941	1932	tags=29%, list=17%, signal=24%	PHLPP2/SLC28A3/CDKL5/APC2/ITGA8/CLASP2/EPB41L3/THY1/PDE4A/PRCD/SLC5A1/CA4/ATP2B2/PDXP/PSD2/KCNK1/NDRG4/EHD3/DMTN/CDHR5/LAMP5/MAPT/CDHR2/CNGA4/TAS2R4/GABRG3/HIP1R/TACR3/AKAP5/SLC12A5/SHISA8/SLC28A2/DRD1/TAS2R43/SNTG1/CYS1/KCNB1/SHISA9/SLC1A2/HPCA/KCNC1/CNGB1/ADGRV1/OPRM1/GABBR1/PSD/CNTNAP2/DRD5/GABRA5/SHISA7/UNC5A/SHISA6/GRIA1/SSTR3/GABRA3/GABRA6/CDHR1/FERMT1/PACSIN1/GABRA4/DDN/SHANK2/GABRG1/KCNC2…
BP	GO:0061061	muscle structure development	408	0.30597	1.45284	0.0011591	0.00295802	0.0013958	3041	tags=38%, list=27%, signal=29%	HOXA2/SHOX2/HOXD9/HOXD10/NKX2-5/PAX3/GATA4/VGLL2/CXCL10/COL3A1/CXCL9/GDF15/TNFSF14/HAMP/TNNI1/TCF23/DMRTA2/TGFB2/NPNT/PITX1/CENPF/LIF/PDLIM1/ADAM12/COMP/FLNC/IGFBP3/EOMES/LBX1/MEOX2/TEAD4/COL6A3/IL18/MMP14/PDLIM4/CHRNA1/COL11A1/CAV1/CDK1/ADM/DES/EGR1/CCL17/NOX4/LOX/XKR8/FOS/TMEM119/STRA6/MYOF/ACTN1/SOD2/ZBTB42/ATF3/FZD2/PTGFRN/CD53/SDC1/NFATC1/NFATC2/IGFBP5/ADAMTS15/EFEMP2/TWIST1/GDF3/LAMA2/WT1/F…
BP	GO:0001649	osteoblast differentiation	144	0.377985	1.60674	0.00117643	0.00299425	0.0014129	1794	tags=28%, list=16%, signal=24%	HAND2/HOXA2/SHOX2/CLEC5A/IBSP/LTF/AREG/COL1A1/NPNT/TNFAIP6/SPP1/IL6/CLIC1/MRC2/HGF/CEBPD/TNC/CTHRC1/LOX/TMEM119/TCIRG1/JUNB/SNAI1/EPHA2/IGFBP5/CITED1/TWIST1/WWTR1/CEBPA/RUNX2/ID3/AMELX/REST/FAM20C/IGF2/CDK6/GLI1/DHH/WNT3A/JAG1/CEBPB
BP	GO:0050731	positive regulation of peptidyl-tyrosine phosphorylation	136	0.375394	1.58469	0.00124026	0.00314836	0.00148561	3194	tags=51%, list=29%, signal=37%	AREG/CD80/STAP1/CLCF1/IL6/CD74/CD3E/LIF/CCL5/IL18/NCF1/CLEC7A/HCLS1/ITGB3/ITGA5/OSM/HGF/IFNG/IL31RA/LILRA5/NOX4/TREM2/PTPRC/CD44/IL15/PARP9/TNFRSF1A/FCGR1A/SYK/IL4/IGF2/CTF1/CD4/TGFB1/BANK1/WNT3A/LYN/CLEC6A/ISL1/ANGPT1/TNFRSF14/PARP14/EHD4/CSF1R/IL24/CD40/PLCG2/EGF/VEGFA/EPO/TNFRSF18/PECAM1/EREG/PDGFB/HES1/GH1/THBS4/CASS4/NEDD9/LEP/IL23R/HBEGF/GHRL/CD36/CSF2/IL2/NOD2/ACE/DOK7/TEC
BP	GO:0097193	intrinsic apoptotic signaling pathway	187	0.352823	1.55022	0.00126739	0.0032087	0.00151409	2863	tags=33%, list=26%, signal=25%	MMP9/MELK/BCL2A1/CD74/E2F2/S100A9/VNN1/PLAUR/SFN/S100A8/BDKRB2/CASP4/LCK/IFI6/CAV1/TREM2/CHEK2/CD44/HSPB1/BRCA2/SNAI1/SOD2/EPHA2/MUC1/HMOX1/PYCARD/DDIAS/TNFRSF1A/RIPK3/CIDEB/TNFRSF1B/YBX3/CASP6/BCL3/GPX1/LGALS12/CEBPB/POU4F2/PDX1/ATP2A3/HDAC1/BRCA1/PPP1R15A/TP73/E2F1/PRKCD/IKBKE/CRIP1/POU4F1/EPO/SNAI2/TXNDC12/IFI16/TMEM109/BAX/TP63/LRRK2/HELLS/MAGEA3/SHISA5/PTGS2
BP	GO:0033674	positive regulation of kinase activity	310	0.319567	1.48058	0.00144986	0.003661	0.00172751	2843	tags=35%, list=26%, signal=27%	CHI3L1/HMGA2/LTF/AREG/SLC11A1/STAP1/GPRC5A/HLA-DRB1/IRGM/VAV3/CD40LG/TGFB2/CD74/PDGFD/KIF14/CCL5/CENPE/FPR2/IL18/TPX2/CLSPN/NCF1/ITGB3/FAM20A/ROR2/ANG/PIFO/IFNG/CD19/LILRA5/EGR1/PSRC1/NOX4/SOCS1/TREM2/PTPRC/IQGAP1/CD300A/EPHA2/CD86/CCNB1/SDC4/PIK3R5/CALCA/CDC6/THBS1/NCKAP1L/TOM1L1/RIPK3/PIK3CG/PIK3R6/FCGR1A/TLR3/CCR7/SYK/LCP2/IL4/WNT5A/S100A12/IGF2/ECT2/CKS2/PDGFA/CD4/TGFB1/TLR6/AJUBA/WNT3A/LYN/T…
BP	GO:0071214	cellular response to abiotic stimulus	218	0.339277	1.5075	0.00150488	0.00377997	0.00178365	3629	tags=48%, list=33%, signal=33%	HMGA2/TIMP1/COL1A1/MMP9/TNFSF14/HAMP/AURKB/CASP5/AQP5/GATA3/CARD16/TLR8/BDKRB2/PBK/SCNN1B/AQP1/GADD45A/PTGER4/EGR1/CASP1/MMP1/CHEK2/TSPO/RAD51/BRCA2/CYBA/MMP3/RPE65/CASP8/LTBR/PTAFR/TNFRSF1A/TNFRSF8/MMP2/RAD51AP1/TLR3/SIPA1/IRF1/LRRC8E/REST/MYD88/TLR5/TLR7/ECT2/CHEK1/YBX3/F11R/BARD1/ITGA2/MFAP4/RELB/POLD1/ENG/CD40/ST20/RCSD1/IL1B/BRCA1/BMF/PRKCD/AQP2/AQP10/CRIP1/EPO/PIEZO1/SNAI2/HYAL2/DDB2/IFI16/…
BP	GO:0104004	cellular response to environmental stimulus	218	0.339277	1.5075	0.00150488	0.00377997	0.00178365	3629	tags=48%, list=33%, signal=33%	HMGA2/TIMP1/COL1A1/MMP9/TNFSF14/HAMP/AURKB/CASP5/AQP5/GATA3/CARD16/TLR8/BDKRB2/PBK/SCNN1B/AQP1/GADD45A/PTGER4/EGR1/CASP1/MMP1/CHEK2/TSPO/RAD51/BRCA2/CYBA/MMP3/RPE65/CASP8/LTBR/PTAFR/TNFRSF1A/TNFRSF8/MMP2/RAD51AP1/TLR3/SIPA1/IRF1/LRRC8E/REST/MYD88/TLR5/TLR7/ECT2/CHEK1/YBX3/F11R/BARD1/ITGA2/MFAP4/RELB/POLD1/ENG/CD40/ST20/RCSD1/IL1B/BRCA1/BMF/PRKCD/AQP2/AQP10/CRIP1/EPO/PIEZO1/SNAI2/HYAL2/DDB2/IFI16/…
BP	GO:0006310	DNA recombination	178	0.35194	1.53055	0.00170074	0.00426077	0.00201053	3890	tags=45%, list=35%, signal=30%	CLCF1/TOP2A/CD40LG/BATF/POLQ/CDC45/RAD54L/IL10/BRIP1/EXO1/MND1/IL7R/PTPRC/RAD51/CD28/BRCA2/RAD54B/TBX21/RAD51AP1/IL4/SWAP70/GINS2/TCF7/CHEK1/CCR6/HUS1B/PARPBP/DMC1/TGFB1/FANCD2/TRIP13/OOEP/EME1/WAS/HMGB2/RMI2/CD40/MCM2/KPNA2/PRDM7/BRCA1/XRCC2/TIMELESS/GINS4/TNFSF13/AUNIP/HELB/RBBP8/MCM8/NABP1/FANCB/LEF1/RPA3/RECQL4/MCM5/MAD2L2/TFRC/IL2/MCM3/CDC7/SLX1A/PPP4C/TEP1/STAT6/RAG1/AP5Z1/BLM/ACTB/ERCC1/TO…
BP	GO:0006974	cellular response to DNA damage stimulus	476	0.295224	1.41028	0.00174226	0.00435337	0.00205422	4162	tags=42%, list=37%, signal=28%	HMGA2/PYHIN1/TOP2A/VAV3/BCL2A1/E2F7/CD74/NEIL3/SFN/PTTG1/BATF/POLQ/CDC45/FOXM1/RAD54L/CLSPN/GTSE1/SP100/GADD45A/EYA4/BRIP1/CDK1/EXO1/CDK2/CHEK2/CD44/ESCO2/MCM10/RAD51/BRCA2/SNAI1/SOD2/EPHA2/MUC1/DTL/IRF7/HMOX1/CHAF1B/PLK1/RAD54B/NFATC2/PARP9/PYCARD/TWIST1/DDIAS/TNFRSF1A/PLK3/CIDEB/RAD51AP1/TNFRSF1B/FAAP24/FAM111A/GINS2/CHEK1/HUS1B/CDCA5/ZC3H12A/PARPBP/CTLA4/DMC1/BARD1/TREX2/SPATA18/FANCD2/BCL3/LY…
CC	GO:0005774	vacuolar membrane	289	0.319898	1.47211	0.00183231	0.00455459	0.00214917	2689	tags=27%, list=24%, signal=21%	HLA-DQB2/MAP1LC3C/HLA-DQA1/HLA-DQA2/HLA-DRA/HLA-DRB1/IRGM/HLA-DRB5/HLA-DOA/HLA-DQB1/HLA-DPB1/HLA-DPA1/CD74/ANXA2/VASN/VNN1/FPR1/TLR8/CP/ABCA13/HLA-DMA/HLA-DMB/NKG7/ENPP1/ENPEP/BST2/LAMP3/TRAF3IP3/TCIRG1/LAPTM5/C3AR1/HLA-DOB/CD68/SLC15A3/IFITM3/THBD/NFAM1/CEACAM6/VAMP8/CSF3R/GLMP/TLR3/LRRC8E/MCOLN3/TLR7/PIGR/HLA-F/LYN/TMBIM1/TMEM150B/DTX3L/IFITM2/ECE1/GLIPR1/MYO7A/B4GALT1/FFAR4/CD1B/CD63/EGF/DPP4/…
BP	GO:0098771	inorganic ion homeostasis	468	0.292743	1.39526	0.00182882	0.00455459	0.00214917	1879	tags=26%, list=17%, signal=23%	SAA1/LTF/TRPM8/CHRNA9/CXCL10/CXCR3/SLC11A1/P2RY10/CXCR6/CCL23/CXCL9/SLC34A2/GPR65/HAMP/GPR174/UPK3A/CCR4/STEAP3/CCR5/CCR2/CXCL11/FASLG/SLAMF8/F2RL2/XCL1/XCR1/P2RY8/STC1/S100A9/FPR1/EDN2/PTGER2/CCL5/CP/S100A8/CTRC/VDR/SLC9C2/SFRP4/GP1BB/FPR3/BDKRB2/GPR18/CCR3/S1PR3/FPR2/SCNN1B/FRRS1/LCK/FAM20A/TFAP2B/PTGER4/CAV1/C5AR1/IFNG/RAB38/F2RL1/ADM/CD19/ENPP1/GPR157/TMPRSS3/PRND/JAK3/SCN7A/PTPRC/SLC24A5/BDK…
BP	GO:0071900	regulation of protein serine/threonine kinase activity	237	0.331578	1.4877	0.00183836	0.00455779	0.00215068	2774	tags=35%, list=25%, signal=27%	HMGA2/LTF/IRGM/CCNB2/DIRAS3/CD40LG/PTPN22/PDGFD/SFN/CDC25C/CCNA2/PKIB/FAM20A/ROR2/GADD45A/CDKN2C/CAV1/IFNG/PSRC1/NOX4/SPRY1/HERC5/PTPRC/IQGAP1/CD300A/DUSP10/CCNB1/LATS2/PIK3R5/CDKN3/PLK1/CDC6/PTPN6/THBS1/PYCARD/CEBPA/PIK3CG/PIK3R6/SERTAD1/SPRY4/SYK/WNT5A/S100A12/IGF2/CKS2/PDGFA/TGFB1/TLR6/PKMYT1/AJUBA/LYN/HHEX/TCL1A/TNFRSF11A/CSF1R/CD40/FGD2/IRAK3/DUSP1/EZH2/IL1B/PRKCD/SERPINB3/TNXB/EGF/VEGFA/ACS…
BP	GO:0090087	regulation of peptide transport	123	-0.319713	-1.59151	0.00194771	0.00481643	0.00227273	2068	tags=36%, list=19%, signal=29%	PLA2G6/LRRC8A/PFKM/GRP/NR1D1/RASL10B/SFRP1/STX1A/PPP3CB/DOC2B/CRHBP/KCNA5/GLUD1/NR1H4/ADCY5/UCN3/GPLD1/PRKCE/RBP4/ABAT/BRSK2/SYT9/SYT7/GHRHR/KCNB1/ACVR1C/HNF4A/CFTR/GABBR1/CARTPT/NEUROD1/GPR27/GHRH/SCT/CRH/KCNJ11/BLK/SSTR5/VSNL1/SNAP25/HTR2C/ABCC8/CHGA/G6PC2
BP	GO:0090130	tissue migration	201	0.343866	1.51844	0.002085	0.00514263	0.00242665	2883	tags=40%, list=26%, signal=30%	ANXA1/MMP9/SRPX2/KRT16/TGFB2/GATA3/STC1/EDN2/MEOX2/ACTG2/LOXL2/ITGB3/SP100/GADD45A/S100A2/IFNG/FSTL1/HAS2/SERPINF1/TACSTD2/ANGPT2/VIL1/HSPB1/DUSP10/EPHA2/HMOX1/THBS1/INSL3/JUN/FAP/STAT5A/PIK3CG/TMSB4X/IL4/WNT5A/ZC3H12A/ITGA2/TGFB1/GRHL2/GPX1/LGALS12/SEMA3A/ANGPT1/MAP2K3/CD40/TGFBR2/PLCG2/KANK2/PRKD2/KRT2/ITGA3/MET/EGF/RAB13/DPP4/PLXND1/VEGFA/GRN/ACTC1/PKN3/CTSH/SOX18/PDGFB/EFNB2/ITGB1/CEACAM1/NR2…
CC	GO:0005765	lysosomal membrane	262	0.327501	1.49286	0.00226705	0.00556298	0.002625	3833	tags=40%, list=34%, signal=27%	HLA-DQB2/HLA-DQA1/HLA-DQA2/HLA-DRA/HLA-DRB1/HLA-DRB5/HLA-DOA/HLA-DQB1/HLA-DPB1/HLA-DPA1/CD74/ANXA2/VASN/VNN1/FPR1/TLR8/CP/ABCA13/HLA-DMA/HLA-DMB/NKG7/ENPP1/ENPEP/BST2/LAMP3/TRAF3IP3/TCIRG1/LAPTM5/C3AR1/HLA-DOB/CD68/SLC15A3/IFITM3/NFAM1/CEACAM6/VAMP8/CSF3R/GLMP/TLR3/LRRC8E/MCOLN3/TLR7/PIGR/HLA-F/LYN/TMBIM1/DTX3L/IFITM2/ECE1/GLIPR1/MYO7A/B4GALT1/FFAR4/CD1B/CD63/EGF/DPP4/MYLPF/GRN/AP1S3/TRPM2/CUBN/C…
CC	GO:0098852	lytic vacuole membrane	262	0.327501	1.49286	0.00226705	0.00556298	0.002625	3833	tags=40%, list=34%, signal=27%	HLA-DQB2/HLA-DQA1/HLA-DQA2/HLA-DRA/HLA-DRB1/HLA-DRB5/HLA-DOA/HLA-DQB1/HLA-DPB1/HLA-DPA1/CD74/ANXA2/VASN/VNN1/FPR1/TLR8/CP/ABCA13/HLA-DMA/HLA-DMB/NKG7/ENPP1/ENPEP/BST2/LAMP3/TRAF3IP3/TCIRG1/LAPTM5/C3AR1/HLA-DOB/CD68/SLC15A3/IFITM3/NFAM1/CEACAM6/VAMP8/CSF3R/GLMP/TLR3/LRRC8E/MCOLN3/TLR7/PIGR/HLA-F/LYN/TMBIM1/DTX3L/IFITM2/ECE1/GLIPR1/MYO7A/B4GALT1/FFAR4/CD1B/CD63/EGF/DPP4/MYLPF/GRN/AP1S3/TRPM2/CUBN/C…
BP	GO:0006260	DNA replication	178	0.346413	1.50651	0.0023317	0.005707	0.00269296	4410	tags=52%, list=40%, signal=32%	RRM2/E2F7/S100A11/ORC1/E2F8/FAM111B/POLQ/CDC45/CCNA2/CDK1/CDK2/ESCO2/MCM10/RAD51/BRCA2/DTL/CHAF1B/CDC6/ID3/FAM111A/RBMS1/GINS2/CHEK1/GLI1/OOEP/EME1/POLD1/POLE2/RMI2/ENPP7/MCM2/CDT1/TIMELESS/TICRR/EGF/GINS1/GINS4/EREG/WDHD1/HELB/PCNA/MGME1/CHAF1A/RPA3/NFIA/RECQL4/MCM5/ORC6/NUGGC/LIG1/TRAIP/RFC2/NASP/PNKP/CDC42/RNASEH2A/MCM3/DBF4/CDC7/POLA2/ZMPSTE24/CCNE1/DSCC1/ACVRL1/GLI2/RBBP4/BLM/DONSON/TONSL/RF…
CC	GO:0043235	receptor complex	295	-0.249118	-1.37349	0.00248623	0.0060697	0.0028641	1318	tags=23%, list=12%, signal=21%	P2RX6/RET/FLT3/ADCYAP1R1/CNTFR/CACNG4/GRID2/CACNG8/PEX5L/ROS1/GABRG3/CALCRL/FSHR/EPHB1/GABBR2/GRM7/SHISA8/GPR61/GRM1/GFRA4/KCTD16/HTR1B/GRIN2C/SHISA9/ABCG8/CHRNA7/ACVR1C/GRIK2/SLITRK5/GRIA4/GRIA2/EPHA6/ADGRV1/GABBR1/VWC2/GABRB1/CHRNB3/OLFM3/GABRA5/SHISA7/TSHR/CHRNB2/SHISA6/GRIA1/CHRNA2/GRIN2B/CRLF1/BMP2/GABRA3/GABRA6/EPHA10/HTR2A/CHRNA4/GFRA1/GABRA4/HTR3B/GABRD/GABRB2/HTR2C/VWC2L/GABRB3/GABRG1/GA…
BP	GO:0010631	epithelial cell migration	195	0.340585	1.50344	0.00256703	0.006251	0.00294966	2883	tags=39%, list=26%, signal=30%	ANXA1/MMP9/SRPX2/KRT16/TGFB2/GATA3/STC1/EDN2/MEOX2/LOXL2/ITGB3/SP100/GADD45A/S100A2/IFNG/FSTL1/HAS2/SERPINF1/TACSTD2/ANGPT2/VIL1/HSPB1/DUSP10/EPHA2/HMOX1/THBS1/INSL3/JUN/FAP/STAT5A/PIK3CG/TMSB4X/IL4/WNT5A/ZC3H12A/ITGA2/TGFB1/GPX1/LGALS12/SEMA3A/ANGPT1/MAP2K3/CD40/TGFBR2/PLCG2/KANK2/PRKD2/KRT2/ITGA3/MET/EGF/RAB13/DPP4/PLXND1/VEGFA/GRN/PKN3/CTSH/SOX18/PDGFB/EFNB2/ITGB1/CEACAM1/NR2F2/S100P/PFN1/JUP/…
BP	GO:1901888	regulation of cell junction assembly	143	-0.306719	-1.54689	0.00263527	0.00640089	0.00302038	1795	tags=31%, list=16%, signal=26%	SFRP1/THY1/NTRK2/HRG/CLSTN2/IRX3/PTPRD/SLITRK2/ADGRB1/SNCA/DMTN/LRRN1/VSTM5/IL1RAPL2/GRID2/LRRTM2/LHFPL4/WNT7A/SLITRK4/EPHB1/SEMA4A/LRRTM1/NEGR1/TBX5/NPTX1/LINGO2/NTNG2/LRRTM3/ADGRB3/IL1RAPL1/NRXN1/SLITRK5/LRFN5/SLITRK1/CNTNAP2/SLIT1/CHRNB2/ST8SIA2/CBLN2/CAMSAP3/LRTM2/ASIC2/CBLN1/CUX2
BP	GO:0097191	extrinsic apoptotic signaling pathway	162	0.351193	1.52011	0.00270713	0.0065588	0.0030949	3387	tags=44%, list=30%, signal=31%	TNFRSF12A/SERPINE1/CD70/BCL2A1/TGFB2/FASLG/G0S2/KRT18/SP100/HGF/BCL2L12/IFI6/EYA4/CAV1/IFNG/PTPRC/SPI1/FGG/ATF3/HMOX1/ICAM1/CASP8/LTBR/THBS1/PYCARD/IL1A/TNFRSF1A/TNFRSF10C/TLR3/TNFRSF1B/AR/IL7/IL4/TGFB1/GPX1/TMBIM1/BCL2L14/HMGB2/LGALS3/IL1B/ITPRIP/BRCA1/HSPA1B/LMNA/SNAI2/TMC8/HYAL2/TNFAIP3/BMP5/BAX/DEDD2/TNFRSF10A/BCL10/STK3/TGFBR1/GCLM/CSF2/CD27/MKNK2/IL2/MCL1/TRADD/EYA2/YAP1/HSPA1A/IFI27/PDIA3/…
BP	GO:0090068	positive regulation of cell cycle process	141	0.367778	1.5571	0.00274249	0.00662769	0.00312741	2369	tags=33%, list=21%, signal=27%	HOXA13/ANXA1/DLGAP5/UBE2C/AURKB/RRM2/NDC80/E2F7/KIF23/ESPL1/KIF14/CDC25C/NUSAP1/E2F8/CDK1/PLSCR1/FAM83D/CHEK2/CD28/DMRT1/CCNB1/DTL/AURKA/CDC6/STIL/IL1A/RAD51AP1/AIF1/WNT5A/IGF2/ECT2/CDCA5/GLI1/OOEP/ADAMTS1/CDT1/PLCG2/EZH2/PRDM7/IL1B/SPHK1/PLK4/EGF/SVIL/MAD2L1/EREG/PDGFB
BP	GO:0050801	ion homeostasis	474	0.289949	1.38423	0.00275289	0.00663606	0.00313135	1879	tags=26%, list=17%, signal=23%	SAA1/LTF/TRPM8/CHRNA9/CXCL10/CXCR3/SLC11A1/P2RY10/CXCR6/CCL23/CXCL9/SLC34A2/GPR65/HAMP/GPR174/UPK3A/CCR4/STEAP3/CCR5/CCR2/CXCL11/FASLG/SLAMF8/F2RL2/XCL1/XCR1/P2RY8/STC1/S100A9/FPR1/EDN2/PTGER2/CCL5/CP/S100A8/CTRC/VDR/SLC9C2/SFRP4/GP1BB/FPR3/BDKRB2/GPR18/CCR3/S1PR3/FPR2/SCNN1B/FRRS1/LCK/FAM20A/TFAP2B/PTGER4/CAV1/C5AR1/IFNG/RAB38/F2RL1/ADM/CD19/ENPP1/GPR157/TMPRSS3/PRND/JAK3/SCN7A/PTPRC/SLC24A5/BDK…
BP	GO:0070588	calcium ion transmembrane transport	190	-0.270562	-1.3995	0.00287571	0.00691472	0.00326284	1784	tags=31%, list=16%, signal=26%	THY1/ATP1A2/CACNB1/GRIN2A/ATP2B2/ATP2C2/GPM6A/SLC24A2/TRDN/TRPV6/SNCA/CACNA1D/MICU3/EHD3/SLC24A3/BHLHA15/AKAP6/PRKCE/CACNG4/NOS1/CACNG8/F2/CACNA1A/CACNA2D1/NALCN/CASQ1/TRPC3/ASIC1/DRD1/GRIN2C/CHRNA7/CACNA2D2/HPCA/SLC24A4/OPRM1/CACNA1B/RYR2/CRHR1/CACNA1E/TRPC5/NPPA/CACNA1I/CALHM1/SLC8A3/MRLN/CACNA2D3/JPH4/GRIN2B/ATP2B3/DHRS7C/HTR2A/SLC8A2/HTR2C/JPH3/CACNG3/GRIN1/GRIN3A/CACNG2
MF	GO:0042277	peptide binding	199	-0.274631	-1.44447	0.00296955	0.00712244	0.00336086	829	tags=19%, list=7%, signal=18%	ATP1A3/HCRTR1/CRHR2/MME/GHRHR/MAPK8IP2/GLP2R/CHRNA7/NPBWR2/GRIA4/SSTR4/GRIA2/OPRM1/CACNA1B/DLGAP3/CRHR1/GPR149/VIPR2/NPFFR2/GPR22/HCRTR2/NMUR2/GRIA1/MAS1/GRIN2B/SSTR3/SSTR2/CCKBR/CABP1/OPRK1/SSTR5/TRHDE/MC4R/KCNIP2/SSTR1/GRIN1/GLP1R/PRLHR
BP	GO:0060485	mesenchyme development	205	0.326381	1.44208	0.00313746	0.00750638	0.00354203	3266	tags=43%, list=29%, signal=31%	HOXA5/HAND2/HMGA2/PDPN/NKX2-5/GATA4/COL1A1/S100A4/TGFB2/CER1/IL6/GATA3/VASN/EOMES/FOXD1/PITX2/ACTG2/FOXA2/LOXL2/FLNA/HGF/DPPA4/HAS2/FAM83D/SPRY1/OSR1/FN1/SNAI1/MEOX1/TEAD2/TWIST1/WT1/WWTR1/AMELX/SIX2/WNT5A/CRB2/WNT16/FOLR1/RDH10/LOXL3/TGFB1/TBX20/WNT3A/JAG1/SEMA3E/SEMA3A/GSC/ISL1/ENG/STAT1/TGFBR2/EZH2/IL1B/FGF19/SERPINB3/TGFB1I1/FOXA1/ACTC1/SNAI2/SEMA3F/TBX1/APLNR/HES1/BMP5/EFNB1/FRZB/DAB2/ACTA2/…
BP	GO:0015849	organic acid transport	193	-0.279161	-1.44402	0.00318018	0.00758961	0.0035813	1457	tags=25%, list=13%, signal=22%	SLC26A5/SPX/AKR1C1/SLC38A8/SLC26A8/SLC16A7/FABP6/SLC25A18/SLC27A2/SLCO1A2/AVPR1B/SLC6A5/ABAT/STXBP1/OCA2/GRM7/RBP2/SLC38A1/SLC6A15/RGS4/PLA2G10/SLC6A1/GRM1/HTR1B/SLC5A8/SLC7A4/SLC1A1/GRM2/SLC1A2/SLC22A2/SSTR4/GABBR1/SLC6A17/SLC32A1/SLC22A9/SLC25A21/CYP4A11/NMUR2/SLC7A14/SLC22A6/SLC17A7/SLC6A7/SLC17A8/SYT4/HRH3/SLC1A6/SLC17A6/SLC6A18
BP	GO:0090132	epithelium migration	197	0.336641	1.48524	0.00339672	0.00808622	0.00381564	2883	tags=40%, list=26%, signal=30%	ANXA1/MMP9/SRPX2/KRT16/TGFB2/GATA3/STC1/EDN2/MEOX2/LOXL2/ITGB3/SP100/GADD45A/S100A2/IFNG/FSTL1/HAS2/SERPINF1/TACSTD2/ANGPT2/VIL1/HSPB1/DUSP10/EPHA2/HMOX1/THBS1/INSL3/JUN/FAP/STAT5A/PIK3CG/TMSB4X/IL4/WNT5A/ZC3H12A/ITGA2/TGFB1/GRHL2/GPX1/LGALS12/SEMA3A/ANGPT1/MAP2K3/CD40/TGFBR2/PLCG2/KANK2/PRKD2/KRT2/ITGA3/MET/EGF/RAB13/DPP4/PLXND1/VEGFA/GRN/PKN3/CTSH/SOX18/PDGFB/EFNB2/ITGB1/CEACAM1/NR2F2/S100P/PFN…
BP	GO:0051345	positive regulation of hydrolase activity	355	0.29998	1.40398	0.00343898	0.00816651	0.00385352	3244	tags=41%, list=29%, signal=30%	CCL23/XCL2/GPR65/APOC2/NPNT/RGS16/FASLG/XCL1/RGS1/ITK/S100A9/CCL5/S100A8/CLEC7A/CCL20/LCK/ANG/CAV1/C5AR1/IFNG/F2RL1/CCL17/CASP1/FOXJ1/CCL2/PCOLCE/PTPRC/CD300A/TXK/NLRP6/FN1/LAPTM5/EPHA2/CD86/P2RY6/NGFR/PLA2G5/LGALS9/ADPRH/CASP8/S100A10/PYCARD/NLRC4/F3/PLEK/CARD9/CCL22/PTAFR/ARAP3/RIPK3/CD33/CIDEB/ARHGAP11A/RHOC/SIPA1/SYDE1/CCR7/SYK/REST/WNT5A/ECT2/TBC1D10C/CCL7/ARHGEF19/ARHGAP25/F11R/CAV2/VAV1/IT…
BP	GO:0007517	muscle organ development	213	0.327239	1.45484	0.00356107	0.00843551	0.00398046	3071	tags=42%, list=28%, signal=31%	SHOX2/HOXD9/HOXD10/NKX2-5/PAX3/VGLL2/CXCL10/COL3A1/TNNI1/TCF23/DMRTA2/TGFB2/PITX1/CENPF/LIF/EOMES/LBX1/MEOX2/TEAD4/COL6A3/CHRNA1/COL11A1/CAV1/DES/EGR1/LOX/FOS/STRA6/ZBTB42/ATF3/FZD2/EFEMP2/TWIST1/LAMA2/WT1/FHL3/ID3/CHODL/TIFAB/EGR2/WNT5A/IGF2/FGFRL1/YBX3/EVC/CTF1/CAV2/VAMP5/TGFB1/TBX20/WNT3A/BVES/GPX1/GSC/STAC3/ISL1/MYBPC3/ENG/HLX/FGF3/MYOG/POU4F1/TAGLN/CHRND/MYLPF/ACTC1/SVIL/TBX1/NR2F2/HMG20B/FZ…
BP	GO:0043491	protein kinase B signaling	124	0.369856	1.54049	0.00364632	0.00861613	0.00406569	3595	tags=49%, list=32%, signal=34%	CHI3L1/GATA4/GDF15/GATA3/CCL5/IL18/HCLS1/OSM/NOX4/LOX/CCL2/HLA-G/CD28/EPHA2/NTS/PIK3R5/IGFBP5/THBS1/F3/FAM110C/PLK3/PIK3CG/BTN2A2/CCR7/IGF2/PDGFA/TGFB1/BANK1/GPX1/RCN3/ANGPT1/CALCR/ENG/CD40/IL1B/MET/EGF/HYAL2/ITGB1/HPSE/CASS4/LEP/SPRY2/RRAS/HBEGF/STK3/PIK3CD/TGFBR1/PIK3R3/SH2B3/MUL1/C1QTNF1/XDH/SOX9/CX3CR1/TPTE/RAMP3/ZFP36L1/MYDGF/MT3/P2RX4
BP	GO:0009612	response to mechanical stimulus	138	0.365317	1.54694	0.00383041	0.00902883	0.00426043	2870	tags=44%, list=26%, signal=33%	CHI3L1/IGFBP2/RETN/GATA4/CHRNA9/CXCL10/COL1A1/TNFSF14/FOSL1/CASP5/TLR8/MMP14/AQP1/COL11A1/GADD45A/PTGER4/CASP1/ANGPT2/GDF5/FOS/STRA6/BDKRB1/CYBA/CASP8/LTBR/THBS1/JUN/TNFRSF1A/TNFRSF8/PKD1L1/MMP2/CXCR4/TLR3/TIFAB/IRF1/MYD88/TLR5/TLR7/CHEK1/F11R/ITGA2/KCNQ1/ENG/CD40/STAT1/TGFBR2/IL1B/PIEZO1/PKD2L2/TRPV4/MAP3K1/USP53/GSN/JUP/NEUROG1/KCNJ2/TNFRSF10A/BCL10/SLC9A1/PTGS2/CNN2
BP	GO:0045787	positive regulation of cell cycle	191	0.336779	1.48362	0.00395071	0.0092895	0.00438343	2511	tags=31%, list=23%, signal=25%	HOXA13/ANXA1/DLGAP5/UBE2C/AURKB/RRM2/NDC80/FOSL1/TGFB2/E2F7/KIF23/ESPL1/KIF14/CDC25C/NUSAP1/E2F8/IL10/CDK1/PLSCR1/FAM83D/PSRC1/CHEK2/CD28/BRCA2/DMRT1/CCNB1/DTL/AURKA/CDC6/STIL/IL1A/RAD51AP1/AIF1/WNT5A/IGF2/ECT2/CHEK1/CKS2/CDCA5/GLI1/OOEP/ADAMTS1/CDT1/PLCG2/EZH2/PRDM7/IL1B/SPHK1/PLK4/LFNG/EGF/FOXA1/TRIM21/SVIL/MAD2L1/EREG/PDGFB/HES1/DYRK3/CKS1B
BP	GO:0010810	regulation of cell-substrate adhesion	150	0.357745	1.52758	0.00397303	0.00931909	0.00439739	3025	tags=39%, list=27%, signal=29%	HOXA7/PDPN/SERPINE1/COL8A1/COL1A1/NPNT/PLAU/CD3E/GBP1/DMP1/ECM2/MMP14/ITGA5/FLNA/RAC2/HAS2/EMILIN1/TACSTD2/ANGPT2/FN1/SKAP1/SDC4/FGG/S100A10/CEACAM6/THBS1/EFEMP2/BST1/SPRY4/MMP12/CCR7/CDK6/AGR2/JAG1/SEMA3E/NDNF/CCL25/ITGA3/FBLN1/EGFLAM/EPHA1/VEGFA/PDGFB/VCL/DAB2/CASS4/RCC2/JUP/NID1/RREB1/NEDD9/PREX1/RRAS/SLC9A1/CSF1/CD36/ARHGAP6/FZD7/CDC42
BP	GO:0051271	negative regulation of cellular component movement	188	0.333882	1.46681	0.00405349	0.00948456	0.00447547	2815	tags=36%, list=25%, signal=27%	HOXA7/TIMP1/SERPINE1/DPEP1/COL3A1/STAP1/KRT16/TNFAIP6/CD74/SLAMF8/GATA3/STC1/IGFBP3/MEOX2/EMILIN2/GPR18/ALOX15B/SP100/GADD45A/PTGER4/BST2/EMILIN1/SERPINF1/TACSTD2/ANGPT2/CCL2/CD300A/ACTN1/DUSP10/NGFR/HMOX1/SULF1/CYP19A1/IGFBP5/THBS1/ADORA3/ARHGDIB/GCSAM/AIF1/IL4/TGFB1/ARHGAP4/JAG1/SEMA3A/CLIC4/WAS/CLDN19/ENG/IL24/DUSP1/CCL25/CD200R1/FBLN1/EPHA1/DPP4/HYAL2/BMP5/VCL/CLDN3/NR2F2/C5AR2/JUP/TRIB1/PPAR…
MF	GO:0008233	peptidase activity	345	0.300522	1.40682	0.00413538	0.00965259	0.00455476	2069	tags=27%, list=19%, signal=23%	MMP7/LTF/DPEP1/MMP9/GZMK/MMP19/MMP10/CELA1/CASP5/GZMA/HTRA3/HP/ADAMDEC1/PLAU/MMEL1/C1R/ADAMTS18/ST14/CPA1/ESPL1/CAPN12/ADAM12/CD5L/CPA6/CTRC/PLAT/GZMH/CFI/FAM111B/TMPRSS7/MMP14/KLK13/CASP4/CAPNS2/CTSC/FGL2/C1RL/CTSW/C2/ADGB/ENPEP/HTRA4/GZMB/CASP1/TMPRSS3/MMP1/ADAMTS7/CTSS/PHEX/C1S/CPVL/MMP3/CASP8/TMPRSS4/PYCARD/ADAMTS15/F3/MMP11/PRSS23/PRSS33/FAP/CPA3/BACE2/MMP2/PRSS57/MMP12/CTSZ/USP29/FAM111A/CP…
BP	GO:0007204	positive regulation of cytosolic calcium ion concentration	206	0.327387	1.4498	0.00434039	0.0101065	0.00476893	1567	tags=30%, list=14%, signal=26%	SAA1/CHRNA9/CXCL10/CXCR3/P2RY10/CXCR6/CXCL9/GPR65/GPR174/CCR4/CCR5/CCR2/CXCL11/FASLG/F2RL2/XCL1/XCR1/P2RY8/FPR1/EDN2/PTGER2/GP1BB/FPR3/BDKRB2/GPR18/CCR3/S1PR3/FPR2/LCK/PTGER4/CAV1/C5AR1/F2RL1/ADM/CD19/GPR157/JAK3/PTPRC/BDKRB1/PLCE1/CYBA/P2RY6/C3AR1/F2RL3/CALCA/PTGER1/MCOLN2/PTPN6/LPAR6/CCR1/OXTR/CXCR2/PIK3CG/CXCR4/PTGIR/CCR7/CD52/SWAP70/MCOLN3/CCR8/CCR6
BP	GO:2000146	negative regulation of cell motility	185	0.333048	1.46171	0.00476359	0.011065	0.00522121	2815	tags=36%, list=25%, signal=27%	HOXA7/TIMP1/SERPINE1/DPEP1/COL3A1/STAP1/KRT16/TNFAIP6/CD74/SLAMF8/GATA3/STC1/IGFBP3/MEOX2/EMILIN2/GPR18/ALOX15B/SP100/GADD45A/PTGER4/BST2/EMILIN1/SERPINF1/TACSTD2/ANGPT2/CCL2/CD300A/DUSP10/NGFR/HMOX1/SULF1/CYP19A1/IGFBP5/THBS1/ADORA3/ARHGDIB/GCSAM/AIF1/IL4/TGFB1/ARHGAP4/JAG1/SEMA3A/CLIC4/WAS/CLDN19/ENG/IL24/DUSP1/CCL25/CD200R1/FBLN1/EPHA1/DPP4/HYAL2/BMP5/VCL/CLDN3/NR2F2/C5AR2/JUP/TRIB1/PPARG/NODA…
BP	GO:0016485	protein processing	150	0.354478	1.51363	0.00480991	0.0111455	0.00525921	2816	tags=38%, list=25%, signal=29%	SERPINE1/HP/ANXA2/PLAU/MMEL1/C1R/RUNX1/CARD16/CST7/COMP/CD5L/PLAT/MMP14/KLK13/CASP4/BCL2L12/C1RL/ENPEP/CASP1/NLRP6/IL1R2/CTSS/PHEX/FGG/CASP8/TMPRSS4/S100A10/THBS1/PYCARD/NLRC4/F3/CPA3/BACE2/CIDEB/SERPINF2/CTSZ/FAM111A/SRGN/CASP6/DHH/F11/ECE1/CPM/GAS1/DPP4/PSENEN/CPZ/CTSH/IFI16/CASP7/GLI3/GSN/ADAM19/LRRK2/MYH9/MAGEA3/CAST
BP	GO:0046883	regulation of hormone secretion	153	-0.29162	-1.47029	0.00486133	0.0112374	0.0053026	1444	tags=37%, list=13%, signal=32%	PPP3CA/GDF9/NLGN2/SOX4/SCG5/EDN3/PLA2G6/LRRC8A/PFKM/GRP/NR1D1/RASL10B/SFRP1/STX1A/PPP3CB/DOC2B/CRHBP/KCNA5/GLUD1/NR1H4/ADCY5/UCN3/GPLD1/PRKCE/RBP4/ABAT/BRSK2/SYT9/CRY2/TACR1/SYT7/GHRHR/KCNB1/ACVR1C/HNF4A/CFTR/GABBR1/CRHR1/CARTPT/NEUROD1/GPR27/GHRH/SCT/CRH/KCNJ11/OPRK1/BLK/SSTR5/VSNL1/SNAP25/HTR2C/REN/ABCC8/CHGA/G6PC2/HTR1A
BP	GO:0048638	regulation of developmental growth	201	-0.269342	-1.41214	0.00490315	0.0112875	0.00532623	1521	tags=24%, list=14%, signal=21%	NKD1/STC2/NGF/RND2/SPTBN4/DLL1/AKAP6/MAPT/MAP2/ZFPM2/RBP4/FSTL4/BASP1/ISLR2/MYH6/OLFM1/SEMA4A/PLCB1/RGS4/TBX5/DSCAM/SEMA3D/CPNE9/RASAL1/SEMA6B/GHRHR/FGF9/GPR21/CDK5R1/CPNE6/FGF13/CPNE5/SYT2/SYT1/DUSP9/RTN4R/UNC13A/SLIT1/TRPC5/RIMS1/FGF8/GHRH/ATP8A2/NOG/TNR/RIMS2/SYT4/L1CAM/MYOD1
BP	GO:0055065	metal ion homeostasis	418	0.291495	1.3856	0.00490658	0.0112875	0.00532623	1879	tags=27%, list=17%, signal=23%	SAA1/LTF/TRPM8/CHRNA9/CXCL10/CXCR3/SLC11A1/P2RY10/CXCR6/CCL23/CXCL9/GPR65/HAMP/GPR174/UPK3A/CCR4/STEAP3/CCR5/CCR2/CXCL11/FASLG/F2RL2/XCL1/XCR1/P2RY8/STC1/S100A9/FPR1/EDN2/PTGER2/CCL5/CP/S100A8/CTRC/VDR/GP1BB/FPR3/BDKRB2/GPR18/CCR3/S1PR3/FPR2/SCNN1B/FRRS1/LCK/FAM20A/TFAP2B/PTGER4/CAV1/C5AR1/IFNG/F2RL1/ADM/CD19/GPR157/TMPRSS3/PRND/JAK3/SCN7A/PTPRC/SLC24A5/BDKRB1/TCIRG1/PLCE1/CYBA/SOD2/P2RY6/C3AR1/L…
BP	GO:0140694	non-membrane-bounded organelle assembly	218	0.320778	1.4253	0.00494203	0.0113418	0.00535184	4172	tags=44%, list=38%, signal=28%	NKX2-5/DLGAP5/ASPM/MYBL2/CDC20/AURKB/CENPA/NDC80/CCNB2/KIF23/CENPF/KIF4A/FLNC/CENPE/NEK2/TPX2/MSN/KIFC1/FLNA/CENPK/WDR62/CDK2/VIL1/CHEK2/AURKA/PLK1/STIL/LCP1/PRC1/KIF15/HCK/CEP135/CENPW/CENPH/BIN2/NEK6/KIF11/KNTC1/BRCA1/PLK4/CENPN/HSPA1B/RCC1/ACTC1/LMOD2/ITGB1/MYL9/GSN/HAUS8/HAUS5/AURKC/CSRP2/SH3PXD2B/TMOD4/PGM5/CSF2/WDR1/KIF9/MAP10/FSCN1/SPAG5/RPS19/HSPA1A/FLII/EDN1/FITM1/WRAP73/HAUS1/PPP1R35/AK…
BP	GO:2001233	regulation of apoptotic signaling pathway	236	0.319238	1.43219	0.00497687	0.0113944	0.00537667	3393	tags=39%, list=31%, signal=27%	GATA4/TNFRSF12A/SERPINE1/MMP9/CD74/G0S2/S100A9/VNN1/PLAUR/S100A8/BDKRB2/LCK/SP100/HGF/BCL2L12/IFI6/EYA4/CTSC/CAV1/TREM2/PTPRC/CD44/HSPB1/SNAI1/SOD2/MUC1/NGFR/FGG/ATF3/HMOX1/ICAM1/LTBR/THBS1/PYCARD/DDIAS/IL1A/RIPK3/AR/IL7/IL4/YBX3/GPX1/TMBIM1/BCL2L14/HMGB2/PDX1/ACAA2/LGALS3/HDAC1/IL1B/ITPRIP/BRCA1/PRKCD/HSPA1B/IFNB1/EPO/LMNA/SNAI2/TMC8/TXNDC12/CTSH/HYAL2/TNFAIP3/BMP5/GNAI3/BAX/DEDD2/BCL10/TP63/LRR…
BP	GO:0051235	maintenance of location	213	0.323116	1.43651	0.00507522	0.0115368	0.00544385	2762	tags=36%, list=25%, signal=27%	CXCL10/ASPM/CXCL9/MSR1/CCR5/CER1/IL6/CXCL11/FASLG/XCL1/XCR1/SCIN/S100A9/S100A8/GP1BB/C3/ITGB3/LCK/APOC4/SP100/IL10/FLNA/CAV1/CD19/ENPP1/HK2/TREM2/PTPRC/TSPO/BDKRB1/CYBA/P2RY6/LCN2/F2RL3/MCOLN2/PTPN6/KDELR3/TMSB4X/TMSB10/CCR7/MCOLN3/SRGN/ZC3H12A/CD4/BARD1/PLIN2/LYN/NPSR1/FTL/SLC30A7/CES1/ANGPTL3/PLCG2/KDELR1/IL1B/IKBKE/SLC8B1/RYR3/CORO1A/TRPM2/PLIN3/LTBP1/HEXB/APLNR/FFAR2/NRROS/F2R/HILPDA/GSN/BAX/…
BP	GO:0006873	cellular ion homeostasis	421	0.294067	1.39906	0.00505531	0.0115368	0.00544385	1879	tags=27%, list=17%, signal=23%	SAA1/TRPM8/CHRNA9/CXCL10/CXCR3/SLC11A1/P2RY10/CXCR6/CCL23/CXCL9/SLC34A2/GPR65/HAMP/GPR174/CCR4/CCR5/CCR2/CXCL11/FASLG/SLAMF8/F2RL2/XCL1/XCR1/P2RY8/STC1/S100A9/FPR1/EDN2/PTGER2/CCL5/CP/S100A8/CTRC/VDR/SLC9C2/GP1BB/FPR3/BDKRB2/GPR18/CCR3/S1PR3/FPR2/SCNN1B/FRRS1/LCK/TFAP2B/PTGER4/CAV1/C5AR1/IFNG/RAB38/F2RL1/ADM/CD19/ENPP1/GPR157/TMPRSS3/PRND/JAK3/PTPRC/SLC24A5/BDKRB1/TCIRG1/PLCE1/CYBA/P2RY6/C3AR1/LC…
BP	GO:0031344	regulation of cell projection organization	421	-0.226588	-1.30137	0.00507211	0.0115368	0.00544385	1803	tags=24%, list=16%, signal=21%	DCC/SFRP1/THY1/RAB3IP/SEMA4G/PTK6/NTRK2/DGKG/RELN/HRG/ZNF365/HECW2/PTPRD/CAMK2G/RAP1GAP/KIT/GPM6A/KIF1A/KNDC1/NGF/NDRG4/ROBO1/SPOCK1/DAB1/RND2/DMTN/CDHR5/RAP2A/ITPKA/PPP1R16B/RET/MAPT/LRRC7/SERPINI1/CNTN1/KHDC3L/MAP2/RTN4RL1/CAMK2B/USP17L2/CDHR2/DNM3/CDKL1/GRID2/FSTL4/ISLR2/DAAM2/LRP4/WNT7A/LRRC4C/NGEF/SEMA4A/BRSK2/NEUROG3/NEGR1/RTN4RL2/ZNF804A/DSCAM/NEU4/PPFIA2/SEMA3D/TENM2/NTNG2/RIT2/SEMA6B/SEZ…
BP	GO:0010638	positive regulation of organelle organization	310	0.304283	1.40976	0.00519227	0.0117749	0.00555621	2661	tags=28%, list=24%, signal=22%	HOXA13/ANXA1/DLGAP5/MMP9/GPR65/STAP1/AURKB/IRGM/NCAPG/ANXA2/SCIN/ESPL1/PLAUR/NUSAP1/CCL27/NEK2/MSN/HCLS1/PKIB/NCAPH/F2RL1/GZMB/CDK2/PSRC1/TREM2/VIL1/CD28/DMRT1/SDC4/PLA2G5/ANKRD53/AURKA/SMC4/SDC1/S100A10/STIL/PYCARD/PLEK/NCKAP1L/IL1A/CIDEB/RAD51AP1/RHOC/SERPINF2/LCP1/CDC42EP5/BIK/CCR7/WNT5A/SWAP70/IGF2/FES/VASP/HCK/CEP135/OOEP/ZMYND10/WAS/FHOD1/FCHSD1/CDT1/PRDM7/IL1B/SPHK1/BMF/PLK4/HSPA1B/MET/EGF…
BP	GO:0048871	multicellular organismal homeostasis	353	0.294131	1.37706	0.0053519	0.0121082	0.00571349	2949	tags=36%, list=27%, signal=28%	HOXC10/LTF/SERPINA3/TRPM8/HOXA13/SLC11A1/PLAC8/TNFRSF11B/COL3A1/HAMP/MFAP2/KRT16/TFF3/SPP1/CCR2/IL6/G0S2/FABP5/COMP/SFN/EDN2/SCNN1B/IL18/AQP1/ITGB3/LYZ/TFAP2B/CAV1/CYTL1/HAS2/EGR1/NOX4/SASH3/SLN/TMEM119/OAS1/HSPB1/TCIRG1/UCP2/LCN2/UCP1/TULP1/CALCA/IL15/RPE65/MAK/PIWIL4/IL1A/GPR3/LAMA2/WWTR1/OXTR/INPP5D/LAMC1/CXCR4/IL7/ACADL/HFE/SYK/IL4/CRB2/PIGR/F11R/JCHAIN/BARD1/IL4R/ZG16B/DCSTAMP/MYO5B/B2M/FGF2…
BP	GO:0055080	cation homeostasis	462	0.281169	1.33908	0.00554483	0.0125151	0.00590549	1879	tags=26%, list=17%, signal=22%	SAA1/LTF/TRPM8/CHRNA9/CXCL10/CXCR3/SLC11A1/P2RY10/CXCR6/CCL23/CXCL9/GPR65/HAMP/GPR174/UPK3A/CCR4/STEAP3/CCR5/CCR2/CXCL11/FASLG/SLAMF8/F2RL2/XCL1/XCR1/P2RY8/STC1/S100A9/FPR1/EDN2/PTGER2/CCL5/CP/S100A8/CTRC/VDR/SLC9C2/GP1BB/FPR3/BDKRB2/GPR18/CCR3/S1PR3/FPR2/SCNN1B/FRRS1/LCK/FAM20A/TFAP2B/PTGER4/CAV1/C5AR1/IFNG/RAB38/F2RL1/ADM/CD19/GPR157/TMPRSS3/PRND/JAK3/SCN7A/PTPRC/SLC24A5/BDKRB1/TCIRG1/PLCE1/CYB…
BP	GO:0000904	cell morphogenesis involved in differentiation	485	-0.222379	-1.28276	0.00564578	0.012713	0.00599886	1978	tags=27%, list=18%, signal=24%	DLG4/MYCBP2/SEMA3G/STRC/CNTN5/SYNGAP1/CDKL5/ITGA8/BCL11B/LZTS3/NDN/KIF5C/ALCAM/DCC/PREX2/THY1/SEMA4G/NTRK2/PPP3CB/RELN/TMEFF1/NCAM1/B4GALT6/ZNF365/HECW2/PTPRD/ATL1/SLITRK2/MAP1A/NEFH/EPHA8/PDZD7/KIF1A/ADGRB1/KALRN/KNDC1/NGF/ROBO1/DAB1/RND2/SPTBN4/DMTN/RAP2A/ITPKA/CSPG5/RET/MAPT/LIMS2/CNTN1/MAP2/CAMK2B/OPHN1/DNM3/FOXG1/VAX2/RPS6KA5/FSTL4/ISLR2/PHACTR1/VSTM2L/LRP4/STXBP1/WNT7A/SLITRK4/LRRC4C/OLFM1/…
BP	GO:0071248	cellular response to metal ion	135	-0.300686	-1.50174	0.00584772	0.0131368	0.00619885	1057	tags=29%, list=10%, signal=26%	SYT3/CRHBP/SNCA/DMTN/CPNE4/DLG2/GPLD1/SYT8/SYT15/SYT5/KCNA1/AKR1C3/SYT9/ANK3/NPTX1/CPNE7/SYT7/CPNE9/RASAL1/LCE1D/SLC1A1/CHP2/CPNE6/HPCA/SHH/SMPD3/CPNE5/ADGRV1/SYT2/SYT1/KCNH1/NEUROD2/CYP1A1/TPH2/SYT13/KCNK3/SYT4/SYT10/GLRA1
BP	GO:0032970	regulation of actin filament-based process	249	0.314864	1.42721	0.00613156	0.0137422	0.0064845	3026	tags=39%, list=27%, signal=29%	PDPN/GATA4/DSG2/GPR65/STAP1/CELSR1/IQGAP2/IQGAP3/SCIN/STC1/CCL27/CAPG/RHOH/HCLS1/ABI3/FLNA/PTGER4/RAC2/CAV1/F2RL1/BST2/TACSTD2/VIL1/IQGAP1/SDC4/ARPC1B/RHOD/S100A10/PYCARD/PLEK/SPTA1/NCKAP1L/ARHGDIB/IL1A/BST1/TMSB4X/ARHGAP18/RHOC/SERPINF2/GMFG/CDC42EP5/TMSB10/CCR7/SWAP70/ECT2/PDGFA/ARHGEF19/FES/VASP/F11R/HCK/SEMA3E/ABRACL/ASAP3/MYBPC3/WAS/FHOD1/FCHSD1/CSF1R/PLEKHG2/PRKCD/MET/EPHA1/SPTBN5/CORO1A/SV…
BP	GO:0051962	positive regulation of nervous system development	187	-0.26358	-1.3586	0.00638275	0.0142717	0.00673438	1736	tags=29%, list=16%, signal=25%	NTRK2/RELN/ZNF365/CLSTN2/PTPRD/SLITRK2/KIT/ADGRB1/OLIG2/NGF/ROBO1/RND2/LRRN1/VSTM5/ITPKA/MAPT/KHDC3L/CAMK2B/FOXG1/RNF112/GRID2/ISLR2/LRRTM2/WNT7A/SLITRK4/EPHB1/SEMA4A/LRRTM1/DSCAM/LINGO2/MME/LRRTM3/ADGRB3/ZNF488/SOX8/IL1RAPL1/NRXN1/SLITRK5/SHH/NEURL1/OPRM1/PAK3/SLITRK1/TRPC5/ST8SIA2/CBLN2/BMP2/NEFL/GRM5/LRTM2/ASIC2/CBLN1/L1CAM/CUX2
CC	GO:0005667	transcription regulator complex	313	0.304894	1.41126	0.00664161	0.0148159	0.00699117	2695	tags=27%, list=24%, signal=21%	HOXA10/HOXC9/HOXA11/HAND2/SIX6/NKX2-5/GATA4/HOXB13/DEPDC1/FOSL1/HOXB9/PITX1/HOXD12/E2F7/RUNX1/E2F2/PDLIM1/DMBX1/LBX1/VDR/E2F8/BATF/PITX2/TEAD4/HCLS1/CEBPD/LHX1/CDK2/RUNX3/ASCL2/FOS/SPI1/GFI1/JUNB/NR5A2/BATF3/ATF3/TEAD2/MXD3/NFATC1/NFATC2/GCM1/JUN/WWTR1/CEBPA/RUNX2/TEAD3/ARID5A/REST/SIX2/FOXE3/TCF7/AJUBA/NFE2L3/GSC/CEBPB/NR4A3/CEBPE/RELB/FOSL2/POU4F2/MYOG/STAT1/TAF7L/HDAC1/NFIL3/NR1I2/E2F1/YY2/POU…
BP	GO:0007507	heart development	385	0.288795	1.36111	0.0071338	0.0158768	0.00749179	2577	tags=32%, list=23%, signal=25%	HAND2/SHOX2/HOXA13/NKX2-5/GATA4/DSG2/COL3A1/HAMP/TNNI1/TGFB2/CER1/GATA3/RUNX1/RIPPLY3/PDLIM1/COL5A1/EOMES/LBX1/PITX2/PDLIM4/VCAM1/COL11A1/FLNA/PIFO/CDK1/GJC1/ADM/DNAH11/HAS2/NOX4/LOX/SPRY1/EMILIN1/OSR1/FOXJ1/STRA6/FN1/PLCE1/SNAI1/SOD2/FZD2/TEAD2/FREM2/CASP8/NFATC1/STIL/JUN/TWIST1/IL1A/TNFRSF1A/WT1/OXTR/DRC1/MMP2/DAW1/ID3/TNFRSF1B/ALPK2/REST/WNT5A/FGFRL1/WNT16/FOLR1/GLI1/TGFB1/TBX20/WNT3A/GRHL2/BV…
BP	GO:0006875	cellular metal ion homeostasis	369	0.293659	1.37963	0.00737838	0.0163831	0.00773068	1879	tags=27%, list=17%, signal=24%	SAA1/TRPM8/CHRNA9/CXCL10/CXCR3/SLC11A1/P2RY10/CXCR6/CCL23/CXCL9/GPR65/HAMP/GPR174/CCR4/CCR5/CCR2/CXCL11/FASLG/F2RL2/XCL1/XCR1/P2RY8/STC1/S100A9/FPR1/EDN2/PTGER2/CCL5/CP/S100A8/CTRC/VDR/GP1BB/FPR3/BDKRB2/GPR18/CCR3/S1PR3/FPR2/SCNN1B/FRRS1/LCK/PTGER4/CAV1/C5AR1/IFNG/F2RL1/ADM/CD19/GPR157/TMPRSS3/PRND/JAK3/PTPRC/SLC24A5/BDKRB1/TCIRG1/PLCE1/CYBA/P2RY6/C3AR1/LCN2/F2RL3/HMOX1/CALCA/PTGER1/MCOLN2/PTPN6/…
BP	GO:0072593	reactive oxygen species metabolic process	143	0.349903	1.48649	0.00744361	0.0164897	0.00778097	2955	tags=45%, list=27%, signal=33%	HP/FPR2/FOXM1/NCF1/CLEC7A/GADD45A/RAC2/IFI6/ITGB2/F2RL1/HK2/NOX4/ALOX5/TYROBP/TSPO/CYBB/CYBA/SOD2/HBD/UCP1/SOD3/MMP3/FBLN5/THBS1/MAOB/RIPK3/BST1/SYK/NCF4/ZC3H12A/PXDNL/GCH1/VAV1/TGFB1/TLR6/HBA1/GPX1/ITGAM/HBA2/TGFBR2/PLCG2/RAB27A/NCF2/HBB/BRCA1/PRKCD/FANCC/CBR1/HBG2/PRDX1/PDGFB/PLA2R1/PDK3/GNAI3/NRROS/LEP/LRRK2/PREX1/SH3PXD2B/MMP8/ABCD1/CD36/ACP5/TIGAR
MF	GO:0050839	cell adhesion molecule binding	351	0.292704	1.37014	0.0075663	0.0167227	0.00789095	2892	tags=34%, list=26%, signal=26%	IBSP/POSTN/ANXA1/DSG2/COL3A1/GPRC5A/CCNB2/CD40LG/NPNT/ESM1/SPP1/ANXA2/S100A11/CLIC1/PDLIM1/VASN/COMP/DMP1/SFN/COL5A1/S1PR3/CAPG/KRT18/ECM2/MMP14/LAD1/ISG15/MSN/TAGLN2/ITGB3/ITGA5/VCAM1/FLNA/ITGB2/GPNMB/ITGB4/ITGAL/EMILIN1/NEXN/IQGAP1/TGFBI/ACTN1/FN1/FERMT3/EPHA2/FGG/LAMB1/ICAM1/CD226/FBLN5/PTPN6/THBS1/FAP/FXYD5/ITGBL1/TES/LAMB2/ARHGAP18/LCP1/SYK/SWAP70/IGF2/ITGB7/LDHA/CNN3/ITGAX/ICAM3/FNBP1L/VWF/…
BP	GO:0007548	sex differentiation	194	0.320626	1.41507	0.00822667	0.0181404	0.00855989	1906	tags=28%, list=17%, signal=23%	HOXA10/HOXA11/HOXD13/HOXA13/RETN/GATA4/IRX5/ASPM/MMP19/DMRTA2/TGFB2/TNFAIP6/AFP/GATA3/KIF18A/MMP14/ROR2/ANG/LHB/PTX3/BRIP1/UTF1/LHX1/CCDC182/LHX9/OSR1/STRA6/BRCA2/DMRT1/SRY/SDC1/CYP19A1/INSL3/IL1A/WT1/MMP2/LHFPL2/TLR3/AR/TIFAB/BIK/WNT5A/PDGFA/YBX3/RDH10/COL9A3/HSD17B3/DMC1/DHH/SEMA3A/UMODL1/CEBPB/ADAMTS1/HMGB2
CC	GO:0098858	actin-based cell projection	144	0.344363	1.46382	0.00851639	0.018736	0.00884097	3193	tags=45%, list=29%, signal=33%	PDPN/DPEP1/IQGAP2/AQP5/PLEKHG6/ACTG2/MSN/SCIMP/ITGB3/VCAM1/MYO1G/SPN/CD302/LY6G6D/VIL1/HLA-G/CD44/ESPNL/CEACAM16/DEF6/MYO1F/OXTR/RHOC/LCP1/IGF2BP1/TBC1D10C/DNALI1/PDGFA/VASP/TGFB1/CLCA1/ANGPT1/CLIC4/ENPP7/ARL4C/MYO7A/B4GALT1/SLC26A2/PKHD1L1/ITGA3/SPEF1/FOXA1/ACTC1/HYAL2/ITGB1/TRPV4/CYFIP1/CEACAM1/S100P/ACTA2/MYO1E/PROM1/SYTL1/LRRK2/CA9/OSBPL3/CLRN1/MTTP/MYO1C/CDC42/TWF2/INPPL1/FSCN1/CDH23/FSCN2
BP	GO:0071241	cellular response to inorganic substance	155	-0.279139	-1.41533	0.00860837	0.018895	0.00891596	1057	tags=21%, list=10%, signal=20%	SYT8/SYT15/SYT5/KCNA1/AKR1C3/SYT9/ANK3/NPTX1/CPNE7/SYT7/CPNE9/RASAL1/LCE1D/SLC1A1/CHP2/CPNE6/HPCA/SHH/SMPD3/CPNE5/ADGRV1/SYT2/SYT1/KCNH1/NEUROD2/CYP1A1/TPH2/SYT13/KCNC2/KCNK3/SYT4/SYT10/GLRA1
MF	GO:0033218	amide binding	248	-0.242502	-1.29346	0.00873204	0.0191226	0.00902335	829	tags=17%, list=7%, signal=16%	ATP1A3/HCRTR1/CRHR2/MME/GHRHR/MAPK8IP2/GLP2R/CHRNA7/NPBWR2/GRIA4/SSTR4/GRIA2/OPRM1/CACNA1B/ACBD7/RYR2/DLGAP3/RTN4R/CRHR1/GPR149/VIPR2/NPFFR2/GPR22/HCRTR2/NMUR2/GRIA1/MAS1/GRIN2B/SSTR3/SSTR2/CCKBR/CABP1/OPRK1/SSTR5/TRHDE/MC4R/KCNIP2/SSTR1/GRIN1/GLP1R/PRLHR
BP	GO:0048863	stem cell differentiation	143	0.346531	1.47216	0.00875442	0.0191278	0.00902583	3266	tags=41%, list=29%, signal=30%	HOXA7/HAND2/HMGA2/NKX2-5/GATA4/HOXB4/TGFB2/LIF/EOMES/BATF/PITX2/OSM/OSR1/TACSTD2/PTPRC/FN1/MEOX1/TEAD2/TWIST1/RUNX2/DNMT3L/REST/FOLR1/RDH10/TRIM6/CDK6/ZFP36L2/WNT3A/JAG1/SEMA3E/SEMA3A/GSC/ISL1/PDX1/A2M/FGF19/FOXA1/SNAI2/SOX18/SEMA3F/TBX1/HES1/ESRRB/FZD1/EFNB1/FRZB/HESX1/TP63/PHACTR4/SMO/CDC42/SIX1/EDNRA/FOXC2/YAP1/ACE/SOX9/FOXC1/EDN1
BP	GO:1903522	regulation of blood circulation	166	-0.269048	-1.37291	0.00881914	0.0192253	0.00907184	1652	tags=28%, list=15%, signal=24%	THRB/IRX3/ATP2B2/TRDN/CACNA1D/SPX/SPTBN4/KCNA5/EHD3/KCNN2/NOS1/MYH6/AVPR1B/MYL3/CTNNA3/CACNA2D1/TACR3/KCNMB2/ADRA1A/ADRA1B/RGS4/TBX5/TACR1/ATP1A3/CHRM2/TNNI3/SLC1A1/KCNJ12/SCN2B/FGF13/MYH7/RYR2/KCNJ3/NPPA/SLC8A3/HCN4/KCNH6/ATP2B3/HTR2A/ASIC2/SLC8A2/SCN3B/TNNT2/KCNIP2/CHGA/GLP1R/HTR1A
BP	GO:0051098	regulation of binding	239	0.303746	1.36527	0.00894873	0.0194635	0.00918422	2887	tags=33%, list=26%, signal=25%	HAND2/HMGA2/MMP9/CCL23/AURKB/PYHIN1/GZMA/ANXA2/GATA3/CARD16/PHLDA2/LIF/HJURP/PLAUR/NEK2/SP100/IL10/CAV1/IFNG/CTHRC1/LOX/CFHR1/SLN/XIRP1/HMOX1/AURKA/PLK1/S100A10/PARP9/SPTA1/JUN/TWIST1/TMSB4X/CTSZ/MFNG/HFE/WNT5A/TRIM6/ITGA4/ITGA2/TGFB1/B2M/BCL3/WNT3A/DTX3L/ISL1/ANGPT1/POU4F2/HMGB2/PDX1/ATP2A3/CDT1/E2F1/PRKCD/LFNG/MET/EGF/POU4F1/PLXND1/TRIM21/TMC8/PDGFB/HES1/IFI16/EBF2/DAB2/BAX/ZNF593/NES/LEF1/PPAR…
BP	GO:0010038	response to metal ion	239	-0.239416	-1.26923	0.00921332	0.0199935	0.00943433	1598	tags=24%, list=14%, signal=21%	KIT/SYT3/CRHBP/TRPV6/SNCA/SLC26A5/DMTN/CPNE4/MAPT/TTN/DLG2/GPLD1/HMGCS2/PKLR/SYT8/ABAT/SYT15/SYT5/KCNA1/AKR1C3/KCNMB2/SYT9/ANK3/NPTX1/CPNE7/TRPC3/SYT7/CPNE9/RASAL1/SLC6A1/LCE1D/SLC1A1/CHP2/CPNE6/HPCA/KCNC1/SHH/SMPD3/SLC30A3/CPNE5/ADGRV1/SYT2/RYR2/SYT1/KCNH1/NEUROD2/CYP1A1/TPH2/SYT13/TNNT2/KCNC2/ABCC8/KCNIP2/KCNK3/SYT4/SYT10/GLRA1/CACNG2
BP	GO:0030003	cellular cation homeostasis	412	0.282933	1.34419	0.00940073	0.0203541	0.00960447	1879	tags=26%, list=17%, signal=23%	SAA1/TRPM8/CHRNA9/CXCL10/CXCR3/SLC11A1/P2RY10/CXCR6/CCL23/CXCL9/GPR65/HAMP/GPR174/CCR4/CCR5/CCR2/CXCL11/FASLG/SLAMF8/F2RL2/XCL1/XCR1/P2RY8/STC1/S100A9/FPR1/EDN2/PTGER2/CCL5/CP/S100A8/CTRC/VDR/SLC9C2/GP1BB/FPR3/BDKRB2/GPR18/CCR3/S1PR3/FPR2/SCNN1B/FRRS1/LCK/TFAP2B/PTGER4/CAV1/C5AR1/IFNG/RAB38/F2RL1/ADM/CD19/GPR157/TMPRSS3/PRND/JAK3/PTPRC/SLC24A5/BDKRB1/TCIRG1/PLCE1/CYBA/P2RY6/C3AR1/LCN2/F2RL3/HMOX1…
BP	GO:0030336	negative regulation of cell migration	177	0.33224	1.44352	0.00962556	0.0207938	0.00981197	2815	tags=36%, list=25%, signal=27%	HOXA7/TIMP1/SERPINE1/DPEP1/COL3A1/STAP1/KRT16/TNFAIP6/CD74/SLAMF8/STC1/IGFBP3/MEOX2/EMILIN2/GPR18/ALOX15B/SP100/GADD45A/PTGER4/BST2/EMILIN1/SERPINF1/TACSTD2/ANGPT2/CCL2/CD300A/DUSP10/NGFR/HMOX1/SULF1/CYP19A1/IGFBP5/THBS1/ADORA3/ARHGDIB/GCSAM/AIF1/IL4/TGFB1/ARHGAP4/JAG1/SEMA3A/CLIC4/CLDN19/ENG/IL24/DUSP1/CCL25/CD200R1/EPHA1/DPP4/HYAL2/BMP5/VCL/CLDN3/NR2F2/C5AR2/JUP/TRIB1/PPARG/NODAL/RRAS/PADI2
CC	GO:0010008	endosome membrane	342	0.293878	1.37442	0.00981443	0.0211541	0.00998196	2743	tags=29%, list=25%, signal=22%	ANXA1/HLA-DQB2/SLC11A1/HLA-DQA1/HLA-DQA2/KIR2DL4/HLA-DRA/HLA-DRB1/STEAP3/HLA-DRB5/HLA-DOA/HLA-DQB1/HLA-DPB1/HLA-DPA1/ANXA2/ARC/TLR8/HLA-DMA/HLA-DMB/PDLIM4/SNX20/ABCB11/CAV1/GPNMB/GRB14/LY96/LAMP3/HLA-G/CD14/TCIRG1/PMEL/HLA-B/HLA-DOB/IRF7/MCOLN2/CD68/SLC15A3/IFITM3/RHOD/VAMP8/TOM1L1/FCGR1A/TLR3/HLA-C/NCF4/MYD88/CD1C/MCOLN3/HLA-A/TLR7/TICAM2/ANTXR2/HLA-F/DCSTAMP/B2M/WNT3A/MR1/TMBIM1/TMEM150B/DTX3L/…
BP	GO:0051047	positive regulation of secretion	196	-0.261491	-1.35271	0.0101522	0.021833	0.0103023	1464	tags=25%, list=13%, signal=22%	CADPS/STXBP5/GLUD1/NR1H4/SCAMP5/MYOM1/TTN/UCN3/GPLD1/PRKCE/RBP4/AVPR1B/ABAT/STXBP1/SYT9/TACR1/RAB3A/SYT7/PLA2G10/SLC6A1/GHRHR/RAB27B/GDNF/VIP/KCNB1/CFTR/SSTR4/GATA1/SMPD3/STX1B/GABBR1/SYT1/CACNA1I/CARTPT/CHRNB2/CYP4A11/GPR27/GHRH/BMP2/SCT/CRH/OPRK1/BLK/VSNL1/CDK5R2/ALOX12B/KLRC2/SYT4/SYT10
MF	GO:0042803	protein homodimerization activity	437	0.280668	1.33468	0.010789	0.0231504	0.010924	2962	tags=33%, list=27%, signal=26%	HAND2/NKX2-5/SLC11A1/TYMP/GDF15/RRM2/TOP2A/GBP5/GZMA/BCL2A1/TGFB2/CER1/S100A11/XCL1/GBP2/GBP1/CENPF/CST7/CCL5/PDLIM4/KYNU/ANG/TFAP2B/FLNA/HSPB6/GADD45A/GBP3/ALDH1A3/ENPP1/BST2/TYROBP/VIL1/HLA-G/IKZF3/CHEK2/TYMS/S100Z/S100A6/HSPB1/ACTN1/AOX1/LILRB1/DPYD/ATF3/HMOX1/FBLN5/S100A10/CITED1/AOC1/PYCARD/NLRC4/PLEK/CARD9/EFEMP2/TWIST1/FAP/WWTR1/CEBPA/TRIM38/SERPINF2/CPQ/ECT2/MYOM3/PDGFA/PPCS/CD247/TRIM6/G…
CC	GO:0015629	actin cytoskeleton	316	0.296934	1.37608	0.0113085	0.0242109	0.0114244	3134	tags=40%, list=28%, signal=29%	ANXA1/TNNI1/IQGAP2/GAS2L3/GBP1/SCIN/PDLIM1/ARC/LSP1/ACTG2/CAPG/TNNI2/LAD1/MYZAP/PDLIM4/HCLS1/ANG/VCAM1/FLNA/RAC2/MYO1G/RGS22/PARVG/MYL4/VIL1/NEXN/IQGAP1/ACTN1/CYBA/FERMT3/MYL12A/XIRP1/PSTPIP2/ARPC1B/MYO1F/ACTL10/SPTA1/TRIP6/FHL3/LCP1/AIF1/SWAP70/CNN3/MICALL2/VASP/RINL/HCK/MYO5B/DIAPH3/FBLIM1/ABCB4/CCDC102A/SHROOM3/CLIC4/CD274/ZYX/WAS/FHOD1/FCHSD1/ROR1/BIN2/DDR2/HSPB7/ARSJ/RCSD1/KNTC1/PDLIM3/MYO7A…
BP	GO:0007169	transmembrane receptor protein tyrosine kinase signaling pathway	411	0.280356	1.33315	0.0114651	0.0244913	0.0115567	2944	tags=36%, list=26%, signal=27%	IGFBP2/AREG/COL1A1/MMP9/COL4A1/STAP1/GDF15/SOCS3/GPRC5A/COL4A2/TRAT1/ESM1/FASLG/GATA3/CD3E/PDGFD/PLAUR/IGFBP3/PLAT/BDKRB2/RARRES2/NCF1/SHCBP1/ITGB3/LCK/ITGA5/ROR2/GALNT3/HGF/SOCS2/IFI6/CD7/IL31RA/ENPP1/LOX/SLA/SPRY1/PDE6G/GRB14/SOCS1/EMILIN1/JAK3/ANGPT2/VIL1/IQGAP1/CLNK/DOK2/HSPB1/PLCE1/EPHA2/NGFR/RPE65/SULF1/IGFBP1/IGFBP5/THBS1/OTX2/F3/RHBDF2/STAT5A/RUNX2/MMP2/SPRY4/EFNA4/DOK3/PTGIR/AR/COL4A6/SY…
BP	GO:0046942	carboxylic acid transport	171	-0.269782	-1.37885	0.0114973	0.0245053	0.0115633	2215	tags=35%, list=20%, signal=28%	P2RX7/SLC16A9/SLC6A13/TRPV1/SLC22A3/SLC6A12/SLC23A2/APBA1/PLA2G6/SLC1A7/LRRC8A/SLC13A2/SLC26A1/SLC6A20/ATP1A2/SLC1A4/NTRK2/KCNJ10/SNCA/SLC26A5/AKR1C1/SLC26A8/SLC16A7/SLC25A18/SLCO1A2/AVPR1B/SLC6A5/ABAT/STXBP1/GRM7/SLC38A1/SLC6A15/RGS4/PLA2G10/SLC6A1/GRM1/HTR1B/SLC5A8/SLC1A1/GRM2/SLC1A2/SLC22A2/SSTR4/GABBR1/SLC6A17/SLC32A1/SLC22A9/SLC25A21/CYP4A11/NMUR2/SLC35D3/SLC22A6/SLC17A7/SLC6A7/SLC17A8/SYT4/…
BP	GO:0043542	endothelial cell migration	139	0.345934	1.4633	0.0117508	0.0249901	0.0117921	3744	tags=51%, list=34%, signal=34%	ANXA1/SRPX2/GATA3/STC1/EDN2/MEOX2/LOXL2/ITGB3/SP100/GADD45A/S100A2/FSTL1/SERPINF1/ANGPT2/HSPB1/EPHA2/HMOX1/THBS1/FAP/STAT5A/PIK3CG/TMSB4X/WNT5A/ZC3H12A/TGFB1/GPX1/LGALS12/ANGPT1/MAP2K3/CD40/PRKD2/MET/EGF/RAB13/DPP4/PLXND1/VEGFA/GRN/SOX18/PDGFB/EFNB2/ITGB1/CEACAM1/NR2F2/S100P/JUP/PPARG/RHOJ/MYH9/RRAS/PIK3CD/PTGS2/TGFBR1/PIK3R3/EPHB4/LPXN/FOXC2/EDN1/PXN/HDAC7/EFNA1/ACVRL1/DCN/PTP4A3/P2RX4/EMC10/NR2…
BP	GO:0008016	regulation of heart contraction	136	-0.276793	-1.38559	0.011928	0.0253107	0.0119433	1652	tags=30%, list=15%, signal=26%	THRB/IRX3/ATP2B2/TRDN/CACNA1D/SPX/SPTBN4/KCNA5/EHD3/KCNN2/NOS1/MYH6/MYL3/CTNNA3/CACNA2D1/TACR3/ADRA1A/ADRA1B/RGS4/TBX5/ATP1A3/CHRM2/TNNI3/SLC1A1/KCNJ12/SCN2B/FGF13/MYH7/RYR2/KCNJ3/NPPA/SLC8A3/HCN4/KCNH6/ATP2B3/SLC8A2/SCN3B/TNNT2/KCNIP2/CHGA/GLP1R
BP	GO:0008406	gonad development	156	0.333242	1.43263	0.012158	0.0257415	0.0121466	1906	tags=29%, list=17%, signal=24%	HOXA10/HOXA11/RETN/GATA4/IRX5/ASPM/MMP19/TGFB2/TNFAIP6/AFP/GATA3/KIF18A/MMP14/ANG/LHB/PTX3/BRIP1/UTF1/CCDC182/LHX9/OSR1/BRCA2/DMRT1/SRY/SDC1/CYP19A1/INSL3/IL1A/WT1/MMP2/TLR3/AR/BIK/WNT5A/PDGFA/YBX3/RDH10/COL9A3/DMC1/DHH/SEMA3A/UMODL1/CEBPB/ADAMTS1/HMGB2
BP	GO:0010632	regulation of epithelial cell migration	150	0.336858	1.43839	0.0122953	0.0259747	0.0122567	2863	tags=37%, list=26%, signal=28%	ANXA1/MMP9/SRPX2/TGFB2/GATA3/STC1/MEOX2/ITGB3/SP100/GADD45A/IFNG/HAS2/SERPINF1/TACSTD2/ANGPT2/VIL1/HSPB1/DUSP10/EPHA2/HMOX1/THBS1/INSL3/JUN/STAT5A/PIK3CG/TMSB4X/IL4/WNT5A/ZC3H12A/ITGA2/TGFB1/SEMA3A/ANGPT1/MAP2K3/CD40/TGFBR2/PLCG2/PRKD2/ITGA3/MET/EGF/VEGFA/GRN/CTSH/PDGFB/CEACAM1/NR2F2/PFN1/JUP/RREB1/PPARG/RHOJ/RRAS/HBEGF/PIK3CD/PTGS2
BP	GO:0072503	cellular divalent inorganic cation homeostasis	305	0.294305	1.36117	0.0124534	0.0262508	0.012387	1970	tags=30%, list=18%, signal=25%	SAA1/TRPM8/CHRNA9/CXCL10/CXCR3/SLC11A1/P2RY10/CXCR6/CCL23/CXCL9/GPR65/GPR174/CCR4/CCR5/CCR2/CXCL11/FASLG/F2RL2/XCL1/XCR1/P2RY8/STC1/S100A9/FPR1/EDN2/PTGER2/CCL5/S100A8/CTRC/VDR/GP1BB/FPR3/BDKRB2/GPR18/CCR3/S1PR3/FPR2/LCK/PTGER4/CAV1/C5AR1/F2RL1/ADM/CD19/GPR157/JAK3/PTPRC/SLC24A5/BDKRB1/TCIRG1/PLCE1/CYBA/P2RY6/C3AR1/F2RL3/CALCA/PTGER1/MCOLN2/PTPN6/LPAR6/CCR1/GPR3/OXTR/CXCR2/PIK3CG/CXCR4/PTGIR/MT1M…
BP	GO:0051604	protein maturation	192	0.31452	1.38611	0.0127193	0.0267525	0.0126237	1482	tags=20%, list=13%, signal=18%	SERPINE1/HP/ANXA2/PLAU/MMEL1/C1R/RUNX1/CARD16/CST7/COMP/CD5L/PLAT/SERPINH1/MMP14/KLK13/CASP4/BCL2L12/C1RL/ENPEP/CASP1/NLRP6/IL1R2/CTSS/PHEX/FGG/CASP8/TMPRSS4/S100A10/THBS1/PYCARD/NLRC4/F3/CPA3/BACE2/CIDEB/SERPINF2/CTSZ/FAM111A/SRGN
BP	GO:1903532	positive regulation of secretion by cell	181	-0.265685	-1.37067	0.0130774	0.0274454	0.0129507	1464	tags=25%, list=13%, signal=22%	CADPS/STXBP5/GLUD1/NR1H4/SCAMP5/MYOM1/TTN/UCN3/GPLD1/PRKCE/RBP4/AVPR1B/ABAT/STXBP1/SYT9/TACR1/RAB3A/SYT7/PLA2G10/GHRHR/RAB27B/GDNF/VIP/KCNB1/CFTR/GATA1/SMPD3/STX1B/GABBR1/SYT1/CACNA1I/CARTPT/CHRNB2/GPR27/GHRH/BMP2/SCT/CRH/OPRK1/BLK/VSNL1/CDK5R2/KLRC2/SYT4/SYT10
BP	GO:0033002	muscle cell proliferation	129	0.352983	1.47818	0.0131894	0.0276197	0.0130329	3125	tags=46%, list=28%, signal=33%	NKX2-5/MMP9/TGFB2/IL6/RUNX1/PDGFD/IGFBP3/CCL5/IL18/IL10/ANG/CDK1/IFNG/CYBA/SOD2/P2RY6/HMOX1/IL15/IGFBP5/THBS1/EFEMP2/JUN/PTAFR/MMP2/SERPINF2/PTGIR/AIF1/MYD88/GLI1/ITGA2/TGFB1/TBX20/NR4A3/ANGPT1/ADAMTS1/FGF20/MYOG/STAT1/TGFBR2/HDAC1/PIM1/TP73/SIX5/EREG/PDGFB/TNFAIP3/GNAI3/NPR3/TRIB1/PPARG/ELN/HBEGF/PTGS2/TGFBR1/APLN/IRAK4/SIX1/FOXC2/YAP1
CC	GO:0030027	lamellipodium	143	0.338798	1.43931	0.0132671	0.0277219	0.0130811	3086	tags=36%, list=28%, signal=27%	PDPN/IQGAP2/PLEK2/ACTG2/CAPG/PDLIM4/ITGB3/ABI3/RAC2/MYO1G/VIL1/CD44/PLCE1/EPHA2/APBB1IP/FAP/ARAP3/AIF1/SWAP70/IGF2BP1/VASP/AJUBA/DOCK8/ANGPTL3/FGD2/RAB13/DPP4/PLXND1/SPEF1/CORO1A/PIEZO1/ACTC1/WASF2/ITGB1/TRPV4/CYFIP1/ACTA2/AVIL/GSN/NEDD9/PTPN13/PHACTR4/CLRN1/SLC9A1/ARPC5/GDPD2/CTTNBP2NL/PALLD/TWF2/INPPL1/PARVB/FSCN1
BP	GO:0051651	maintenance of location in cell	136	0.340757	1.43847	0.0135222	0.0281934	0.0133036	2604	tags=35%, list=23%, signal=27%	CXCL10/ASPM/CXCL9/CCR5/CXCL11/FASLG/XCL1/XCR1/SCIN/S100A9/S100A8/GP1BB/LCK/SP100/CAV1/CD19/HK2/PTPRC/TSPO/BDKRB1/CYBA/P2RY6/LCN2/F2RL3/MCOLN2/PTPN6/KDELR3/TMSB4X/TMSB10/CCR7/MCOLN3/SRGN/CD4/BARD1/LYN/NPSR1/FTL/SLC30A7/PLCG2/KDELR1/SLC8B1/RYR3/CORO1A/TRPM2/APLNR/F2R/GSN/BAX
BP	GO:0001701	in utero embryonic development	258	0.301052	1.36803	0.0142032	0.0295489	0.0139432	3001	tags=33%, list=27%, signal=25%	HAND2/FOXD3/COL3A1/SLC34A2/SOCS3/RRM2/CCNB2/FOSL1/E2F7/ASF1B/GATA3/ST14/PHLDA2/LIF/EOMES/RBM46/E2F8/TEAD4/NEK2/C6/IL10/HORMAD1/ETV2/ADM/ASCL2/SPINT1/BRCA2/JUNB/TM4SF1/SNAI1/CCNB1/CASP8/STIL/GCM1/CITED1/LPAR6/TWIST1/GDF3/CEBPA/AR/MFNG/IGF2/CHEK1/YBX3/RDH10/DSC3/WNT3A/GRHL2/CEBPB/FKBP10/ANGPT1/CMTM3/SEC24D/HSD17B2/TGFBR2/PLK4/XRCC2/GINS1/GINS4/VEGFA/SLC39A1/SOX18/PDGFB/ITGB1/HES1/BMP5/ZP3/RBBP8/NR2…
BP	GO:0051052	regulation of DNA metabolic process	287	0.29354	1.35063	0.0143886	0.0298695	0.0140945	3563	tags=34%, list=32%, signal=24%	HMGA2/AURKB/CLCF1/GZMA/IL6/E2F7/S100A11/GATA3/E2F8/POLQ/NEK2/FOXM1/CCNA2/PKIB/IL10/HGF/EYA4/CDK1/IL7R/CDK2/NOX4/PTPRC/SPI1/ESCO2/RAD51/CD28/BRCA2/CDC6/TBX21/PARP9/TWIST1/WT1/ID3/RAD51AP1/DNMT3L/IL4/GINS2/CHEK1/PARPBP/GLI1/TGFB1/GRHL2/OOEP/DTX3L/WAS/RMI2/CD40/ENPP7/KPNA2/CDT1/ST20/PRDM7/PRKD2/BRCA1/PRKCD/TIMELESS/TICRR/EGF/GINS1/GINS4/TNFSF13/EREG/PDGFB/AUNIP/HELB/PCNA/RBBP8/BAX/FANCB/MAD2L2/NUGGC…
BP	GO:0071559	response to transforming growth factor beta	164	0.323562	1.40074	0.0144811	0.0299966	0.0141545	3828	tags=45%, list=34%, signal=30%	COL1A1/COL3A1/GDF15/COL4A2/FMOD/HTRA3/TGFB2/NPNT/XCL1/COL1A2/VASN/PDGFD/CAV1/HTRA4/LOX/SPRY1/MXRA5/EMILIN1/RUNX3/GDF5/FOS/SPI1/SLC2A10/LATS2/ASPN/CITED1/THBS1/JUN/LRG1/IL4/WNT5A/PDGFA/FOLR1/CD109/CAV2/TGFB1/ZFP36L2/ZYX/ENG/TGFBR2/ITGA3/TGFB1I1/LTBP2/HYAL2/LTBP1/DAB2/NRROS/CLDN1/PPARG/NODAL/SPRY2/TWSG1/LRRC32/TGFBR1/SCX/ADAM9/LPXN/HSPA1A/SOX9/EDN1/CX3CR1/PXN/PDCD5/ACVRL1/ZFP36L1/ITGB5/ITGB8/LIMS1/…
BP	GO:0055074	calcium ion homeostasis	292	0.292435	1.34776	0.0146264	0.0302321	0.0142656	1779	tags=28%, list=16%, signal=24%	SAA1/TRPM8/CHRNA9/CXCL10/CXCR3/P2RY10/CXCR6/CCL23/CXCL9/GPR65/GPR174/CCR4/CCR5/CCR2/CXCL11/FASLG/F2RL2/XCL1/XCR1/P2RY8/STC1/FPR1/EDN2/PTGER2/CCL5/CTRC/VDR/GP1BB/FPR3/BDKRB2/GPR18/CCR3/S1PR3/FPR2/LCK/FAM20A/TFAP2B/PTGER4/CAV1/C5AR1/F2RL1/ADM/CD19/GPR157/JAK3/PTPRC/SLC24A5/BDKRB1/TCIRG1/PLCE1/CYBA/P2RY6/C3AR1/F2RL3/CALCA/PTGER1/MCOLN2/PTPN6/LPAR6/CCR1/GPR3/OXTR/CXCR2/PIK3CG/CXCR4/PTGIR/CCR7/CD52/WN…
MF	GO:0001664	G protein-coupled receptor binding	163	0.32888	1.423	0.0148318	0.0305905	0.0144347	1754	tags=28%, list=16%, signal=24%	SAA1/CXCL10/CCL23/XCL2/CXCL9/PMCH/UCN2/CCR2/CXCL11/MSMP/XCL1/FPR1/EDN2/CCL5/INSL5/CCL27/BDKRB2/C3/CLIC6/ASIP/CCL20/ROR2/FLNA/ITGB4/ADM/CTHRC1/CCL17/CCL2/NTS/CALCA/PPY/PTGER1/NPFF/INSL3/CCL22/GAL/P2RY2/WNT5A/CCL7/WNT16/CCRL2/PPBP/WNT3A/CXCL8/CCL8
BP	GO:0006816	calcium ion transport	260	-0.232572	-1.25401	0.01531	0.0315089	0.0148681	1637	tags=26%, list=15%, signal=23%	ATP2B2/CAMK2G/ATP2C2/GPM6A/SLC24A2/TRDN/TRPV6/SNCA/CACNA1D/STC2/P2RX5/MICU3/EHD3/SLC24A3/BHLHA15/AKAP6/ADCYAP1R1/CAMK2B/PRKCE/CACNG4/NOS1/CACNG8/BSPRY/F2/CACNA1A/CALCRL/CACNA2D1/NALCN/ADRA1A/RGS4/CASQ1/TRPC3/ASIC1/PRKCB/DRD1/GRIN2C/CHRNA7/CACNA2D2/HPCA/SLC24A4/OPRM1/CACNA1B/RYR2/CRHR1/CACNA1E/TRPC5/NPPA/CACNA1I/CALHM1/SLC8A3/MRLN/CACNA2D3/JPH4/CHRNB2/NMUR2/GRIN2B/ATP2B3/DHRS7C/HTR2A/CAMK2A/CHRNA4…
BP	GO:0032956	regulation of actin cytoskeleton organization	221	0.306834	1.36787	0.0156059	0.0320265	0.0151123	3026	tags=37%, list=27%, signal=28%	GPR65/STAP1/CELSR1/IQGAP2/IQGAP3/SCIN/CCL27/CAPG/RHOH/HCLS1/ABI3/FLNA/PTGER4/RAC2/F2RL1/BST2/TACSTD2/VIL1/IQGAP1/SDC4/ARPC1B/RHOD/S100A10/PYCARD/PLEK/SPTA1/NCKAP1L/ARHGDIB/IL1A/BST1/TMSB4X/ARHGAP18/RHOC/SERPINF2/GMFG/CDC42EP5/TMSB10/CCR7/SWAP70/ECT2/PDGFA/ARHGEF19/FES/VASP/F11R/HCK/SEMA3E/ASAP3/WAS/FHOD1/FCHSD1/CSF1R/PLEKHG2/PRKCD/MET/EPHA1/SPTBN5/CORO1A/SVIL/LMOD2/TRPM2/WASF2/COTL1/CAPZA1/LPAR1/…
BP	GO:0015711	organic anion transport	222	-0.248054	-1.30614	0.0156284	0.0320265	0.0151123	2215	tags=32%, list=20%, signal=26%	P2RX7/SLC16A9/ASIC3/SLC6A13/TRPV1/SLC22A3/SLC6A12/SLC23A2/APBA1/PLA2G6/SLC1A7/LRRC8A/SLC13A2/SLC26A1/SLC6A20/SLC4A4/SLC4A9/SLC25A41/ATP1A2/SLC1A4/NTRK2/SLC22A7/CA4/KCNJ10/SNCA/SLC26A5/AKR1C1/SLC26A8/SLC16A7/SLC25A18/SLC22A10/RTBDN/SLCO1A2/AVPR1B/SLC6A5/ABAT/STXBP1/SLCO5A1/GRM7/SLC38A1/SLC6A15/RGS4/PLA2G10/SLC6A1/GRM1/HTR1B/SLC5A8/SLC1A1/GRM2/CFTR/SLC1A2/SLC22A2/SSTR4/GABBR1/SLC4A10/SLC6A17/CALHM1…
BP	GO:0019216	regulation of lipid metabolic process	205	0.302721	1.33754	0.0158647	0.0324414	0.0153081	2695	tags=33%, list=24%, signal=25%	SERPINA3/ANXA1/VAV3/APOC2/DKKL1/CD74/FABP5/FPR2/C3/RARRES2/HCAR2/ABCB11/CAV1/IFNG/RAB38/ADM/CD19/EGR1/TREM2/TSPO/GFI1/SNAI1/AADAC/TWIST1/IL1A/PIK3CG/GAL/ACADL/CCR7/REST/CYP27B1/SERPINA12/PDGFA/RDH10/TGFB1/DHH/NPC2/LYN/FGF21/LGALS12/NR4A3/IGFBP7/CES1/ENPP7/ANGPTL3/PLCG2/IL1B/SPHK1/BRCA1/PRKCD/PLA2G3/FGF19/FGR/HCAR1/SNAI2/PDGFB/PDK3/BMP5/CEACAM1/DAB2/AVIL/H6PD/APOB/LEP/MLXIPL/ABCA7/PPARG
BP	GO:0071496	cellular response to external stimulus	216	0.306501	1.3632	0.0160106	0.0326003	0.0153831	2870	tags=34%, list=26%, signal=26%	POSTN/COL1A1/MAP1LC3C/TNFSF14/FOSL1/UCN2/CASP5/TLR8/VDR/FOXA2/AQP1/VCAM1/GADD45A/PTGER4/BRIP1/CASP1/PTPRC/FOS/CYBA/UCP2/NUAK2/PHEX/ATF3/HMOX1/IL15/GSDMD/CD68/CASP8/LTBR/UPP1/AOC1/TNFRSF1A/TNFRSF8/TLR3/SIPA1/IRF1/AIF1/MYD88/TLR5/CYP27B1/TLR7/CHEK1/FOLR1/ZC3H12A/FES/F11R/ITGA4/ITGA2/LYN/ENG/CD40/PIM1/IL1B/KANK2/SLC39A4/AQP2/PIEZO1/SNAI2/SH3GLB1/IFI16/MAP3K1/WIPI1/DSC2/KRT20/DAP/LEP/KCNJ2/TNFRSF10A/…
BP	GO:1901652	response to peptide	315	0.287492	1.33163	0.0159994	0.0326003	0.0153831	1916	tags=24%, list=17%, signal=21%	TIMP1/RETN/ANXA1/AREG/COL1A1/MMP9/COL3A1/GDF15/SOCS3/VIM/TLR2/PTPN22/REG1A/PLAT/FPR2/RARRES2/CCNA2/CASP4/IL10/FBP1/VCAM1/SOCS2/BRIP1/CAV1/ADM/ENPP1/EGR1/GRB14/SOCS1/SERPINF1/JAK3/TREM2/FCGR2B/ECHDC3/CYBB/CYBA/UCP2/PHEX/NGFR/ICAM1/MMP3/RPE65/NKX6-1/CDC6/IGFBP1/IGFBP5/CITED1/CARD9/GCK/OXTR/STAT5A/MMP2/GAL/AGTRAP/MMP12/EGR2/IGF2/SERPINA12/IRF5/REG1B/CAV2/ITGA4/TLR6/MMP13/LPIN3/LYN/GJB2/FGF21/JAG1/UM…
CC	GO:0030496	midbody	130	0.348995	1.46506	0.0171445	0.034835	0.0164376	1149	tags=17%, list=10%, signal=15%	ASPM/CEP55/KIF20A/AURKB/BIRC5/CDCA8/ANXA2/KIF23/CENPF/KIF4A/KIF14/CENPE/CAPG/NEK2/SHCBP1/GEM/CDK1/PSRC1/IQGAP1/AURKA/PLK1/MAK
BP	GO:0051054	positive regulation of DNA metabolic process	169	0.321739	1.39837	0.0173258	0.0351289	0.0165762	3539	tags=38%, list=32%, signal=27%	AURKB/CLCF1/IL6/E2F7/E2F8/NEK2/FOXM1/PKIB/HGF/EYA4/CDK1/CDK2/NOX4/PTPRC/RAD51/CD28/TBX21/PARP9/WT1/RAD51AP1/DNMT3L/IL4/GINS2/GLI1/TGFB1/GRHL2/OOEP/DTX3L/WAS/CD40/CDT1/ST20/PRDM7/PRKD2/BRCA1/PRKCD/TIMELESS/EGF/GINS1/GINS4/TNFSF13/EREG/PDGFB/PCNA/RBBP8/BAX/FANCB/MAD2L2/TFRC/CEBPG/TIGAR/RFC2/PNKP/IL2/CDC42/EYA2/DBF4/CDC7/SLX1A/STAT6/EYA3/DSCC1/GLI2/ACTB/ERCC1
BP	GO:0050679	positive regulation of epithelial cell proliferation	126	0.339306	1.41726	0.0179107	0.036238	0.0170996	3547	tags=51%, list=32%, signal=35%	OSR2/AREG/IQGAP3/CCR3/ITGB3/IL10/ANG/C5AR1/HAS2/OSR1/CYBA/LAMB1/HMOX1/F3/JUN/TWIST1/LRG1/STAT5A/LAMC1/MMP12/AR/WNT5A/IGF2/FOXE3/CAV2/ITGA4/GPBAR1/WNT3A/NR4A3/HMGB2/B4GALT1/PRKD2/EGF/VEGFA/GRN/PDGFB/TBX1/TNFAIP3/APLNR/BMP5/CCL26/C5AR2/THBS4/RREB1/CLDN1/NODAL/TP63/GHRL/PIK3CD/TGFBR1/APLN/FZD7/SMO/CDC42/YAP1/NOD2/NRAS/SOX9/REG3A/MDK/ACVRL1/MYDGF/ECM1/ERBB2
BP	GO:0010817	regulation of hormone levels	314	-0.229698	-1.28499	0.0181841	0.0367134	0.0173239	1726	tags=25%, list=16%, signal=22%	ECE2/STX1A/PPP3CB/CYP26B1/DGAT2/DOC2B/HSD17B6/CYP46A1/CAMK2G/CRHBP/TRPV6/CYP2D6/ACVR2B/STC2/PDGFRA/KCNA5/AKR1C1/GLUD1/PTPRN2/NR1H4/ADCY5/UCN3/GPLD1/PRKCE/PCLO/PCSK6/RBP4/CYP3A7/CPE/DHRS2/ABAT/AKR1C3/BRSK2/SYT9/CRY2/TACR1/SYT7/GHRHR/RAPGEF4/VIP/KCNB1/SOX8/ACVR1C/HNF4A/CFTR/SHH/SMPD3/CRYM/GABBR1/CRHR1/PTPRN/CYP1A1/CYP17A1/SLC22A9/CARTPT/CPLX1/NEUROD1/GPR27/GHRH/BMP2/SCT/CPLX3/SDR16C5/CRH/KCNJ11/OPR…
BP	GO:0001894	tissue homeostasis	183	0.316936	1.38786	0.0185237	0.0372419	0.0175733	3265	tags=44%, list=29%, signal=31%	LTF/SERPINA3/HOXA13/TNFRSF11B/COL3A1/HAMP/TFF3/SPP1/CCR2/IL6/COMP/ITGB3/LYZ/CYTL1/NOX4/SASH3/TMEM119/OAS1/HSPB1/TCIRG1/TULP1/CALCA/RPE65/MAK/PIWIL4/LAMA2/WWTR1/INPP5D/LAMC1/IL7/SYK/CRB2/PIGR/F11R/JCHAIN/BARD1/ZG16B/DCSTAMP/B2M/GPR55/RCN3/ANGPT1/TNFRSF11A/TFF1/CSF1R/CLDN18/VEGFA/CORO1A/PRDX1/CUBN/PECAM1/CTSH/ITGB1/TNFAIP3/SNX10/ESRRB/VCL/CLDN3/F2R/BAX/TFF2/CLDN1/PROM1/CLRN1/UBASH3B/PTGS2/ILDR1/TFR…
BP	GO:0080135	regulation of cellular response to stress	422	0.278325	1.32431	0.0184919	0.0372419	0.0175733	3863	tags=40%, list=35%, signal=27%	HAND2/HMGA2/GATA4/SLAMF1/PYHIN1/TGFB2/SPP1/CD74/PTPN22/VNN1/BDKRB2/PBK/POLQ/FOXM1/NCF1/SCIMP/CLEC7A/IL10/FLNA/GADD45A/HGF/EYA4/CAV1/F2RL1/ALOX5/TREM2/FCGR2B/CHEK2/CD44/SPI1/RAD51/HSPB1/DUSP10/SNAI1/SOD2/MUC1/MMP3/FBLN5/LTBR/PARP9/PYCARD/TNFRSF19/CARD9/TWIST1/DDIAS/IL1A/RAD51AP1/SERPINF2/TLR3/GADD45B/CCR7/REST/WNT5A/MYD88/CHEK1/YBX3/WNT16/ZC3H12A/GCH1/PARPBP/AGR2/TLR6/AJUBA/LYN/GPX1/SEMA3A/NR4A3/O…
BP	GO:0008544	epidermis development	200	0.312939	1.38172	0.0186822	0.0374036	0.0176496	2147	tags=30%, list=19%, signal=25%	HOXA7/LIPM/ANXA1/CSTA/HOXC13/KRT75/HOXB13/OVOL3/CST6/KRT80/KRT7/HLA-DRB1/KRT16/KRT15/TGFB2/ST14/FABP5/SFN/VDR/SFRP4/PITX2/TGM5/EMP1/ALOX15B/KRT8/ZFP36/SNAI1/EPHA2/NGFR/ZBED2/IGFBP5/SLC44A4/TNFRSF19/GDF3/IL1A/GAL/WNT5A/MCOLN3/CYP27B1/LIPN/PDGFA/WNT16/CD109/GLI1/FZD6/GRHL2/JAG1/LAMC2/PLOD1/CLIC4/KCNQ1/WAS/FOSL2/NTF4/HDAC1/EZH2/PTHLH/MYO7A/KRT36/SULT2B1/KRT2
BP	GO:0010959	regulation of metal ion transport	247	-0.235312	-1.25422	0.0186558	0.0374036	0.0176496	2185	tags=34%, list=20%, signal=28%	HOMER1/RNF207/GNB5/EDN3/PKP2/PLA2G6/FGF11/PLP1/TRPC1/VAMP2/NKAIN3/KCNAB2/DPP6/PCSK9/CACNB4/NKAIN2/THY1/ATP1A2/CACNB1/TF/WNK2/HECW2/CAMK2G/ATP2C2/FGF12/TRDN/NKAIN4/SNCA/CACNA1D/STC2/P2RX5/SPTBN4/KCNA5/EHD3/NETO1/LRRC38/AKAP6/ADCYAP1R1/CNTN1/CAMK2B/KCNN2/PRKCE/NOS1/FXYD7/FXYD2/DPP10/F2/CACNA2D1/NKAIN1/KCNA1/KCNAB1/FXYD6/RGS4/CASQ1/ANK3/KCNS1/TRPC3/DRD1/VIP/FGF14/HPCA/KCNC1/SCN2B/KCNIP3/FGF13/RGS7/R…
BP	GO:0042445	hormone metabolic process	143	0.332442	1.41231	0.0189126	0.0377857	0.0178299	2446	tags=38%, list=22%, signal=30%	ADH4/TTR/UGT2B17/AKR1B10/SPP1/AFP/GATA3/SCNN1B/ADH7/RBP1/LHB/ALDH1A3/IL4I1/LRAT/ADM/ENPEP/EGR1/TSPO/GFI1/RPE65/CYP19A1/RDH8/CYP21A2/CPA3/BACE2/DIO1/GAL/CYP2S1/CTSZ/HFE/REST/CPQ/CYP27B1/PLB1/RDH10/HSD17B3/RDH5/SULT1B1/PAX8/ADH1C/AKR1B15/ECE1/HSD17B2/PNPLA4/DHRS3/ADH1A/DPP4/FFAR3/ADH6/FOXA1/UGT2B7/SCPEP1/HSD3B2/CTSB/BMP5
CC	GO:0005813	centrosome	390	0.279012	1.31741	0.0194894	0.038857	0.0183354	3453	tags=32%, list=31%, signal=23%	DLGAP5/HOXB4/ASPM/CDC20/CEP55/AURKB/KIF2C/TRAT1/NDC80/CCNB2/CLECL1/KIF23/CENPF/ESPL1/CKAP2L/HORMAD2/PLEKHG6/CENPU/KRT18/NEK2/CDC45/TACC3/LCK/CTSC/WDR62/CDK1/CDK2/HK2/SKA3/CCDC8/BRCA2/HMMR/CD86/CCNB1/LATS2/DTL/PIK3R5/AURKA/PLK1/MAK/STIL/PLK3/C7orf31/SPATC1/CHODL/CDC42BPG/POC1A/TTC12/NLRC5/CEP112/KLHL4/CHEK1/ALPK1/TTC26/NDE1/CDK6/KIF15/IL4R/DENND1C/CYTH4/CEP135/CLIC4/RELB/ZMYND10/CCDC81/NEK6/PLAG1/…
BP	GO:0097435	supramolecular fiber organization	500	0.267997	1.28471	0.0202053	0.0402006	0.0189694	3089	tags=36%, list=28%, signal=27%	NKX2-5/COL1A1/COL3A1/KRT75/GPR65/KRT80/KRT7/KIF2C/FMOD/KRT16/VIM/IQGAP2/KRT15/TGFB2/TNFAIP6/GAS2L3/SCIN/AEBP1/COL1A2/PDLIM1/COMP/FLNC/COL5A1/KIF18A/LUM/SERPINH1/CAPG/LOXL1/KRT8/RHOH/KRT23/TPX2/HCLS1/LOXL2/LOXL4/COL5A2/KRT13/ANG/COL11A1/FLNA/PTGER4/RAC2/COL14A1/MYO1G/F2RL1/DES/PSRC1/LOX/EMILIN1/TREM2/TACSTD2/VIL1/ESPNL/ACTN1/ADAMTS7/XIRP1/SDC4/ANKRD53/PSTPIP2/ARPC1B/FBLN5/RHOD/S100A10/MYO1F/PYCARD…
BP	GO:0045137	development of primary sexual characteristics	161	0.323644	1.39828	0.0206541	0.0410083	0.0193506	1906	tags=29%, list=17%, signal=24%	HOXA10/HOXA11/RETN/GATA4/IRX5/ASPM/MMP19/TGFB2/TNFAIP6/AFP/GATA3/KIF18A/MMP14/ANG/LHB/PTX3/BRIP1/UTF1/CCDC182/LHX9/OSR1/BRCA2/DMRT1/SRY/SDC1/CYP19A1/INSL3/IL1A/WT1/MMP2/LHFPL2/TLR3/AR/BIK/WNT5A/PDGFA/YBX3/RDH10/COL9A3/DMC1/DHH/SEMA3A/UMODL1/CEBPB/ADAMTS1/HMGB2
MF	GO:0019207	kinase regulator activity	156	0.322304	1.38561	0.0207054	0.041025	0.0193584	1562	tags=21%, list=14%, signal=18%	LTF/CXCL10/SOCS3/GPRC5A/IRGM/CCNB2/CD40LG/CISH/SFN/CCL5/RHOH/TPX2/CCNA2/PKIB/FAM20A/CDKN2C/SOCS2/RAC2/SOCS1/TREM2/IQGAP1/HSPB1/LILRB4/CCNB1/PIK3R5/NCKAP1L/TOM1L1/PIK3R6/SPRY4/GMFG/IGF2/CKS2
BP	GO:0006302	double-strand break repair	160	0.32179	1.38958	0.0209744	0.0414576	0.0195626	3890	tags=41%, list=35%, signal=27%	HMGA2/POLQ/CDC45/FOXM1/RAD54L/BRIP1/CHEK2/ESCO2/RAD51/BRCA2/RAD54B/PARP9/TWIST1/RAD51AP1/GINS2/CHEK1/HUS1B/CDCA5/PARPBP/DMC1/FANCD2/TRIP13/OOEP/DTX3L/EME1/WAS/HMGB2/RMI2/MCM2/BRCA1/XRCC2/TIMELESS/GINS4/AUNIP/HELB/RBBP8/MCM8/NABP1/FANCB/RPA3/RECQL4/MCM5/MAD2L2/DCLRE1B/PNKP/MCM3/CDC7/SLX1A/TNKS1BP1/PPP4C/EYA3/AP5Z1/BLM/GGN/ACTB/ERCC1/TONSL/SMC5/RFWD3/GEN1/SAMHD1/IFFO1/KDM1A/MGMT/MMS22L/MRGBP
BP	GO:0043270	positive regulation of ion transport	177	-0.25234	-1.30174	0.0210104	0.0414576	0.0195626	1597	tags=28%, list=14%, signal=24%	ATP2C2/FGF12/TRDN/SNCA/CACNA1D/P2RX5/EHD3/LRRC38/AKAP6/ADCYAP1R1/CNTN1/CACNG4/NOS1/FXYD2/AVPR1B/ABAT/STXBP1/F2/CACNA2D1/KCNA1/CASQ1/ANK3/TRPC3/PLA2G10/DRD1/SLC6A1/GDNF/CFTR/KCNC1/SSTR4/GABBR1/RGS7/RYR2/SYT1/NPPA/CHRNB2/CYP4A11/LRRC26/OPRK1/CAMK2A/CHRM1/SCN3B/KCNC2/ABCC8/KCNIP2/CACNG3/SYT4/GRIN1/CACNG2
BP	GO:0006936	muscle contraction	217	-0.240636	-1.27482	0.0219974	0.0433158	0.0204394	1598	tags=26%, list=14%, signal=23%	KIT/FGF12/TRDN/CACNA1D/SGCD/SPX/KCNA5/EHD3/TMOD2/P2RX6/SULF2/GNAO1/MYOM1/TTN/KCNN2/NOS1/SCN1A/MYH6/MYL3/ABAT/CTNNA3/CALCRL/CACNA2D1/TACR3/KCNA1/ADRA1A/ADRA1B/CASQ1/TACR1/PTGER3/CHRM2/DRD1/TNNI3/GDNF/KCNJ12/SCN2B/FGF13/MYH7/RYR2/GRIP2/KCNJ3/NPPA/SLC8A3/HCN4/CHRNB2/NMUR2/SSTR2/ATP8A2/HTR2A/SCN3B/TNNT1/TNNT2/SMPX/KCNIP2/KCNB2/CHGA/GLRA1
BP	GO:0044706	multi-multicellular organism process	136	0.329236	1.38984	0.0225521	0.0443169	0.0209118	2557	tags=38%, list=23%, signal=29%	IDO1/IGFBP2/TIMP1/MMP9/TCF23/FOSL1/EDDM3A/DKKL1/SPP1/LIF/STC1/VDR/TEAD4/ITGA5/ITGB4/ADM/ANGPT2/HAVCR2/FOS/JUNB/UCP2/CALCA/LGALS9/THBD/IGFBP5/ARHGDIB/PTAFR/OXTR/MMP2/TEAD3/AR/SYDE1/CYP27B1/ITGA2/GJB2/IGFBP7/ADRA2B/HMX3/TGFBR2/PTHLH/B4GALT1/IL1B/ITGA3/FBLN1/VEGFA/EPO/HEXB/CTSB/NR2F2/TPPP3/PRDM1
BP	GO:0021700	developmental maturation	190	-0.242034	-1.25194	0.0228882	0.0448852	0.0211799	1579	tags=25%, list=14%, signal=22%	LHX6/IGSF21/EPHA8/CEND1/SPTBN4/SLC26A8/BHLHA15/TDRD5/RET/CAMK2B/ROPN1/RND1/STXBP1/PGR/NTN4/RAB3A/SYP/PLA2G10/EPB42/SEZ6/GHRHR/HES5/ADGRB3/WNT10B/CDK5R1/SOX8/CFTR/NRXN1/NEURL1/CNGB1/MSX2/SLC24A4/SHANK1/UNC13A/NEUROD2/CNTNAP2/PTPRN/BMP2/NEFL/UNC13C/FERMT1/CDK5R2/REN/SPINK5/KCNIP2/SRRM4/ACTL6B
BP	GO:0043588	skin development	165	0.320672	1.39203	0.0229748	0.0449629	0.0212166	2419	tags=33%, list=22%, signal=26%	HOXA7/LIPM/ANXA1/CSTA/HOXC13/COL1A1/COL3A1/KRT75/KRT80/KRT7/KRT16/TGFB2/ST14/COL1A2/COMP/SFN/COL5A1/VDR/ALOX15B/KRT8/COL5A2/TFAP2B/ZFP36/ITGB4/SNAI1/SLC2A10/EPHA2/NGFR/ZBED2/IGFBP5/TNFRSF19/IL1A/GAL/WNT5A/CYP27B1/LIPN/PDGFA/WNT16/CD109/ITGA2/FZD6/GRHL2/JAG1/CLIC4/FOSL2/HDAC1/KRT36/KRT2/ITGA3/MET/CNFN/EREG/SOX18/LTB/HPSE
BP	GO:0006281	DNA repair	302	0.287526	1.33018	0.0236331	0.0461568	0.02178	3939	tags=38%, list=35%, signal=25%	HMGA2/NEIL3/PTTG1/POLQ/CDC45/FOXM1/RAD54L/CLSPN/GADD45A/EYA4/BRIP1/CDK1/EXO1/CDK2/CHEK2/ESCO2/RAD51/BRCA2/DTL/CHAF1B/RAD54B/PARP9/TWIST1/RAD51AP1/FAAP24/FAM111A/GINS2/CHEK1/HUS1B/CDCA5/PARPBP/DMC1/TREX2/FANCD2/TRIP13/EID3/OOEP/DTX3L/EME1/POLD1/POLE2/WAS/HMGB2/RMI2/MCM2/FANCA/UBE2T/BRCA1/TP73/XRCC2/TIMELESS/TICRR/FANCC/GINS4/PARP10/FAAP20/WDHD1/DDB2/AUNIP/HELB/PCNA/RBBP8/MCM8/MGME1/CHAF1A/NABP1/FA…
BP	GO:0048762	mesenchymal cell differentiation	163	0.319242	1.38129	0.0238851	0.0465541	0.0219675	3266	tags=44%, list=29%, signal=31%	HAND2/HMGA2/PDPN/COL1A1/S100A4/TGFB2/IL6/GATA3/VASN/EOMES/PITX2/FOXA2/LOXL2/FLNA/HGF/HAS2/FAM83D/SPRY1/OSR1/FN1/SNAI1/TWIST1/WWTR1/AMELX/SIX2/WNT5A/CRB2/WNT16/FOLR1/RDH10/LOXL3/TGFB1/TBX20/JAG1/SEMA3E/SEMA3A/GSC/ISL1/ENG/STAT1/TGFBR2/EZH2/IL1B/FGF19/SERPINB3/TGFB1I1/FOXA1/SNAI2/SEMA3F/TBX1/HES1/BMP5/EFNB1/FRZB/DAB2/LEF1/SPRY2/MAD2L2/PHACTR4/TGFBR1/SMO/CDC42/SIX1/EDNRA/FOXC2/CUL7/GLIPR2/SOX9/ADAM1…
BP	GO:0097485	neuron projection guidance	166	-0.254278	-1.29755	0.0252765	0.0490662	0.0231528	1961	tags=33%, list=18%, signal=28%	EDN3/GDF7/WNT3/UNC5D/MYCBP2/SEMA3G/CNTN5/BCL11B/DPYSL4/KIF5C/ALCAM/DCC/SEMA4G/RELN/TMEFF1/NCAM1/EPHA8/KALRN/ROBO1/RET/CNTN1/OPHN1/FOXG1/RPS6KA5/VSTM2L/EPHB1/SEMA4A/KIF5A/NRXN3/DSCAM/SEMA3D/PLA2G10/RNF165/SEMA6B/FEZF2/GDNF/CDK5R1/CNTN4/NRXN1/SHH/EPHA6/DSCAML1/SLIT1/CNTN6/UNC5A/DRGX/TBR1/LMX1A/EPHA10/LRTM2/CDK5R2/NOG/TNR/LHX3/L1CAM
BP	GO:0070848	response to growth factor	449	0.266378	1.26747	0.0252453	0.0490662	0.0231528	2462	tags=29%, list=22%, signal=23%	IBSP/HOXA13/GATA4/ANXA1/COL1A1/COL3A1/LEFTY2/GDF15/COL4A2/FMOD/HTRA3/TGFB2/NPNT/CER1/TNFAIP6/FASLG/GATA3/XCL1/COL1A2/VASN/COMP/PDGFD/CCL5/SFRP4/FOXD1/SHCBP1/CCNA2/ITGB3/ITGA5/IL10/ROR2/VCAM1/TFAP2B/GALNT3/HGF/CAV1/ZFP36/LHX1/ETV2/FSTL1/HTRA4/HAS2/EGR1/LOX/SPRY1/MXRA5/EMILIN1/RUNX3/ANGPT2/GDF5/CCL2/VIL1/CD44/FOS/SPI1/IQGAP1/SPINT1/HSPB1/ADAMTS7/SLC2A10/EPHA2/LATS2/NGFR/ASPN/CALCA/SULF1/CITED1/THBS…
BP	GO:0072507	divalent inorganic cation homeostasis	319	0.288665	1.33897	0.0257304	0.0498462	0.0235209	1970	tags=29%, list=18%, signal=25%	SAA1/TRPM8/CHRNA9/CXCL10/CXCR3/SLC11A1/P2RY10/CXCR6/CCL23/CXCL9/GPR65/GPR174/CCR4/CCR5/CCR2/CXCL11/FASLG/F2RL2/XCL1/XCR1/P2RY8/STC1/S100A9/FPR1/EDN2/PTGER2/CCL5/S100A8/CTRC/VDR/GP1BB/FPR3/BDKRB2/GPR18/CCR3/S1PR3/FPR2/LCK/FAM20A/TFAP2B/PTGER4/CAV1/C5AR1/F2RL1/ADM/CD19/GPR157/JAK3/PTPRC/SLC24A5/BDKRB1/TCIRG1/PLCE1/CYBA/P2RY6/C3AR1/F2RL3/CALCA/PTGER1/MCOLN2/PTPN6/LPAR6/CCR1/GPR3/OXTR/CXCR2/PIK3CG/CX…
