# Supplementary material for: Positive regulators of T cell functions as predictors of prognosis and microenvironment characteristics of low-grade gliomas
Source: Front Immunol. 2023 Jan 16;13:1089792. doi: 10.3389/fimmu.2022.1089792 (PMC9885161; doi:10.3389/fimmu.2022.1089792)
Supplement: Supplementary file 6 [file Table_6.xlsx]

## Sheet: TCGA_LGG_UnicoxResult
Supplementary Table 6
The univariate cox regression analysis results of risk score and clinical features
id	HR	HR.95L	HR.95H	pvalue
Gender	1.17134	0.778283	1.76291	0.448325
Age	1.33788	0.891315	2.00817	0.160106
Grade	1.75728	1.14713	2.69196	0.00957665
1p_19q	2.14964	1.31107	3.52457	0.00241682
MGMT_status	2.4026	1.50819	3.82744	0.000224661
IDH_status	0.5076	0.320715	0.803386	0.00379788
RiskScore	3.01095	2.49617	3.63189	1.0208e-30
Radiaotherapy	1.80962	1.13715	2.87975	0.0123432
