# Supplementary material for: Positive regulators of T cell functions as predictors of prognosis and microenvironment characteristics of low-grade gliomas
Source: Front Immunol. 2023 Jan 16;13:1089792. doi: 10.3389/fimmu.2022.1089792 (PMC9885161; doi:10.3389/fimmu.2022.1089792)
Supplement: Supplementary file 7 [file Table_7.xlsx]

## Sheet: IC50_AUC_summary
Supplementary Table 7
The area under curve of ROC analyses for predicting drug response
Drug	CGGA_AUC	TCGA_AUC
A.443654	0.8	0.81
A.770041	0.85	0.78
ABT.263	0.64	0.64
ABT.888	0.72	0.68
AG.014699	0.64	0.64
AKT.inhibitor.VIII	0.58	0.59
AP.24534	0.8	0.68
AS601245	0.74	0.62
ATRA	0.64	0.6
AUY922	0.83	0.75
Axitinib	0.58	0.65
AZ628	0.76	0.67
AZD6244	0.64	0.68
AZD6482	0.5	0.66
AZD7762	0.57	0.61
AZD8055	0.54	0.62
Bexarotene	0.77	0.74
BI.2536	0.83	0.78
BI.D1870	0.82	0.64
Bicalutamide	0.71	0.64
BIRB.0796	0.64	0.72
Bleomycin	0.47	0.73
BMS.509744	0.65	0.74
BMS.536924	0.69	0.76
BMS.708163	0.79	0.66
BMS.754807	0.69	0.7
Bortezomib	0.82	0.83
Bryostatin.1	0.73	0.73
BX.795	0.7	0.73
CCT007093	0.75	0.83
CCT018159	0.74	0.64
CGP.082996	0.81	0.77
CGP.60474	0.75	0.82
CHIR.99021	0.68	0.57
CI.1040	0.52	0.75
Cisplatin	0.8	0.69
CMK	0.81	0.8
Cyclopamine	0.84	0.76
Cytarabine	0.52	0.64
Dasatinib	0.83	0.77
Docetaxel	0.7	0.63
Doxorubicin	0.48	0.58
EHT.1864	0.8	0.71
Elesclomol	0.57	0.59
Embelin	0.68	0.63
Epothilone.B	0.59	0.64
Erlotinib	0.6	0.59
Etoposide	0.65	0.61
FTI.277	0.77	0.69
GDC.0449	0.72	0.75
GDC0941	0.53	0.6
Gemcitabine	0.74	0.72
GNF.2	0.71	0.64
GSK269962A	0.88	0.71
GW.441756	0.68	0.79
GW843682X	0.79	0.8
Imatinib	0.56	0.56
JNJ.26854165	0.6	0.69
JNK.Inhibitor.VIII	0.66	0.65
JW.7.52.1	0.88	0.83
KU.55933	0.83	0.72
Lapatinib	0.5	0.62
Metformin	0.71	0.77
Methotrexate	0.54	0.65
MG.132	0.77	0.71
Midostaurin	0.75	0.72
Mitomycin.C	0.62	0.69
MK.2206	0.6	0.66
MS.275	0.74	0.79
NU.7441	0.65	0.73
Nutlin.3a	0.57	0.57
NVP.BEZ235	0.77	0.59
NVP.TAE684	0.77	0.79
Obatoclax.Mesylate	0.69	0.71
OSI.906	0.81	0.8
PAC.1	0.56	0.6
Paclitaxel	0.83	0.82
Parthenolide	0.83	0.75
Pazopanib	0.86	0.8
PD.0325901	0.72	0.75
PD.0332991	0.51	0.67
PF.02341066	0.69	0.76
PF.4708671	0.59	0.64
PHA.665752	0.65	0.73
PLX4720	0.64	0.57
Pyrimethamine	0.61	0.72
QS11	0.55	0.59
Rapamycin	0.89	0.83
RDEA119	0.73	0.72
Roscovitine	0.81	0.75
S.Trityl.L.cysteine	0.8	0.76
Salubrinal	0.67	0.76
SB.216763	0.73	0.69
Sorafenib	0.71	0.73
Sunitinib	0.6	0.79
Temsirolimus	0.7	0.58
Tipifarnib	0.76	0.67
TW.37	0.7	0.77
Vinblastine	0.58	0.62
Vorinostat	0.61	0.66
VX.680	0.7	0.76
WH.4.023	0.75	0.75
WO2009093972	0.58	0.67
WZ.1.84	0.81	0.7
X17.AAG	0.75	0.79
XMD8.85	0.78	0.8
Z.LLNle.CHO	0.7	0.79
